# Supplementary material for: A twofold perspective on the quality of research publications: The use of ICTs and research activity models
Source: PLoS One. 2025 Jan 14;20(1):e0308952. doi: 10.1371/journal.pone.0308952 (PMC11731720; doi:10.1371/journal.pone.0308952)
Supplement: S1 Table — (XLS) [file pone.0308952.s001.xls]

## Sheet: WoS 571
(quality AND academic AND research AND publications) NOT (education OR grants OR students OR control quality OR services OR information OR instruction OR information literacy)
								z wyj. medicine
Publication Type	Authors		Book Editors	Book Group Authors	Author Full Names		Group Authors	Article Title	Source Title		Book Series Subtitle	Language	Document Type	Conference Title	Conference Date	Conference Location	Conference Sponsor	Conference Host	Author Keywords	Keywords Plus	Abstract	Addresses	Affiliations	Reprint Addresses	Email Addresses	Researcher Ids	ORCIDs	Funding Orgs	Funding Name Preferred	Funding Text	Cited References	Cited Reference Count	Times Cited, WoS Core	Times Cited, All Databases	180 Day Usage Count	Since 2013 Usage Count	Publisher	Publisher City	Publisher Address	ISSN	eISSN	ISBN	Journal Abbreviation	Journal ISO Abbreviation	Publication Date	Publication Year	Volume	Issue	Part Number
J	Bahl, R; Bahl, S				Bahl, Rakesh; Bahl, Saransh			Publication pressure versus ethics, in research and publication	INDIAN JOURNAL OF COMMUNITY MEDICINE			English	Article						Ethics; medical research; plagiarism; publication		Research is undertaken to increase scientific knowledge. Knowledge enters the domain of science after it is presented to others. Publishing research, contributes to medical community's knowledge. Research publications earn mileage to the researcher in carrier. Presently, a lot of pressure has built up on medical fraternity to publish in terms of quantity, thereby compromising the quality of paper…	[Bahl, Rakesh; Bahl, Saransh] Govt Med Coll, Dept Community Med, Jammu, Jammu & Kashmir, India		Bahl, R (corresponding author), Govt Med Coll, Dept Community Med, Jammu, Jammu & Kashmir, India.	rbrakeshbahl@gmail.com							3	1	1	0	3	WOLTERS KLUWER MEDKNOW PUBLICATIONS	MUMBAI	WOLTERS KLUWER INDIA PVT LTD , A-202, 2ND FLR, QUBE, C T S NO 1498A-2 VILLAGE MAROL, ANDHERI EAST, MUMBAI, Maharashtra, INDIA	0970-0218	1998-3581		INDIAN J COMMUN MED	Indian J. Commun. Med.	OCT-DEC	2021	46	4
Yes	Butler, N; Spoelstra, S				Butler, Nick; Spoelstra, Sverre			Academics at play: Why the publication game is more than a metaphor	MANAGEMENT LEARNING			English	Article						Academic labor; metaphors; publication game; research assessment exercises	ORGANIZATION THEORY; EXCELLENCE; RESISTANCE; KNOWLEDGE; QUALITY; CONTEXT	It is increasingly common to describe academic research as a publication game, a metaphor that connotes instrumental strategies for publishing in highly rated journals. However, we suggest that the use of this metaphor is problematic. In particular, the metaphor allows scholars to make a convenient, but ultimately misleading, distinction between figurative game-playing on one hand (i.e. pursuing …	[Butler, Nick] Stockholm Univ, Stockholm, Sweden; [Spoelstra, Sverre] Lund Univ, Lund, Sweden	Stockholm University; Lund University	Butler, N (corresponding author), Stockholm Univ, Stockholm Business Sch, Kraftriket 3, SE-11419 Stockholm, Sweden.	nick.butler@sbs.su.se							55	9	9	0	3	SAGE PUBLICATIONS LTD	LONDON	1 OLIVERS YARD, 55 CITY ROAD, LONDON EC1Y 1SP, ENGLAND	1350-5076	1461-7307		MANAGE LEARN	Manage. Learn.	SEP	2020	51	4
Yes	Craig, BM; Cosh, SM; Luck, CC				Craig, Belinda M.; Cosh, Suzanne M.; Luck, Camilla C.			Research productivity, quality, and impact metrics of Australian psychology academics	AUSTRALIAN JOURNAL OF PSYCHOLOGY			English	Article						Academic psychologists; citations; impact; productivity; quality; metrics		Objective: This project aimed to provide normative data from SciVal on the research outputs of Australian psychology academics. Normative data are presented by academic level, university network, and estimated career stage. Additional analyses identify which SciVal metrics (measured over a short time window) predict lifetime performance indicators. Method: Data from 749 psychology academics acros…	[Craig, Belinda M.; Cosh, Suzanne M.] Univ New England, Sch Psychol, Armidale, NSW, Australia; [Luck, Camilla C.] Curtin Univ, Sch Psychol, Bentley, WA, Australia	University of New England; Curtin University	Craig, BM (corresponding author), Univ New England, Sch Psychol, Armidale, NSW, Australia.	bcraig@bond.edu.au	Cosh, Suzanne/T-4356-2019	Cosh, Suzanne/0000-0002-8003-3704; Luck, Camilla/0000-0002-9364-1418; Craig, Belinda/0000-0001-7271-1459					18	4	4	3	7	TAYLOR & FRANCIS LTD	ABINGDON	2-4 PARK SQUARE, MILTON PARK, ABINGDON OR14 4RN, OXON, ENGLAND	0004-9530	1742-9536		AUST J PSYCHOL	Aust. J. Psychol.	APR 3	2021	73	2
J	Riazi, M; Cooper, H; Calvey, G		no access		Riazi, Mehdi; Cooper, Heather; Calvey, Grai			Journal publication productivity, impact, and quality among Applied Linguistics and TESOL academics in the Group of Eight Australian Universities	AUSTRALIAN REVIEW OF APPLIED LINGUISTICS			English	Article						Applied Linguists; Applied Linguistics and TESOL; scholarly productivity; scholarly publication; journal article citation; impact; journal quality; Australian Group of Eight Universities		This article reports on a study in which journal publication performance of Applied Linguistics and TESOL (AL/TESOL) academics in the Group of Eight (Go8) Australian universities was examined for each academic rank (Lecturer to Professor) and across apparent genders (females and males). Journal publication performance was defined in terms of productivity (number of articles), academic impact (num…	[Riazi, Mehdi] Macquarie Univ, Dept Linguist, N Ryde, NSW 2109, Australia; [Cooper, Heather; Calvey, Grai] Macquarie Univ, Lib, N Ryde, NSW, Australia	Macquarie University; Macquarie University	Riazi, M (corresponding author), Macquarie Univ, Dept Linguist, N Ryde, NSW 2109, Australia.	mehdi.riazi@mq.edu.au; heather.cooper@mq.edu.au; grai.calvey@mq.edu.au		Cooper, Heather/0000-0002-6802-2228; Riazi, A. Mehdi/0000-0002-7648-8116; Calvey, Grainne/0000-0002-8805-9298					30	1	1	0	0	JOHN BENJAMINS PUBLISHING CO	AMSTERDAM	PO BOX 36224, 1020 ME AMSTERDAM, NETHERLANDS	0155-0640	1833-7139		AUST REV APPL LINGUI	Aust. Rev. Appl. Linguist.	MAR 8	2022	45	1
J	Carter, EJ; Cato, KD; Rivera, RR; Kulage, KM; Liu, JF; Vose, C; Larson, E				Carter, Eileen J.; Cato, Kenrick D.; Rivera, Reynaldo R.; Kulage, Kristine M.; Liu, Jianfang; Vose, Courtney; Larson, Elaine			Programmatic details and outcomes of an Academic-Practice Research Fellowship for clinical nurses	APPLIED NURSING RESEARCH			English	Article						Academic-Practice Partnership; Research; Nurses	NURSING-RESEARCH FELLOWSHIP	Aim: Describe the programmatic details and outcomes of a competitive, two-year Academic-Practice Research Fellowship for clinical nurses. Background: Numerous barriers challenge clinical nurses in their ability to conduct and disseminate research. We describe and evaluate a competitive, semi-structured, two-year Academic-Practice Research Fellowship in which clinical nurse 'fellows' accepted into…	[Carter, Eileen J.; Cato, Kenrick D.; Kulage, Kristine M.; Liu, Jianfang; Larson, Elaine] Columbia Univ, Sch Nursing, New York, NY 10027 USA; [Carter, Eileen J.; Cato, Kenrick D.; Rivera, Reynaldo R.; Vose, Courtney] New York Presbyterian Hosp, New York, NY USA	Columbia University; NewYork-Presbyterian Hospital	Carter, EJ (corresponding author), Columbia Univ, Sch Nursing, New York Presbyterian Hosp, Acad Practice Partnerships,Irving Med Ctr, 560 West 168th St, New York, NY 10032 USA.	Em2473@cumc.columbia.edu		Carter, Eileen/0000-0002-5629-8892; Kulage, Kristine/0000-0002-3730-9293	School of Nursing at Columbia University; NewYork-Presbyterian	School of Nursing at Columbia University; NewYork-Presbyterian	We thank Bobbie Berkowitz, PhD, RN, NEA-BC, FAAN, Dean Emeritus of the School of Nursing at Columbia University and Wilhelmina Manzano MA, RN, NEA-BC, FAAN, Senior Vice President, Chief Nurse Executive & Chief Quality Officer at NewYork-Presbyterian for actively supporting the Academic-Practice Research Fellowship. We thank the Academic-Practice Research Fellows as well as their mentors including…		15	4	4	0	4	W B SAUNDERS CO-ELSEVIER INC	PHILADELPHIA	1600 JOHN F KENNEDY BOULEVARD, STE 1800, PHILADELPHIA, PA 19103-2899 USA	0897-1897	1532-8201		APPL NURS RES	Appl. Nurs. Res.	OCT	2020	55
J	Alenezi, AK; Aboushady, RMN; Soliman, HFA; Ramadan, RMES		no access		Alenezi, Atallah Khalaf; Aboushady, Reda Mohamed-Nabil; Soliman, Hanan Fawzy Abbas; Ramadan, Reda Mohamed El-sayed			Obstacles to research conduction and publication from the perspective of the faculty members at Shaqra University	BIOSCIENCE RESEARCH			English	Article						Obstacles; research conduction; research publication; perspective of the faculty members; university	RESEARCH PRODUCTIVITY; BARRIERS	Conducting the research by the staff member is one among the foremost basic ways of developing educational quality and, therefore, the development of countries. To further improve the quality of scientific research, it's necessary to acknowledge the obstacles to undertaking research and how to overcome it. Aims 1) Explore the obstacles to research conduction and publishing from the perspective of…	[Alenezi, Atallah Khalaf] Shaqra Univ, Mental Hlth Nursing Appl Med Sci, Shaqraa, Saudi Arabia; [Aboushady, Reda Mohamed-Nabil] Cairo Univ, Fac Nursing, Maternal & Newborn Hlth Nursing, Cairo, Egypt; [Soliman, Hanan Fawzy Abbas] Ain Shams Univ, Fac Nursing, Matern & Gynecol Nursing, Cairo, Egypt; [Ramadan, Reda Mohamed El-sayed] Ain Shams Univ, Fac Nursing, Med Surg Nursing, Cairo, Egypt	Shaqra University; Egyptian Knowledge Bank (EKB); Cairo University; Egyptian Knowledge Bank (EKB); Ain Shams University; Egyptian Knowledge Bank (EKB); Ain Shams University	Aboushady, RMN (corresponding author), Cairo Univ, Fac Nursing, Maternal & Newborn Hlth Nursing, Cairo, Egypt.	raboushady@su.edu.sa		Alenezi, Atallah/0000-0002-6272-5379					32	0	0	0	1	INNOVATIVE SCIENTIFIC INFORMATION & SERVICES NETWORK	FAISALABAD	INNOVATIVE SCIENTIFIC INFORMATION & SERVICES NETWORK, FAISALABAD, 00000, PAKISTAN	1811-9506	2218-3973		BIOSCI RES	Biosci. Res.	APR-JUN	2020	17	2
J	Qiang, W; Xiao, C; Li, Z; Yang, L; Shen, F; Zeng, L; Ma, PL				Qiang, Wei; Xiao, Chuan; Li, Zhe; Yang, Li; Shen, Feng; Zeng, Lin; Ma, Penglin			Impactful publications of critical care medicine research in China: A bibliometric analysis	FRONTIERS IN MEDICINE			English	Article						China; research; impactful publications; critical care medicine; factors; bibliometric analysis	TRIALS	BackgroundAlthough publications have been increasing rapidly, the research quality has yet to improve in the field of critical care medicine (CCM) in China. This study aimed at investigating the current status of and the influential factors for impactful publications in CCM research by Chinese authors. MethodsPublications by authors with the affiliation of critical care medicine department or int…	[Qiang, Wei; Yang, Li] Guizhou Med Univ, Dept Lib, Guiyang, Peoples R China; [Xiao, Chuan; Shen, Feng] Guizhou Med Univ, Affiliated Hosp, Dept Intens Care Unit, Guiyang, Peoples R China; [Li, Zhe] Shanghai Jiao Tong Univ, Renji Hosp, Sch Med, Dept Crit Care Med, Shanghai, Peoples R China; [Zeng, Lin] Peking Univ Third Hosp, Res Ctr Clin Epidemiol, Beijing, Peoples R China; [Ma, Penglin] Guiqian I…	Guizhou Medical University; Guizhou Medical University; Shanghai Jiao Tong University; Peking University	Ma, PL (corresponding author), Guiqian Int Gen Hosp, Dept Crit Care Med, Guiyang, Peoples R China.	mapenglin1@163.com		Li, Zhe/0000-0003-3738-4418					25	0	0	9	9	FRONTIERS MEDIA SA	LAUSANNE	AVENUE DU TRIBUNAL FEDERAL 34, LAUSANNE, CH-1015, SWITZERLAND		2296-858X		FRONT MED-LAUSANNE	Front. Med.	OCT 18	2022	9
J	Edo-Marza, N		no access		Edo-Marza, Nuria			Academic writing and publishing A focus on Spanish English-linguistics scholars' self-reported attitudes, practices and perceptions as regards academic life and the creation and publication of their research articles	REVISTA ESPANOLA DE LINGUISTICA APLICADA			English	Article						research article (RA); writing; publishing; English as second or foreign language; English for research and publication purposes (ERPP); English as an additional language (EAL)		Among the challenges facing scholars at university today, producing quantity and quality publications with the highest possible impact is probably perceived by most of them as the greatest. This pressure places scholars before the well-known publish or perish dilemma, which each academic may perceive, confront and approach differently. This study aims to disclose and depict the reality behind the…	[Edo-Marza, Nuria] Univ Jaume 1, Castellon de La Plana, Spain	Universitat Jaume I	Edo-Marza, N (corresponding author), Univ Jaume 1, Fac Ciencias Humanas & Sociales, Dept Estudios Ingleses, Ave Sos Baynat S-N, Castellon de La Plana 12071, Spain.	nedo@ang.uji.es	Edo-Marza, Nuria/L-3818-2014	Edo-Marza, Nuria/0000-0001-8137-3519					33	0	0	1	2	JOHN BENJAMINS PUBLISHING CO	AMSTERDAM	PO BOX 36224, 1020 ME AMSTERDAM, NETHERLANDS	0213-2028	2254-6774		REV ESP LINGUIST APL	Rev. Esp. Linguist. Apl.	JUL 22	2021	34	1
J	Herbella, FAM; Sarr, MG; Patti, MG				Herbella, Fernando Augusto Mardiros; Sarr, Michael Gregory; Patti, Marco Giuseppe			Special article Fourteen Crutches for Mediocrity. The logismoi that jeopardize good research and publication	CIRUGIA ESPANOLA			English	Article						Publications; Scholarship; Bibliometrics; Manuscripts; Research; Medical writing		Publications are used widely as a measure of academic quality. Many investigators have difficulty publishing in this competitive field. After coming across a religious lecture on the Fourteen Crutches for Mediocrity, our team adapted this approach to life to the science of publishing: (1) what is the problem of doing it?; (2) there are worse!; (3) everybody does it!; (4) why exaggerate?; (5) I wi…	[Herbella, Fernando Augusto Mardiros] Escola Paulista Med, Dept Cirugia, Salo Paulo, Brazil; [Sarr, Michael Gregory] Mayo Clin, JC Masson Prof Cirugia, Rochester, MN USA; [Patti, Marco Giuseppe] Amer Coll Surg, Raleigh, NC USA	Universidade Federal de Sao Paulo (UNIFESP); Mayo Clinic; American College of Surgeons	Herbella, FAM (corresponding author), Escola Paulista Med, Dept Cirugia, Salo Paulo, Brazil.	herbella.dcir@epm.br							7	1	1	1	3	ELSEVIER ESPANA SLU	BARCELONA	AV JOSEP TARRADELLAS, 20-30, 1ERA PLANTA, BARCELONA, CP-08029, SPAIN	0009-739X	1578-147X		CIR ESPAN	Cir. Espan.	MAY	2022	100	5
J	Erdogan, D; Gov, SA		only abstract		Erdogan, Dilek; Gov, Sabiha Annac			Reasons, Success Factors and Disadvantages of Research Collaboration	YUKSEKOGRETIM DERGISI			Turkish	Article						Academic research; co-authorship; quality of academic research; research collaboration; research partner	SELF-ORGANIZATION; STRATEGIES; MANAGEMENT; NETWORKS	In recent years, the number of both co-authored publications and authors per publication in the national and international literature has increased. Co-authored publications are a result of voluntary research collaboration among academics. This study aims to investigate the reasons for research collaboration, the factors affecting the success of research collaboration, and the disadvantages of th…	[Erdogan, Dilek; Gov, Sabiha Annac] Gaziantep Univ, Havacilik & Uzay Bilimleri Fak, Havacilik Yonetimi Bolumu, Univ Bulvari, TR-27310 Sehitkamil, Gaziantep, Turkey	Gaziantep University	Erdogan, D (corresponding author), Gaziantep Univ, Havacilik & Uzay Bilimleri Fak, Havacilik Yonetimi Bolumu, Univ Bulvari, TR-27310 Sehitkamil, Gaziantep, Turkey.	dilekerdogan@gantep.edu.tr		Annac Gov, Sabiha/0000-0001-7601-559X					41	0	0	0	4	TUBA-TURKISH ACAD SCIENCES	CANKAYA	Vedat Dalokay Caddesi No: 112, CANKAYA, ANKARA, TURKEY	2146-796X	2146-7978		YUKSEKOGRETIM DERG	Yuksekogretim Derg.	DEC	2021	11	3
Yes	Brzica, D				Brzica, Danes			Global Research Talents: Analysis of Their Behavior and Publication/Citation Patterns	EKONOMICKY CASOPIS			English	Article						publications; citations; top researchers; hyper-prolific authors	ESSENTIAL SCIENCE INDICATORS; HIGHLY CITED PAPERS; BIBLIOMETRIC ANALYSIS; TOP PAPERS; RESEARCH PERFORMANCE; SUBJECT CATEGORY; IMPACT; UNIVERSITIES; FIELD; ECONOMICS	We examine publication/citation (P/C) patterns of 88,653 global most productive researchers (MPRs). We analyze the link between publication and citation activity and provide evidence regarding the extent to which top researchers scientific results are better than scientific results of others. Our second aim is to analyze the kinds of patterns that are occurring in P/C activities of top researcher…	[Brzica, Danes] Slovak Acad Sci, Inst Econ Res, Sancova 56, Bratislava 81105, Slovakia	Slovak Academy of Sciences	Brzica, D (corresponding author), Slovak Acad Sci, Inst Econ Res, Sancova 56, Bratislava 81105, Slovakia.	danes.brzica@savba.sk			VEGA [2/0138/18]	VEGA(Vedecka grantova agentura MSVVaS SR a SAV (VEGA)European Commission)	The support of the grant scheme VEGA No. 2/0138/18 is acknowledged.		90	1	1	2	8	INST ECONOMICS RESEARCH SAS & INST FORECASTING CSPS SAS	BRATISLAVA	SANCOVA 56, BRATISLAVA, SLOVAKIA	0013-3035			EKON CAS	Ekon. Cas.		2021	69	8
J	Vasiljeva, MV; Osipov, GV; Ponkratov, VV; Ivlev, VJ; Ivleva, MI; Karepova, SG; Gardanova, ZR; Dudnik, OV				Vasiljeva, Marina V.; Osipov, Gennady V.; Ponkratov, Vadim V.; Ivlev, Vitali Ju.; Ivleva, Marina I.; Karepova, Svetlana G.; Gardanova, Zhanna R.; Dudnik, Olesya V.			Factors to Improve Publication Productivity in Russian Universities	PUBLICATIONS			English	Article						publication productivity; scientific communication; scientific researchers; scientific evaluation; scientific development; mainstream science; citation; indexed publications; Russian universities	RESEARCH PERFORMANCE; IMPACT FACTOR; COLLABORATION; RANKING	One of the most important conditions for the effectiveness of science is the motivation of academic staff of universities as key and direct producers of new knowledge. The purpose of the article was to substantiate the factors of efficiency in managing the publication activity of Russian universities. The nature and density of the relationship between the number of scientific publications and the…	[Vasiljeva, Marina V.] Atlant Sci & Technol Acad Press, Top Management, Boston, MA 01233 USA; [Vasiljeva, Marina V.] Autonomous Nonprofit Org Publishing House Sci Rev, Moscow 127051, Russia; [Osipov, Gennady V.] Russian Acad Sci, Fed Ctr Theoret & Appl Sociol, Inst Sociopolit Res, Joint Ctr Sociol & Econ Knowledge, 6 Fotieva St,Bld 1, Moscow 119333, Russia; [Ponkratov, Vadim V.] Financial Univ Go…	Russian Academy of Sciences; Federal Center of Theoretical & Applied Sociology - FCTAS; Institute of Social & Political Studies, Russian Academy of Sciences (ISPR RAS); Financial University Under the Government of Russian Federation; Bauman Moscow State Technical University; Plekhanov Russian University of Economics; Russian Academy of Sciences; Federal Center of Theoretical & Applied Sociology -…	Vasiljeva, MV (corresponding author), Atlant Sci & Technol Acad Press, Top Management, Boston, MA 01233 USA.;Vasiljeva, MV (corresponding author), Autonomous Nonprofit Org Publishing House Sci Rev, Moscow 127051, Russia.	marina.vasiljeva2017@gmail.com; professor-osipov@mail.ru; ponkratovvadim@yandex.ru; ivlev.v1t@yandex.ru; marina.ivleva.2014@inbox.ru; karepovasvetlana@yandex.ru; gardanova58@bk.ru; Olesya.V.Dudnik@yandex.ru	Ivleva, Marina I/U-1997-2017	Ivleva, Marina I./0000-0002-5134-7595					55	2	2	6	11	MDPI	BASEL	ST ALBAN-ANLAGE 66, CH-4052 BASEL, SWITZERLAND		2304-6775		PUBLICATIONS	Publications	JUN	2021	9	2
J	Fedyunina, AA; Gerina, YY; Averyanova, YV				Fedyunina, Anna A.; Gerina, Yana Y.; Averyanova, Yuliya, V			Academics in manufacturing companies: Empirical analysis of publication activity and export quality	VOPROSY EKONOMIKI			Russian	Article						export; export quality; human capital; learning-by-exporting; productivity; innovation; absorptive capacity; small and medium-sized enterprises; publication activity	RESEARCH-AND-DEVELOPMENT; ABSORPTIVE-CAPACITY; PRODUCT QUALITY; INNOVATION; PERFORMANCE; SPILLOVERS; TRADE; FIRMS	This paper shows, for the first time in empirical literature, that the presence-of employees from academia in the firm, regardless of their participation in the firm's research activities, reflects the skills of the firm to learn and acquire new knowledge or, put differently, its absorptive capacity. It is assumed that the higher absorptive capacity act as a mechanism that determines the impact o…	[Fedyunina, Anna A.] HSE Univ, Moscow, Russia; [Gerina, Yana Y.] Bonn Grad Sch Econ, Bonn, Germany; [Averyanova, Yuliya, V] HSE Univ, St Petersburg, Russia	HSE University (National Research University Higher School of Economics); University of Bonn; HSE University (National Research University Higher School of Economics)	Fedyunina, AA (corresponding author), HSE Univ, Moscow, Russia.	afedyunina@hse.ru; yanagerina@wdata.me; javeryanova@hse.ru	Fedyunina, Anna/AEB-7327-2022	Fedyunina, Anna/0000-0002-2405-8106; Averyanova, Yuliya/0000-0002-5574-3536; Gerina, Iana/0000-0002-2171-3582					33	1	1	0	3	RUSSIAN ACAD SCIENCES, INST ECONOMICS	MOSCOW	NAKHIMOVSKII PROSPEKT 32, MOSCOW, 117218, RUSSIA	0042-8736			VOPR EKON	Vopr. Ekon.	FEB	2020		2
J	Alvite-Diez, ML; Rojas-Castro, A				Alvite-Diez, Maria-Luisa; Rojas-Castro, Antonio			Digital scholarly editions: concept, quality standards, and publication tools	PROFESIONAL DE LA INFORMACION			Spanish	Article						Digital scholarly edition; Academic edition; Publication; Standards; Evaluation; Evolution; Applications; Software; Computer programs; User interfaces; Reuse; Sustainability; Technologies; Text Encoding Initiative; TEI; Displays; Visualization		The digital scholarly edition (DSE) concept is reviewed and discussed, as well as the various denominations used to refer to it. The study investigates the scope of the quality standards set for this type of edition and explores the software available for its publication. The work is completed with an evaluative analysis of a sample of applications, delving into their characteristics, the constra…	[Alvite-Diez, Maria-Luisa] Univ Leon, Fac Filosofia & Letras, Area Bibliotecon & Documentac, Campus Vegazana S-N, Leon 24071, Spain; [Rojas-Castro, Antonio] Berlin Brandenburg Akad Wissensch, Jagerstr 22-23, D-10117 Berlin, Germany	Universidad de Leon	Alvite-Diez, ML (corresponding author), Univ Leon, Fac Filosofia & Letras, Area Bibliotecon & Documentac, Campus Vegazana S-N, Leon 24071, Spain.	luisa.alvite@unileon.es; antonio.rojas-castro@bbaw.de							51	0	0	5	6	EDICIONES PROFESIONALES INFORMACION SL-EPI	BARCELONA	MISTRAL, 36, BARCELONA, ALBOLOTE, SPAIN	1386-6710	1699-2407		PROF INFORM	Prof. Inf.	MAR-APR	2022	31	2
Yes	Akbaritabar, A; Bravo, G; Squazzoni, F				Akbaritabar, Aliakbar; Bravo, Giangiacomo; Squazzoni, Flaminio			The impact of a national research assessment on the publications of sociologists in Italy	SCIENCE AND PUBLIC POLICY			English	Article						research assessment; ANVUR; sociologists; Italy; VQR 2004-10	FOR-TAT FRANCESCHINI; ASSESSMENT EXERCISE; RESEARCH PERFORMANCE; RESEARCH PRODUCTIVITY; SOCIAL-SCIENCES; ANVUR; GOVERNANCE; MAISANO; SYSTEM	This article investigates the impact of the second national research assessment (VQR 2004-10), which was performed in 2011 by the Italian National Agency for the Evaluation of Universities and Research Institutes, on publication strategies by sociologists in Italy. We reconstructed all publications from Italian sociologists in Scopus between 2006 and 2015, that is five years before and after the …	[Akbaritabar, Aliakbar] Max Planck Inst Demog Res MPIDR, Lab Digital & Computat Demog, Konrad Zuse Str 1, D-18057 Rostock, Germany; [Bravo, Giangiacomo] Linnaeus Univ, Dept Social Studies, Vaxjo, Sweden; [Bravo, Giangiacomo] Linneuniv, Linnaeus Univ, Ctr Data Intens Sci & Applicat, SE-35195 Vaxjo, Sweden; [Squazzoni, Flaminio] Univ Milan, Dept Social & Polit Sci, Via Conservatorio 7, I-20122 Mila…	Max Planck Society; Linnaeus University; Linnaeus University; University of Milan	Akbaritabar, A (corresponding author), Max Planck Inst Demog Res MPIDR, Lab Digital & Computat Demog, Konrad Zuse Str 1, D-18057 Rostock, Germany.	akbaritabar@demogr.mpg.de	Akbaritabar, Aliakbar/J-3280-2019	Akbaritabar, Aliakbar/0000-0003-3828-1533; Bravo, Giangiacomo/0000-0003-2837-0137; Squazzoni, Flaminio/0000-0002-6503-6077					75	1	1	2	5	OXFORD UNIV PRESS	OXFORD	GREAT CLARENDON ST, OXFORD OX2 6DP, ENGLAND	0302-3427	1471-5430		SCI PUBL POLICY	Sci. Public Policy	OCT	2021	48	5
J	Pandey, VK; Shanko, A; Birru, F; Jain, V; Kargeti, H				Pandey, Vijay Kumar; Shanko, Abebe; Birru, Firdisa; Jain, Vipul; Kargeti, Himanshu			Determinants of academic staffs' participation in research activities in Ethiopian universities	INTERNATIONAL JOURNAL OF LEARNING AND INTELLECTUAL CAPITAL			English	Article						research participation decision; institutional factors; environmental factors; personal career development factors; demographic factors	RESEARCH PRODUCTIVITY; TIME	The study aims to promote the knowledge creation activities for the under developing countries like Ethiopia, which is the need of the hour. Faculty members' participation in research not only helps in improving the quality of faculty members but also improves the quality of the institute. In this paper, we use survey data from Wollega University to understand the factors hindering the research p…	[Pandey, Vijay Kumar] Graph Era Hill Univ, Sch Management, Dehra Dun, Uttrakhand, India; [Shanko, Abebe] Wollega Univ, Coll Business & Econ, Dept Management, Nekemte, Ethiopia; [Birru, Firdisa] Wollega Univ, Coll Business & Econ, Dept Econ, Nekemte, Ethiopia; [Jain, Vipul] Graph Era Hill Univ, Sch Management, Dehra Dun, Uttrakhand, India; [Kargeti, Himanshu] Graph Era Hill Univ, Sch Management, D…		Pandey, VK (corresponding author), Graph Era Hill Univ, Sch Management, Dehra Dun, Uttrakhand, India.	vijaykumarpandey47@gmail.com; abebeshankod@gmail.com; firdisabirru.goshu@yahoo.com; vipulleoss@gmail.com; himanshumkt20@gmail.com		Pandey, Vijay Kumar/0000-0002-8725-3419					39	0	0	0	0	INDERSCIENCE ENTERPRISES LTD	GENEVA	WORLD TRADE CENTER BLDG, 29 ROUTE DE PRE-BOIS, CASE POSTALE 856, CH-1215 GENEVA, SWITZERLAND	1479-4853	1479-4861		INT J LEARN INTELL C	Int. J. Learning Intellectual Capital		2021	18	2
J	Ngaage, LM; Elegbede, A; McGlone, KL; Knighton, BJ; Landford, W; Nam, AJ; Lifchez, SD; Slezak, S; Rasko, Y				Ngaage, Ledibabari M.; Elegbede, Adekunle; McGlone, Katie L.; Knighton, Brooks J.; Landford, Wilmina; Nam, Arthur J.; Lifchez, Scott D.; Slezak, Sheri; Rasko, Yvonne			Trends in the research profile of matched independent plastic surgery fellows	MEDICINE			English	Article						academic; bibliometrics; H-index; publications; research; residency	RESIDENT SELECTION PROTOCOLS; NATIONAL-SURVEY; PRODUCTIVITY; IMPACT; TIME	The independent plastic surgery pathway recruits candidates with 5 years of surgical training who are typically more advanced in research than their integrated counterparts. Research productivity helps to discriminate between applicants. However, no studies exist detailing the academic attributes of matched independent plastic surgery candidates. We performed a cohort study of 161 independent pla…	[Ngaage, Ledibabari M.; Slezak, Sheri; Rasko, Yvonne] Univ Maryland, Dept Surg, Div Plast Surg, Sch Med, Baltimore, MD 21201 USA; [Elegbede, Adekunle; Landford, Wilmina; Lifchez, Scott D.] Johns Hopkins Univ, Dept Plast & Reconstruct Surg, Baltimore, MD 21218 USA; [McGlone, Katie L.; Knighton, Brooks J.] Univ Maryland, Sch Med, Baltimore, MD 21201 USA; [Nam, Arthur J.] R Adams Cowley Shock Trauma…	University System of Maryland; University of Maryland Baltimore; Johns Hopkins University; University System of Maryland; University of Maryland Baltimore; University System of Maryland; University of Maryland Baltimore	Ngaage, LM (corresponding author), Univ Maryland, Dept Plast Surg, 22 S Greene St, Baltimore, MD 21230 USA.	lmngaage@som.umaryland.edu		Ngaage, Ledibabari/0000-0001-5802-779X; elegbede, adekunle/0000-0002-1577-504X; Landford, Wilmina/0000-0002-2792-1876					25	1	1	0	0	LIPPINCOTT WILLIAMS & WILKINS	PHILADELPHIA	TWO COMMERCE SQ, 2001 MARKET ST, PHILADELPHIA, PA 19103 USA	0025-7974	1536-5964		MEDICINE	Medicine (Baltimore)	JAN 15	2021	100	2
Yes	Baas, J; Schotten, M; Plume, A; Cote, G; Karimi, R				Baas, Jeroen; Schotten, Michiel; Plume, Andrew; Cote, Gregoire; Karimi, Reza			Scopus as a curated, high-quality bibliometric data source for academic research in quantitative science studies	QUANTITATIVE SCIENCE STUDIES			English	Article						abstract and citation database; author profile; bibliographic database; bibliometrics; citation linking; Content Selection and Advisory Board; CSAB; data cleaning; data clustering; data curation; data linking; ICSR; institution profile; International Center for the Study of Research; network visualization; ORCiD; quality assurance; research assessment; researcher mobility; science policy evaluati…	CITATION; COLLABORATION; GEOGRAPHY; PATTERNS; HOT	Scopus is among the largest curated abstract and citation databases, with a wide global and regional coverage of scientific journals, conference proceedings, and books, while ensuring only the highest quality data are indexed through rigorous content selection and re-evaluation by an independent Content Selection and Advisory Board. Additionally, extensive quality assurance processes continuously…	[Baas, Jeroen; Schotten, Michiel; Plume, Andrew; Karimi, Reza] Elsevier BV, Radarweg 29, Amsterdam, Netherlands; [Cote, Gregoire] Sci Metrix Inc, Elsevier, 1335 Mt Royal Ave E, Montreal, PQ, Canada; [Baas, Jeroen; Plume, Andrew; Cote, Gregoire] Int Ctr Study Res, Elsevier, Radarweg 29, Amsterdam, Netherlands	Reed Elsevier; Elsevier; Reed Elsevier; Elsevier	Baas, J (corresponding author), Elsevier BV, Radarweg 29, Amsterdam, Netherlands.;Baas, J (corresponding author), Int Ctr Study Res, Elsevier, Radarweg 29, Amsterdam, Netherlands.	j.baas@elsevier.com	Baas, Jeroen/O-2213-2018	Baas, Jeroen/0000-0001-8005-4153; Schotten, Michiel/0000-0001-6706-0567; Plume, Andrew/0000-0002-4942-1426					49	191	193	12	29	MIT PRESS	CAMBRIDGE	ONE ROGERS ST, CAMBRIDGE, MA 02142-1209 USA		2641-3337		QUANT SCI STUD	Quant. Sci. Stud.	WIN	2020	1	1
J	Mehta, S; Ahluwalia, N; Heybati, K; Burns, KEA; Owais, S; Cook, DJ				Mehta, Sangeeta; Ahluwalia, Nanki; Heybati, Kiyan; Burns, Karen E. A.; Owais, Sawayra; Cook, Deborah J.		Canadian Critical Care Trials Grp	Diversity of Authors of Publications From the Canadian Critical Care Trials Group*	CRITICAL CARE MEDICINE			English	Article						diversity; equity; gender; publications; race; research groups		OBJECTIVES: Diverse perspectives improve the quality of scholarly initiatives. The demographic and professional diversity of scientists who contribute to critical care research and publications has not been described for the Canadian Critical Care Trials Group. Our objective was to describe the diversity of authors of publications from the Canadian Critical Care Trials Group. DESIGN: We conducted…	[Mehta, Sangeeta; Ahluwalia, Nanki] Sinai Hlth, Dept Med, Toronto, ON, Canada; [Mehta, Sangeeta; Burns, Karen E. A.] Univ Toronto, Interdept Div Crit Care Med, Toronto, ON, Canada; [Heybati, Kiyan; Owais, Sawayra; Cook, Deborah J.] McMaster Univ, Hamilton, ON, Canada; [Burns, Karen E. A.] St Michaels Hosp, Unity Hlth Toronto, Toronto, ON, Canada; [Cook, Deborah J.] St Josephs Healthcare, Hamilton…	University of Toronto; University Toronto Affiliates; Sinai Health System Toronto; University of Toronto; McMaster University; University of Toronto; University Toronto Affiliates; Saint Michaels Hospital Toronto	Mehta, S (corresponding author), Sinai Hlth, Dept Med, Toronto, ON, Canada.;Mehta, S (corresponding author), Univ Toronto, Interdept Div Crit Care Med, Toronto, ON, Canada.	Geeta.mehta@sinai-health.ca							20	1	1	0	1	LIPPINCOTT WILLIAMS & WILKINS	PHILADELPHIA	TWO COMMERCE SQ, 2001 MARKET ST, PHILADELPHIA, PA 19103 USA	0090-3493	1530-0293		CRIT CARE MED	Crit. Care Med.	APR	2022	50	4
J	Genereux, P; Piazza, N; Alu, MC; Nazif, T; Hahn, RT; Pibarot, P; Bax, JJ; Leipsic, JA; Blanke, P; Blackstone, EH; Finn, MT; Kapadia, S; Linke, A; Mack, MJ; Makkar, R; Mehran, R; Popma, JJ; Reardon, M; Rodes-Cabau, J; Van Mieghem, NM; Webb, JG; Cohen, DJ; Leon, MB				Genereux, Philippe; Piazza, Nicolo; Alu, Maria C.; Nazif, Tamim; Hahn, Rebecca T.; Pibarot, Philippe; Bax, Jeroen J.; Leipsic, Jonathon A.; Blanke, Philipp; Blackstone, Eugene H.; Finn, Matthew T.; Kapadia, Samir; Linke, Axel; Mack, Michael J.; Makkar, Raj; Mehran, Roxana; Popma, Jeffrey J.; Reardon, Michael; Rodes-Cabau, Josep; Van Mieghem, Nicolas M.; Webb, John G.; Cohen, David J.; Leon, Marti…		VARC-3 Writing Comm	Valve Academic Research Consortium 3: updated endpoint definitions for aortic valve clinical research	EUROPEAN HEART JOURNAL			English	Article						Valve Academic Research Consortium; Transcatheter aortic valve replacement; Transcatheter aortic valve implantation; Surgical aortic valve replacement; Endpoints; Definitions	BUNDLE-BRANCH BLOCK; ACUTE KIDNEY INJURY; HIGH-RISK PATIENTS; PERMANENT PACEMAKER IMPLANTATION; QUALITY-OF-LIFE; CITY CARDIOMYOPATHY QUESTIONNAIRE; SUBCLINICAL LEAFLET THROMBOSIS; AMERICAN-HEART-ASSOCIATION; EXPERT CONSENSUS DOCUMENT; EMBOLIC DEFLECTION DEVICE	Aims The Valve Academic Research Consortium (VARC), founded in 2010, was intended to (i) identify appropriate clinical endpoints and (ii) standardize definitions of these endpoints for transcatheter and surgical aortic valve clinical trials. Rapid evolution of the field, including the emergence of new complications, expanding clinical indications, and novel therapy strategies have mandated furthe…	[Genereux, Philippe] Morristown Med Ctr, Gagnon Cardiovasc Inst, Morristown, NJ USA; [Piazza, Nicolo] McGill Univ Hlth Ctr, Montreal, PQ, Canada; [Alu, Maria C.; Nazif, Tamim; Hahn, Rebecca T.; Finn, Matthew T.; Leon, Martin B.] Columbia Univ, Irving Med Ctr, NewYork Presbyterian Hosp, New York, NY 10032 USA; [Alu, Maria C.; Nazif, Tamim; Hahn, Rebecca T.; Finn, Matthew T.; Leon, Martin B.] Cardi…	Atlantic Health System; McGill University; Columbia University; NewYork-Presbyterian Hospital; Cardiovascular Research Foundation (CRF); Laval University; Quebec Heart & Lung Institute; Leiden University; Leiden University Medical Center (LUMC); Leiden University - Excl LUMC; St. Paul's Hospital; University of Saskatchewan; University of British Columbia; Cleveland Clinic Foundation; Cleveland Cl…	Leon, MB (corresponding author), Columbia Univ, Irving Med Ctr, NewYork Presbyterian Hosp, New York, NY 10032 USA.;Leon, MB (corresponding author), Cardiovasc Res Fdn, New York, NY 10019 USA.	m12398@columbia.edu	Mehran, Roxana/ABF-4160-2021; Reardon, Michael/ABF-8880-2021; Pibarot, Philippe/ABD-5300-2021; Piazza, Nicolo/J-6157-2014	Blackstone, Eugene/0000-0001-9839-3567; Piazza, Nicolo/0000-0003-2809-3408; Pibarot, Philippe/0000-0002-3607-279X; Hahn, Rebecca/0000-0003-1342-9191					248	161	165	6	7	OXFORD UNIV PRESS	OXFORD	GREAT CLARENDON ST, OXFORD OX2 6DP, ENGLAND	0195-668X	1522-9645		EUR HEART J	Eur. Heart J.	MAY 14	2021	42	19
J	Yin, SH; Gao, Y; Lu, XF				Yin, Shuhui; Gao, Yuan; Lu, Xiaofei			Diachronic changes in the syntactic complexity of emerging Chinese international publication writers' research article introductions: A rhetorical strategic perspective	JOURNAL OF ENGLISH FOR ACADEMIC PURPOSES			English	Article						Chinese emerging international publication; writers; Diachronic changes; Research article introductions; Rhetorical strategies; Syntactic complexity	NOUN PHRASE COMPLEXITY; ENGLISH; GENRE; PROFICIENCY; INDEXES; QUALITY; ISSUES; MOVES; L1	This study examined diachronic changes in the syntactic complexity of research article (RA) in-troductions produced by emerging and expert international publication (IP) writers over the past two decades. Our data consisted of 90 RA introductions published in an emerging international journal by Chinese applied linguists without prior IP experience and 90 RA introductions pub-lished in a leading …	[Yin, Shuhui; Gao, Yuan] Univ Chinese Acad Sci, Dept Foreign Languages, 19 jia Yuquan Rd, Beijing 00049, Peoples R China; [Yin, Shuhui] Iowa State Univ, Dept English, Ross Hall,527 Farmhouse Ln, Ames, IA 50011 USA; [Lu, Xiaofei] Penn State Univ, Dept Appl Linguist, 234 Sparks Bldg, University Pk, PA 16802 USA	Chinese Academy of Sciences; University of Chinese Academy of Sciences, CAS; Iowa State University; Pennsylvania Commonwealth System of Higher Education (PCSHE); Pennsylvania State University; Pennsylvania State University - University Park	Gao, Y (corresponding author), Univ Chinese Acad Sci, Dept Foreign Languages, 19 jia Yuquan Rd, Beijing 00049, Peoples R China.	shuhyin@iastate.edu; gaoyuan@ucas.ac.cn; xxl13@psu.edu	Lu, Xiaofei/H-8515-2019	Lu, Xiaofei/0000-0003-2365-2581	Beijing Social Science Foundation; Fundamental Research Funds for the Central Universities; [18YYB002]; [E1E41701]	Beijing Social Science Foundation; Fundamental Research Funds for the Central Universities(Fundamental Research Funds for the Central Universities); ;	Acknowledgements We thank the editors and anonymous reviewers for their constructive comments and suggestions. This research was funded by a grant from Beijing Social Science Foundation (No. 18YYB002) and a grant from the Fundamental Research Funds for the Central Universities (No. E1E41701) to the corresponding author.		74	0	0	1	1	ELSEVIER	AMSTERDAM	RADARWEG 29, 1043 NX AMSTERDAM, NETHERLANDS	1475-1585	1878-1497		J ENGL ACAD PURP	J. Engl. Acad. Purp.	JAN	2023	61
Yes	Xie, Z				Xie, Zheng			Predicting publication productivity for researchers: A piecewise Poisson model	JOURNAL OF INFORMETRICS			English	Article						Scientific publications; Productivity prediction; Data modeling	CITATION COUNTS; IMPACT; COLLABORATION; COAUTHORSHIP; PATTERNS	Predicting the publication productivity of research groups is a basic task for academic administrators and funding agencies. However, it is an elusive task due to diversity in researchers' productivity patterns. This study proposed a model for the dynamics of the productivity, inspired by the distribution feature of the number of a researcher's publications. It is a piecewise Poisson model, analy…	[Xie, Zheng] Natl Univ Def Technol, Coll Liberal Arts & Sci, Changsha, Peoples R China; [Xie, Zheng] Univ Calif Los Angeles, Dept Math, Los Angeles, CA 90024 USA	National University of Defense Technology - China; University of California System; University of California Los Angeles	Xie, Z (corresponding author), Natl Univ Def Technol, Coll Liberal Arts & Sci, Changsha, Peoples R China.	xiezheng81@nudt.edu.cn			National Natural Science Foundation of China [61773020]	National Natural Science Foundation of China(National Natural Science Foundation of China (NSFC))	The author thanks Professor Jinying Su in the National University of Defense Technology for her helpful comments and feedback. This work is supported by the National Natural Science Foundation of China (Grant No. 61773020).		54	5	5	5	41	ELSEVIER	AMSTERDAM	RADARWEG 29, 1043 NX AMSTERDAM, NETHERLANDS	1751-1577	1875-5879		J INFORMETR	J. Informetr.	AUG	2020	14	3
Yes	Azmeh, C				Azmeh, Chadi			Quantity and quality of research output and economic growth: empirical investigation for all research areas in the MENA countries	SCIENTOMETRICS			English	Article						Research output; Research areas; Economic growth; Quantity and quality; MENA; GMM	RESEARCH-AND-DEVELOPMENT; RESEARCH PUBLICATIONS; CAUSALITY; PRODUCTIVITY; TECHNOLOGY; INVESTMENT; INFLATION; SCIENCE; IMPACT; GDP	Recent studies have indicated an increased interest in understanding the overall influence of research output on economic growth. Unfortunately, much of the empirical studies carried out were primarily focused on developed countries. Given the recent rise in government spending on research and development in developing countries, it is highly important to examine the impact of academic research o…	[Azmeh, Chadi] Int Univ Sci & Technol, Fac Business Adm & Finance, Dept Banking & Financial Sci, Daraa, Syria		Azmeh, C (corresponding author), Int Univ Sci & Technol, Fac Business Adm & Finance, Dept Banking & Financial Sci, Daraa, Syria.	Chadiazmeh@hotmail.com	Azmeh, Chadi/F-4637-2018	Azmeh, Chadi/0000-0003-4225-4351					49	0	0	13	13	SPRINGER	DORDRECHT	VAN GODEWIJCKSTRAAT 30, 3311 GZ DORDRECHT, NETHERLANDS	0138-9130	1588-2861		SCIENTOMETRICS	Scientometrics	NOV	2022	127	11
J	van Dijk, H; van Zelst, M				van Dijk, Hans; van Zelst, Marino			Comfortably Numb? Researchers' Satisfaction with the Publication System and a Proposal for Radical Change	PUBLICATIONS			English	Article						meta-science; publication system; publishing times; satisfaction	JUSTICE; JUSTIFICATION; PSYCHOLOGY; MANAGEMENT; INEQUALITY; KNOWLEDGE; FACULTY; SCIENCE; CRISIS	In this preregistered study we evaluate current attitudes towards, and experiences with, publishing research and propose an alternative system of publishing. Our main hypothesis is that researchers tend to become institutionalized, such that they are generally discontent with the current publication system, but that this dissatisfaction fades over time as they become tenured. A survey was distrib…	[van Dijk, Hans; van Zelst, Marino] Tilburg Univ, Dept Org Studies, NL-5037 AB Tilburg, Netherlands	Tilburg University	van Dijk, H (corresponding author), Tilburg Univ, Dept Org Studies, NL-5037 AB Tilburg, Netherlands.	j.vandijk1@uvt.nl; j.m.vanzelst@uvt.nl	van Dijk, Hans/AAL-4194-2020	van Dijk, Hans/0000-0001-6962-870X					50	0	0	0	2	MDPI	BASEL	ST ALBAN-ANLAGE 66, CH-4052 BASEL, SWITZERLAND		2304-6775		PUBLICATIONS	Publications	MAR	2020	8	1
J	Mathuna, ECO; Patil, A; Lloyd, AJ; Crotty, TJ; Cleere, EF; Munir, J; Corbett, M				Mathuna, Euan CE. O.; Patil, Anish; Lloyd, Angus J.; Crotty, Thomas J.; Cleere, Eoin F.; Munir, Javed; Corbett, Mel			The academic impact of 20 years of Irish otolaryngology society conferences	SURGEON-JOURNAL OF THE ROYAL COLLEGES OF SURGEONS OF EDINBURGH AND IRELAND			English	Article						Irish ENT; Publication rate; Impact factor	PUBLICATION RATE; ABSTRACTS	Background: & Purpose: The Irish Otolaryngology Society (IOS) conference takes place annually. This conference allows surgeons and surgical trainees from Ireland and abroad an opportunity to showcase research ideas from their respective centres. This allows them to disseminate results, accept critique, and obtain different perspectives.We sought to examine research presented at the IOS meetings o…	[Mathuna, Euan CE. O.; Lloyd, Angus J.; Crotty, Thomas J.; Cleere, Eoin F.; Munir, Javed; Corbett, Mel] Sligo Univ Hosp, Acad Dept Otolaryngol Head & Neck Surg, Sligo, Ireland; [Patil, Anish] Wolverhampton Hosp, NHS, Dept Anaesthesia, Wolverhampton, England		Mathuna, ECO (corresponding author), Sligo Univ Hosp, Acad Dept Otolaryngol Head & Neck Surg, Sligo, Ireland.	euanomathuna@gmail.com	Cleere, Eoin/ABB-9385-2021	Crotty, Thomas James/0000-0001-6652-8797; Corbett, Mel/0000-0001-5320-1015; lloyd, angus/0000-0002-3043-6900					15	0	0	0	0	ROYAL COLLEGE SURGEONS EDINBURGH	EDINBURGH	NICOLSON ST, EDINBURGH EH8 9DW, SCOTLAND	1479-666X	2405-5840		SURG-J R COLL SURG E	Surg. J. R. Coll. Surg. Edinb. Irel.	DEC	2022	20	6
J	Buehling, K				Buehling, Kilian			Changing research topic trends as an effect of publication rankings-The case of German economists and the Handelsblatt Ranking	JOURNAL OF INFORMETRICS			English	Article						Research rankings; Topic modeling; Text classification; Topic change; Research field mapping	PERFORMANCE; INNOVATION; BUSINESS; SCIENCE; IMPACT; DYNAMICS; JOURNALS; VALIDITY; SYSTEMS	In order to arrive at informed judgments about the quality of research institutions and individual scholars, funding agencies, academic employers and researchers have turned to publication rankings. While such rankings, often based on journal citations, promise a more efficient and transparent funding allocation, individual researchers are at risk of showing adaptive behavior. This paper investig…	[Buehling, Kilian] Tech Univ Dresden, Res Grp Knowledge & Technol Transfer, Muenchner Pl 2-3, D-01062 Dresden, Germany	Technische Universitat Dresden	Buehling, K (corresponding author), Tech Univ Dresden, Res Grp Knowledge & Technol Transfer, Muenchner Pl 2-3, D-01062 Dresden, Germany.	kilian.buehling@tu-dresden.de		Buehling, Kilian/0000-0002-5244-7547					92	1	1	2	11	ELSEVIER	AMSTERDAM	RADARWEG 29, 1043 NX AMSTERDAM, NETHERLANDS	1751-1577	1875-5879		J INFORMETR	J. Informetr.	AUG	2021	15	3
J	Grossmann, A; Lee, ALS				Grossmann, Axel; Lee, Allissa			An analysis of finance journal accessibility: Author inclusivity and journal quality	JOURNAL OF BANKING & FINANCE			English	Article						Journal; Publications; Research; Tenure; Promotion; Productivity; JCR; Journal; Publications; Research; Tenure; Promotion; Productivity; JCR	LONG-TERM ASSESSMENT; RESEARCH PRODUCTIVITY; ACADEMIC JOURNALS; CO-AUTHORSHIP; ECONOMICS; RANKING; MANAGEMENT; COLLABORATION; PUBLICATIONS; FAIRNESS	Existing literature suggests that publication space within and across disciplines is unevenly spaced and that home bias and barriers to entry negatively impact publication potential, possibly limiting journal accessibility and author inclusivity. We investigate these issues within the field of finance, while considering journal quality, adding another dimension to the literature. Among the qualit…	[Grossmann, Axel; Lee, Allissa] Georgia Southern Univ, Parker Coll Business, Dept Finance, Statesboro, GA USA	University System of Georgia; Georgia Southern University	Lee, ALS (corresponding author), Georgia Southern Univ, Parker Coll Business, Dept Finance, Statesboro, GA USA.	agrossmann@georgiasouthern.edu; alee@georgiasouthern.edu	Lee, Allissa/GVT-6139-2022						58	0	0	3	4	ELSEVIER	AMSTERDAM	RADARWEG 29, 1043 NX AMSTERDAM, NETHERLANDS	0378-4266	1872-6372		J BANK FINANC	J. Bank Financ.	MAY	2022	138
J	Samson, S; Northey, JJ; Acerbi, I; Goga, A; Flink, CL; Weaver, VM; LaBarge, MA				Samson, Susan; Northey, Jason J.; Acerbi, Irene; Goga, Andrei; Flink, Carl L.; Weaver, Valerie M.; LaBarge, Mark A.			NCI's publication affiliation conundrum: Reframing innovation to incentivize an equitable path for advocate representation	TRANSLATIONAL ONCOLOGY			English	Article						Convergent science; Cancer research advocacy; Reframing innovation, NCI publication affiliation practices; Diversity equity and inclusion (DE&I); Advocacy heritage preservation	SCIENCE; RACISM	Advocacy engagement has been at the forefront of National Cancer Institute (NCI) efforts to advance scientific discoveries and transform medical interventions. Nonetheless, the journey for advocates has been uneven. Case in Point: NCI publication affiliation rules of engagement pose unique equity challenges while raising questions about structural representation in biomedical research. Abiding by…	[Samson, Susan] Univ Calif San Francisco, Breast Sci Advocacy Core BSAC, Breast Oncol Program, 2340 Sutter St, San Francisco, CA 94115 USA; [Samson, Susan; Goga, Andrei; Weaver, Valerie M.] Univ Calif San Francisco, Helen Diller Family Comprehens Canc Ctr, San Francisco, CA 94115 USA; [Samson, Susan] Univ Calif San Francisco, Phys Sci & Oncol Network Program, San Francisco, CA 94115 USA; [Northey…	University of California System; University of California San Francisco; University of California System; University of California San Francisco; UCSF Medical Center; UCSF Helen Diller Family Comprehensive Cancer Center; University of California System; University of California San Francisco; University of California System; University of California San Francisco; University of California System;…	Samson, S (corresponding author), Univ Calif San Francisco, Breast Sci Advocacy Core BSAC, Breast Oncol Program, 2340 Sutter St, San Francisco, CA 94115 USA.	ssamson@pacbell.net							37	0	0	0	0	ELSEVIER SCIENCE INC	NEW YORK	STE 800, 230 PARK AVE, NEW YORK, NY 10169 USA	1936-5233			TRANSL ONCOL	Transl. Oncol.	FEB	2022	16
J	Newell, G; Marzuki, MJ; Worzala, E; Adair, A; Hoesli, M; Rodriguez, M				Newell, Graeme; Marzuki, Muhammad Jufri; Worzala, Elaine; Adair, Alastair; Hoesli, Martin; Rodriguez, Mauricio			The significance of impact in real estate research publications	JOURNAL OF PROPERTY INVESTMENT & FINANCE			English	Article						Research impact; Real estate journals; h-index; Total citations; i10; Leading real estate research impact players	H-INDEX; COERCIVE CITATION; JOURNALS; SCOPUS; DISCIPLINARY; PERCEPTIONS; PREFERENCES; INDICATORS; SCIENCE; WEB	Purpose Research impact has taken on increased importance at both a micro- and macro-level and is a key factor today in shaping the careers of real estate researchers. This has seen a range of research impact metrics become global benchmarks when assessing research impact at the individual academic level and journal level. Whilst recognising the limitations of research impact metrics, this paper …	[Newell, Graeme] Western Sydney Univ, Sch Business, Econ Finance & Property, Parramatta, Australia; [Marzuki, Muhammad Jufri] Univ Western Sydney, Sch Business, Penrith, NSW, Australia; [Worzala, Elaine] George Washington Univ, Washington, DC USA; [Adair, Alastair] Ulster Univ, Coleraine, Londonderry, North Ireland; [Hoesli, Martin] Univ Geneva, GSEM, Geneva, Switzerland; [Hoesli, Martin] Univ Ab…	Western Sydney University; Western Sydney University; George Washington University; Ulster University; University of Geneva; University of Aberdeen; Texas Christian University	Newell, G (corresponding author), Western Sydney Univ, Sch Business, Econ Finance & Property, Parramatta, Australia.	g.newell@westernsydney.edu.au	Norcia, Gerard/ABA-1345-2021; worzala, elaine/N-8014-2018	Rodriguez, Mauricio/0000-0002-8299-2159; Marzuki, Muhammad Jufri/0000-0002-8579-7973; worzala, elaine/0000-0001-7613-8549					46	0	0	3	8	EMERALD GROUP PUBLISHING LTD	BINGLEY	HOWARD HOUSE, WAGON LANE, BINGLEY BD16 1WA, W YORKSHIRE, ENGLAND	1463-578X	1470-2002		J PROP INVEST FINANC	J. Prop. Invest. Finance	JAN 18	2022	40	1
J	Krapez, K				Krapez, Katarina			EDITORS' RESPONSIBILITY FOR PUBLISHING HIGH-QUALITY RESEARCH RESULTS: A WORLDWIDE STUDY INTO CURRENT CHALLENGES IN QUALITY ASSESSMENT PROCESSES	LEXONOMICA			English	Article						scientific journals; editors; quality criteria; quality assessment; copyright		The contemporary scientific community faces significant challenges in assuring research credibility. Since the onset of the COVID- 19 pandemic, there has been an even greater interest in swift publications of valid research results, and individual editors of reputable academic journals might feel pressured to ensure high quality of published papers. Aiming to explore how editors perceive their ma…	[Krapez, Katarina] Univ Primorska, Fac Management, Dept Law, Koper, Slovenia	University of Primorska	Krapez, K (corresponding author), Univ Primorska, Fac Management, Dept Law, Koper, Slovenia.	katarina.krapez@fm-kp.si							24	0	0	2	2	UNIV MARIBOR, FAC LAW	MARIBOR	MLADINSKA ULICA 9, MARIBOR, 2000, SLOVENIA	1855-7147	1855-7155		LEXONOMICA	Lexonomica	JUN	2022	14	1
Yes	Aiyebelehin, AJ				Aiyebelehin, Afebuameh James			Add-my-name as a parody of research collaboration among Nigerian researchers	ACCOUNTABILITY IN RESEARCH-POLICIES AND QUALITY ASSURANCE			English	Article						Research; research ethics; research collaboration; African Academics; Universe Collaborative Model		This article examines the issue of research collaboration as understood and practiced among most Nigerian researchers. With the increasing demand for publications as a criteria for promotion in many academic institutions, the research behavior of most academics have been influenced by the desire to meet up with the publication requirements set by various institutional authorities. This has result…	[Aiyebelehin, Afebuameh James] Ambrose Alli Univ, EDO, EKPOMA, Lib & Informat Sci, Ekpoma, Nigeria		Aiyebelehin, AJ (corresponding author), Ambrose Alli Univ, EDO, EKPOMA, Lib & Informat Sci, Ekpoma, Nigeria.	jamesaferich@gmail.com		Aiyebelehin, Afebuameh/0000-0002-8092-9949					14	1	1	0	0	TAYLOR & FRANCIS INC	PHILADELPHIA	530 WALNUT STREET, STE 850, PHILADELPHIA, PA 19106 USA	0898-9621	1545-5815		ACCOUNT RES	Account. Res.	JAN 2	2022	29	1
J	Yang, Y; Liu, L				Yang, Yi; Liu, Lin			The politics of academic innovation: A cross-national study of the effects of regime type on knowledge production	ASIAN JOURNAL OF TECHNOLOGY INNOVATION			English	Article						Academic innovation; Quality of innovation; Quantity of innovation; Political freedom; Regime type	MEASURING DEMOCRACY; RESEARCH PUBLICATIONS; SCIENCE; SCIENTISTS; INDUSTRY; FREEDOM; IMPACT; GROWTH; INDEX; GDP	Academic innovation is key to a country's international competitiveness and national well-being, and therefore explore its drivers is important. This paper tests a neglected driver - regime type - on how it affects academic innovation in 92 countries. Cross-national evidence of the effects of democracies and autocracies on scholarly production is lacking but much needed, especially when autocraci…	[Yang, Yi; Liu, Lin] Peking Univ, Sch Govt, 5 Yiheyuan Rd, Beijing 100871, Peoples R China	Peking University	Liu, L (corresponding author), Peking Univ, Sch Govt, 5 Yiheyuan Rd, Beijing 100871, Peoples R China.	liulin@pku.edu.cn		Yang, Yi/0000-0002-3934-2353					87	2	2	13	37	ROUTLEDGE JOURNALS, TAYLOR & FRANCIS LTD	ABINGDON	2-4 PARK SQUARE, MILTON PARK, ABINGDON OX14 4RN, OXON, ENGLAND	1976-1597	2158-6721		ASIAN J TECHNOL INNO	Asian J. Technol. Innov.	SEP 2	2021	29	3
J	Martinez-Nicolas, M				Martinez-Nicolas, Manuel			Communication Research in Spain (1985-2015). Institutional Context, Academic Community and Scientific Production	REVISTA LATINA DE COMUNICACION SOCIAL			English	Article						communication research; Spain; institutional framework; scientific community; scientific production	SOCIAL-CHANGE; H-INDEX; UNIVERSITIES; HISTORY; POLICY; STATE	The institutional framework supporting Spanish Communication research has changed radically over the past 30 years, affecting the internal structure of the academic community and the characteristics of scientific production in this field. This paper reconstructs that process by attending to four factors: the increase since the early 1990s in universities offering Communication studies; the establ…	[Martinez-Nicolas, Manuel] Rey Juan Carlos Univ, Mostoles, Spain	Universidad Rey Juan Carlos	Martinez-Nicolas, M (corresponding author), Rey Juan Carlos Univ, Mostoles, Spain.	manuel.martinez.nicolas@urjc.es	Martinez-Nicolas, Manuel/C-2653-2013	Martinez-Nicolas, Manuel/0000-0002-3949-2351	Spain's State RDI Plan [CSO2013-40684-P, 19902015]	Spain's State RDI Plan	This work forms part of the project entitled 25 anos de investigacion sobre Comunicacion en Espana (19902015): produccion cientifica, comunidad academica y contexto institucional, funded by Spain's State RD&I Plan (CSO2013-40684-P). https://www.geac.es/incomes-25/		93	16	17	1	4	LABORATORIO TECNOLOGIAS INFORMACION & NUEVOS ANALISIS COMUNICACION SOCIAL	TENERIFE	PIRAMIDE CAMPUS GUAJARA, LA LAGUNA, TENERIFE, 38200, SPAIN	1138-5820			REV LAT COMUN SOC	Rev. Lat. Comun. Soc.		2020		75
J	Friedrich, J; Lindauer, U; Hoellig, A				Friedrich, Jacqueline; Lindauer, Ute; Hoellig, Anke			Procedural and Methodological Quality in Preclinical Stroke Research-A Cohort Analysis of the Rat MCAO Model Comparing Periods Before and After the Publication of STAIR/ARRIVE	FRONTIERS IN NEUROLOGY			English	Article						MCAO; rat stroke model; preclinical stroke research; CBF monitoring; experimental quality assurance; STAIR; ARRIVE	CEREBRAL-ARTERY OCCLUSION; THERAPY; ISCHEMIA	The translation of preclinical stroke research into successful human clinical trials remains a challenging task. The first Stroke Therapy Academic Industry Roundtable (STAIR) recommendations for preclinical research and several other guidelines were published to address these challenges. Most guidelines recommend the use of physiological monitoring to detect the occurrence of undesired pathologie…	[Friedrich, Jacqueline; Lindauer, Ute; Hoellig, Anke] Univ Hosp RWTH Aachen, Dept Neurosurg, Aachen, Germany	RWTH Aachen University; RWTH Aachen University Hospital	Hoellig, A (corresponding author), Univ Hosp RWTH Aachen, Dept Neurosurg, Aachen, Germany.	ahoellig@ukaachen.de			German Research Foundation (Deutsche Forschungsgemeinschaft-DFG), German research unit Severity assessment in animal based research [LI 588/5-1, LI 588/5-2, FOR 2591]; B. Braun-Stiftung [EMID: 43da889f91b25360]	German Research Foundation (Deutsche Forschungsgemeinschaft-DFG), German research unit Severity assessment in animal based research; B. Braun-Stiftung	UL: German Research Foundation (Deutsche Forschungsgemeinschaft-DFG, grant number LI 588/5-1, LI 588/5-2) as part of the German research unit Severity assessment in animal based research FOR 2591. AH: B. Braun-Stiftung EMID: 43da889f91b25360.		46	0	0	0	0	FRONTIERS MEDIA SA	LAUSANNE	AVENUE DU TRIBUNAL FEDERAL 34, LAUSANNE, CH-1015, SWITZERLAND	1664-2295			FRONT NEUROL	Front. Neurol.	MAY 30	2022	13
J	Tzempelikos, N				Tzempelikos, Nektarios			Some Reflections on the State of Business-to-Business Marketing Research	JOURNAL OF BUSINESS-TO-BUSINESS MARKETING			English	Article						Business-to-business marketing; academic journals; managerial relevance; marketing theory; academic research; industrial marketing; business marketing	B2B RESEARCH; RELATIVE PRESENCE; ACADEMIC RESEARCH; RELEVANCE; DIVIDE; MANAGERS; ESSENCE; TACTICS; FUTURE	Purpose This interlude mirrors some of the issues raised in Tanner's recent paper (2021) on areas of contribution, made to the field: a review of several inflection points that led to the evolution of business-to-business (B-to-B) marketing research, the lack of relevance of B-to-B marketing research, and the challenge of little B-to-B research reaching mainstream journals. Acknowledged is that t…	[Tzempelikos, Nektarios] Anglia Ruskin Univ, Fac Business & Law, Sch Management, Cambridge, England	Anglia Ruskin University	Tzempelikos, N (corresponding author), Anglia Ruskin Univ, Fac Business & Law, Sch Management, Cambridge, England.	nektarios.tzempelikos@aru.ac.uk		Tzempelikos, Nektarios/0000-0002-7909-5932					49	0	0	3	4	ROUTLEDGE JOURNALS, TAYLOR & FRANCIS LTD	ABINGDON	2-4 PARK SQUARE, MILTON PARK, ABINGDON OX14 4RN, OXON, ENGLAND	1051-712X	1547-0628		J BUS-BUS MARK	J. Bus.-Bus. Mark.	APR 3	2022	29	2
J	Ash, E; Urquiola, M				Ash, Elliott; Urquiola, Miguel			A research-based ranking of public policy schools	SCIENTOMETRICS			English	Article						University rankings; Research productivity; Quantity vs quality in research; Public policy schools	REPUTATION	This paper presents rankings of U.S. public policy schools based on their research publication output. In 2016 we collected the names of about 5000 faculty members at 44 such schools. We use bibliographic databases to gather measures of the quality and quantity of these individuals' academic publications. These measures include the number of articles and books written, the quality of the journals…	[Ash, Elliott] Swiss Fed Inst Technol, Zurich, Switzerland; [Urquiola, Miguel] Columbia Univ, New York, NY USA; [Urquiola, Miguel] NBER, Cambridge, MA 02138 USA	Swiss Federal Institutes of Technology Domain; ETH Zurich; Columbia University; National Bureau of Economic Research	Ash, E (corresponding author), Swiss Fed Inst Technol, Zurich, Switzerland.	ashe@ethz.ch; miguel.urquiola@columbia.edu			Swiss Federal Institute of Technology Zurich	Swiss Federal Institute of Technology Zurich(ETH Zurich)	Open access funding provided by Swiss Federal Institute of Technology Zurich.		8	1	1	1	8	SPRINGER	DORDRECHT	VAN GODEWIJCKSTRAAT 30, 3311 GZ DORDRECHT, NETHERLANDS	0138-9130	1588-2861		SCIENTOMETRICS	Scientometrics	OCT	2020	125	1
J	Salandra, R; Salter, A; Walker, JT				Salandra, Rossella; Salter, Ammon; Walker, James T.			Are Academics Willing to Forgo Citations to Publish in High-Status Journals? Examining Preferences for 4*and 4-Rated Journal Publication Among UK Business and Management Academics	BRITISH JOURNAL OF MANAGEMENT			English	Article							RESEARCH ASSESSMENT EXERCISE; IMPACT; RANKINGS; INNOVATION; ARTICLES; QUALITY; FIELD	Academics often judge themselves and are judged by others according to the status of the journals in which they publish. Little is known about whether individual scholars would choose to publish a paper in a high-status journal if it would garner similar or lower levels of scholarly impact than a paper published in a lower-status journal. Drawing upon status theory, we explore whether and how muc…	[Salandra, Rossella; Salter, Ammon] Univ Bath Claverton Down, Sch Management, Bath BA2 7AY, Avon, England; [Walker, James T.] Univ Reading, Int Business & Strategy, Henley Business Sch, Reading RG6 6UD, Berks, England	University of Bath; University of Reading	Walker, JT (corresponding author), Univ Reading, Int Business & Strategy, Henley Business Sch, Reading RG6 6UD, Berks, England.	j.t.walker@henley.ac.uk	Salter, Ammon/A-9217-2010	Salter, Ammon/0000-0003-2065-1268; Salandra, Rossella/0000-0002-9747-7424; Walker, James/0000-0002-3477-0236	University of Reading	University of Reading	The authors are grateful for the support received from the University of Reading and the University of Bath. This research is completely independent from any external agencies. The authors are grateful for the support received for their survey.		51	1	1	2	11	WILEY	HOBOKEN	111 RIVER ST, HOBOKEN 07030-5774, NJ USA	1045-3172	1467-8551		BRIT J MANAGE	BRIT. J. MANAGE.	JUL	2022	33	3
Yes	Anzt, H; Kuehn, E; Flegar, G				Anzt, Hartwig; Kuehn, Eileen; Flegar, Goran			Crediting pull requests to open source research software as an academic contribution	JOURNAL OF COMPUTATIONAL SCIENCE			English	Article						Scientific excellence paradigms; Conference contributions; Scientific reputation; Community software development		Like any other scientific discipline, the High Performance Computing community suffers under the publish or perish paradigm. As a result, a significant portion of novel algorithm designs and hardware-optimized implementations never make it into production code but are instead abandoned once they served the purpose of yielding (another) publication. At the same time, community software packages dr…	[Anzt, Hartwig; Kuehn, Eileen] Karlsruhe Inst Technol, Steinbuch Ctr Comp SCC, Karlsruhe, Germany; [Anzt, Hartwig] Univ Tennessee, Innovat Comp Lab ICL, Knoxville, TN USA; [Flegar, Goran] Univ Jaume 1, Dept Ingn & Ciencia Comp ICC, Castellon de La Plana, Spain	Helmholtz Association; Karlsruhe Institute of Technology; University of Tennessee System; University of Tennessee Knoxville; Universitat Jaume I	Anzt, H (corresponding author), Karlsruhe Inst Technol, Steinbuch Ctr Comp SCC, Karlsruhe, Germany.	hartwig.anzt@kit.edu; eileen.kuehn@kit.edu; flegar@uji.es			Impuls und Vernetzungsfond of the Helmholtz Association [VH-NG-1241]	Impuls und Vernetzungsfond of the Helmholtz Association	This work is an extension of the position paper Are we Doing the Right Thing? - A Critical Analysis of the Academic HPC Community presented in the context of the PDSEC workshop at IPDPS 2019. This work was supported by the Impuls und Vernetzungsfond of the Helmholtz Association under grant VH-NG-1241.		16	0	0	0	9	ELSEVIER	AMSTERDAM	RADARWEG 29, 1043 NX AMSTERDAM, NETHERLANDS	1877-7503	1877-7511		J COMPUT SCI-NETH	J. Comput. Sci.	FEB	2021	49
Yes	Ahmad, S; Qureshi, IU; Ramzan, M; Rehman, SU				Ahmad, Shakil; Qureshi, Inaam Ullah; Ramzan, Muhammad; Rehman, Shafiq Ur			Research Elite of Pakistan: Profile and Determinants of Productivity and Impact	PUBLISHING RESEARCH QUARTERLY			English	Article						Scholarly publishing; Research elite; Research evaluation; Bibliometrics; Prolific authors; Impactful researchers	HIGHLY CITED RESEARCHERS; ENVIRONMENTAL SCIENCE; SCIENTIFIC ELITE; COLLABORATION; AUTHORS; PUBLICATION; PERFORMANCE; ACADEMICS	This study aimed to explore the determinants of quality, quantity, impact, and excellence of the research produced by the most productive and the highly cited researchers of Pakistan. The study also presented the profile of these impactful and the most prolific researchers of Pakistan. 134 highly cited and the most productive researchers constitute a group of PERs (Pakistani elite researchers). T…	[Ahmad, Shakil] Prince Sultan Univ, Riyadh, Saudi Arabia; [Qureshi, Inaam Ullah] Imam Abdulrehman Bin Faisal Univ, POB 1982, Dammam, Saudi Arabia; [Ramzan, Muhammad] Fair Informat, Lahore, Pakistan; [Rehman, Shafiq Ur] Univ Punjab, Inst Informat Management, Lahore, Pakistan	Prince Sultan University; Imam Abdulrahman Bin Faisal University; University of Punjab	Ahmad, S (corresponding author), Prince Sultan Univ, Riyadh, Saudi Arabia.	shakil@psu.edu.sa; irahmed@iau.edu.sa; mramzaninfo@gmail.com; shafiq.im@pu.edu.pk							43	0	0	0	1	SPRINGER	NEW YORK	ONE NEW YORK PLAZA, SUITE 4600, NEW YORK, NY, UNITED STATES	1053-8801	1936-4792		PUBLISH RES Q	Publ. Res. Q.	JUN	2022	38	2
J	Sen-Crowe, B; Sutherland, M; Shir, A; Kinslow, K; Boneva, D; McKenney, M; Elkbuli, A				Sen-Crowe, Brendon; Sutherland, Mason; Shir, Adam; Kinslow, Kyle; Boneva, Dessy; McKenney, Mark; Elkbuli, Adel			Variations in surgical peer-reviewed publications among editorial board members, associate editors and their respective journal: Towards maintaining academic integrity	ANNALS OF MEDICINE AND SURGERY			English	Article						Conflicts of interest; Double-blind peer review process; Editorial board membership; Research productivity; Surgical journals	PUBLISH; QUALITY; PERISH	Background: Physician scientists who are also Editorial Board members or Associate Editors may prefer publishing in their own journal and therefore create an environment for conflicts of interest to arise. Objectives: To assess the relationship between the number of peer-reviewed publications in surgical journals in which authors serve as Editorial Board Members and Associate Editors and their to…	[Sen-Crowe, Brendon; Sutherland, Mason; Shir, Adam; Kinslow, Kyle; Boneva, Dessy; McKenney, Mark; Elkbuli, Adel] Kendall Reg Med Ctr, Dept Surg, Div Trauma & Surg Crit Care, Miami, FL 33175 USA; [Boneva, Dessy; McKenney, Mark] Univ South FL, Dept Surg, Tampa, FL USA		Elkbuli, A (corresponding author), Kendall Reg Med Ctr, Dept Surg, Div Trauma & Surg Crit Care, Miami, FL 33175 USA.	Adel.Elkbuli@hcahealthcare.com	Elkbuli, Adel/AAK-7374-2021	Elkbuli, Adel/0000-0001-7730-617X					18	2	2	0	7	ELSEVIER SCI LTD	OXFORD	THE BOULEVARD, LANGFORD LANE, KIDLINGTON, OXFORD OX5 1GB, OXON, ENGLAND	2049-0801			ANN MED SURG	Ann. Med. Surg.	DEC	2020	60
Yes	Chen, K; Ren, XT; Yang, GL				Chen, Kun; Ren, Xian-tong; Yang, Guo-liang			A novel approach for assessing academic journals: Application of integer DEA model for management science and operations research field	JOURNAL OF INFORMETRICS			English	Article						Integer DEA; Academic journal evaluation; Integer data; OM journals	DATA ENVELOPMENT ANALYSIS; SELF-CITATIONS; IMPACT FACTOR; EFFICIENCY; PERFORMANCE; RANKING	This paper aims to investigate academic journal evaluation through the integer DEA (Data envelopment analysis) method. By including expert-based and citation-based journal ranking indicators such as the ABS Ranking, UT/DALLAS list, IF (impact factor), H-index and Eigenfactor score, and considering the first two sequencing expert-based journal ranking indicators and H-index are integer data, this …	[Chen, Kun] Xinjiang Univ, Sch Polit & Publ Adm, Urumqi 830046, Peoples R China; [Chen, Kun] Xinjiang Univ, Collaborat Innovat Ctr Natl Secur Res, Urumqi 830046, Peoples R China; [Chen, Kun] Peoples Govt Hunan Prov, Dev Res Ctr, Changsha 410011, Peoples R China; [Ren, Xian-tong; Yang, Guo-liang] Chinese Acad Sci, Inst Sci, Beijing 100190, Peoples R China; [Ren, Xian-tong; Yang, Guo-liang] Chinese…	Xinjiang University; Xinjiang University; Chinese Academy of Sciences; Chinese Academy of Sciences; Chinese Academy of Sciences; University of Chinese Academy of Sciences, CAS	Yang, GL (corresponding author), Chinese Acad Sci, Inst Sci, Beijing 100190, Peoples R China.;Yang, GL (corresponding author), Chinese Acad Sci, Inst Dev, Beijing 100190, Peoples R China.;Yang, GL (corresponding author), Univ Chinese Acad Sci, Beijing 100049, Peoples R China.	glyang@casipm.ac.cn		Ren, Xian-tong/0000-0002-9761-4775	National Natural Science Foundation of China [71671181, 72071196]; Hunan Provincial Natural Science Foundation of China [2018JJ3298]	National Natural Science Foundation of China(National Natural Science Foundation of China (NSFC)); Hunan Provincial Natural Science Foundation of China(Natural Science Foundation of Hunan Province)	This work is financially supported by National Natural Science Foundation of China (Grant No. 71671181 , 72071196) and Hunan Provincial Natural Science Foundation of China (Grant No. 2018JJ3298) . Thanks a lot to two anonymous reviewers for their insightful comments, which greatly improved the quality of this article.		35	3	3	17	34	ELSEVIER	AMSTERDAM	RADARWEG 29, 1043 NX AMSTERDAM, NETHERLANDS	1751-1577	1875-5879		J INFORMETR	J. Informetr.	AUG	2021	15	3
Yes	Morales, E; McKiernan, EC; Niles, MT; Schimanski, L; Alperin, JP				Morales, Esteban; McKiernan, Erin C.; Niles, Meredith T.; Schimanski, Lesley; Alperin, Juan Pablo			How faculty define quality, prestige, and impact of academic journals	PLOS ONE			English	Article							SCHOLARLY METRICS; ECONOMICS; OUTCOMES; TENURE	Despite the calls for change, there is significant consensus that when it comes to evaluating publications, review, promotion, and tenure processes should aim to reward research that is of high quality, is published in prestigious journals, and has an impact. Nevertheless, such terms are highly subjective and present challenges to ascertain precisely what such research looks like. Accordingly, th…	[Morales, Esteban] Univ British Columbia, Vancouver, BC, Canada; [McKiernan, Erin C.] Univ Nacl Autonoma Mexico, Mexico City, DF, Mexico; [Niles, Meredith T.] Univ Vermont, Burlington, VT USA; [Schimanski, Lesley; Alperin, Juan Pablo] Simon Fraser Univ, Burnaby, BC, Canada	University of British Columbia; Universidad Nacional Autonoma de Mexico; University of Vermont; Simon Fraser University	Morales, E (corresponding author), Univ British Columbia, Vancouver, BC, Canada.;Alperin, JP (corresponding author), Simon Fraser Univ, Burnaby, BC, Canada.	esteban.morales@ubc.ca; juan@alperin.ca		Alperin, Juan Pablo/0000-0002-9344-7439; McKiernan, Erin/0000-0002-9430-5221	Open Society Foundations [OR2017-39637]	Open Society Foundations	Funding: Funding for this project was provided to JPA, MTN, ECM, and LAS from the Open Society Foundations (OR2017-39637). The funders had no role in study design, data collection and analysis, decision to publish, or preparation of the manuscript.		49	4	4	5	9	PUBLIC LIBRARY SCIENCE	SAN FRANCISCO	1160 BATTERY STREET, STE 100, SAN FRANCISCO, CA 94111 USA	1932-6203			PLOS ONE	PLoS One	OCT 28	2021	16	10
J	Surajit, B				Surajit, Bhattacharya			Academic Surgeon - Every Surgeon Should Aspire To Be!	INDIAN JOURNAL OF SURGERY			English	Article						Academic surgeon; Innovative surgeon; Surgeon researcher; Surgeon mentor	COMPETENCE	An academic surgeon is one who is extensively involved in clinical, academic and research work in surgical specialities. Of late, a fourth demand is being put on him/her, and that of administration, but not much data is available on this. The academic surgeon is expected to identify new opportunities for improving patient care and develop newer modalities of cure while critically evaluating treat…	[Surajit, Bhattacharya] Sahara Hosp, Past Reconstruct & Aesthet Surg, C-907 Mahanagar,Sect B, Lucknow 226006, Uttar Pradesh, India		Surajit, B (corresponding author), Sahara Hosp, Past Reconstruct & Aesthet Surg, C-907 Mahanagar,Sect B, Lucknow 226006, Uttar Pradesh, India.	surajitbh@yahoo.co.in							17	0	0	0	0	SPRINGER INDIA	NEW DELHI	7TH FLOOR, VIJAYA BUILDING, 17, BARAKHAMBA ROAD, NEW DELHI, 110 001, INDIA	0972-2068	0973-9793		INDIAN J SURG	Indian J. Surg	APR	2022	84	SUPPL 1
Yes	Aguinis, H; Cummings, C; Ramani, RS; Cummings, TG				Aguinis, Herman; Cummings, Chailin; Ramani, Ravi S.; Cummings, Thomas G.			AN A IS AN A: THE NEW BOTTOM LINE FOR VALUING ACADEMIC RESEARCH	ACADEMY OF MANAGEMENT PERSPECTIVES			English	Article							QUESTIONABLE RESEARCH PRACTICES; BUSINESS SCHOOLS; JOURNAL RANKINGS; SCHOLARLY IMPACT; PERFORMANCE MANAGEMENT; INTERNATIONAL-BUSINESS; STRATEGIC MANAGEMENT; SOCIAL CONSTRUCTION; KNOWLEDGE; SCIENCE	In sports, the phrase a win is a win refers to the bottom line in those competitions: winning a game. How the game was won is not as important as the fact that it was won. In many ways, we have reached a similar point in the management field. The increased pressure to publish in A journals means the new bottom line for valuing academic research is an A is an A. Faculty recruiting committees and p…	[Aguinis, Herman] George Washington Univ, Management, Washington, DC 20052 USA; [Aguinis, Herman] George Washington Univ, Dept Management, Washington, DC 20052 USA; [Cummings, Chailin] Calif State Univ Long Beach, Coll Business Adm, Strategy & Org, Long Beach, CA 90840 USA; [Ramani, Ravi S.] Purdue Univ Northwest, Coll Business, Org Behav & Human Resource Management, Hammond, LA USA; [Cummings, T…	George Washington University; George Washington University; California State University System; California State University Long Beach; University of Southern California	Cummings, C (corresponding author), Calif State Univ Long Beach, Coll Business Adm, Strategy & Org, Long Beach, CA 90840 USA.	chailin.cummings@csulb.edu; rramani@pnw.edu; tcummings@marshall.usc.edu							160	56	56	3	65	ACAD MANAGEMENT	BRIARCLIFF MANOR	PACE UNIV, PO BOX 3020, 235 ELM RD, BRIARCLIFF MANOR, NY 10510-8020 USA	1558-9080			ACAD MANAGE PERSPECT	Acad. Manag. Perspect.	FEB	2020	34	1
Yes	Sotomayor-Beltran, C				Sotomayor-Beltran, Carlos			Awareness of predatory publishing for Peruvian university professors and lecturers doing research	ACCOUNTABILITY IN RESEARCH-POLICIES AND QUALITY ASSURANCE			English	Article						Predatory publishing; professors and lecturers; measures; research ethics; low quality papers; fraudulent researchers	JOURNALS	Predatory open access journals and predatory conferences' main purpose is to make profit rather than promoting good science. In Peru, the University Law 30220 asks that professors and lecturers undertake research duties at universities. Hence, nowadays part of this academic staff is required to write scientific articles. However, not all of them are experienced on how to write a scholarly paper. …	[Sotomayor-Beltran, Carlos] Univ Ciencias & Humanidades, Fac Ciencias & Ingn, Lima, Peru	Universidad de Ciencias y Humanidades	Sotomayor-Beltran, C (corresponding author), Univ Ciencias & Humanidades, Fac Ciencias & Ingn, Lima, Peru.	csotomayor@uch.edu.pe		Sotomayor-Beltran, Carlos/0000-0001-6096-9225					15	0	0	3	10	TAYLOR & FRANCIS INC	PHILADELPHIA	530 WALNUT STREET, STE 850, PHILADELPHIA, PA 19106 USA	0898-9621	1545-5815		ACCOUNT RES	Account. Res.	AUG 17	2020	27	6
J	Arroyave-Cabrera, J; Repiso-Caballero, R; Gonzalez-Pardo, R				Arroyave-Cabrera, J.; Repiso-Caballero, R.; Gonzalez-Pardo, R.			Research in Communication in Colombia seen from Web of Science	REVISTA DE COMUNICACION-PERU			Spanish	Article						databases; academic publications; Web of Science; ESCI; communication research in Colombia; academic capital	NUMBER-COMMUNICATION; COLLABORATION; PUBLICATIONS; QUALITY; WHITE	Communication research in Colombia is already considered a consolidated field in the national context, but it is not in its international projection. International databases, in particular the Web of Science have become a widespread form of legitimation of knowledge in science at the Global Academy, but Colombian research on communication in these databases has hardly been studied. This article i…	[Arroyave-Cabrera, J.] Univ Norte, Barranquilla, Colombia; [Arroyave-Cabrera, J.] Grp Invest PBX Comunicac Cultura & Cambio Social, Barranquilla, Colombia; [Repiso-Caballero, R.] Univ Int La Rioja, Logrono, Spain; [Gonzalez-Pardo, R.] Univ Norte, Programa Comunicac, Barranquilla, Colombia; [Gonzalez-Pardo, R.] Dept Adm Ciencia Tecnol & Innovac, Bogota, Colombia	Universidad del Norte; Universidad Internacional de La Rioja (UNIR); Universidad del Norte	Arroyave-Cabrera, J (corresponding author), Univ Norte, Barranquilla, Colombia.;Arroyave-Cabrera, J (corresponding author), Grp Invest PBX Comunicac Cultura & Cambio Social, Barranquilla, Colombia.	jarroyav@uninorte.edu.co; rafael.repiso@gmail.com; gonzalezer@uninorte.edu.co	Arroyave, Jesus A/K-2042-2015; Repiso, Rafael/C-2638-2012; Gonzalez Pardo, Rafael/L-7680-2016	Arroyave, Jesus A/0000-0001-5894-6059; Repiso, Rafael/0000-0002-2803-7505; Gonzalez Pardo, Rafael/0000-0002-5781-0456					60	3	6	1	3	UNIV PIURA	PIURA	FAC COMUNICACION, AV RAMON MUGICA 131 URB SAN EDUARDO APARTADO POSTAL 353, PIURA, 00000, PERU	1684-0933	2227-1465		REV COMUN-PERU	Rev. Comun.-Peru	SEP-FEB	2020	19	2
Yes	Wang, J; Halffman, W; Zwart, H				Wang, Jing; Halffman, Willem; Zwart, Hub			The Chinese scientific publication system: Specific features, specific challenges	LEARNED PUBLISHING			English	Article							ACADEMIC JOURNALS; INTERNATIONALIZATION	By introducing new policy initiatives, China is trying to change the evaluation of scientific research, shifting the focus from counting publication output to stressing high-quality research, with the objective of achieving excellent science. Against this background, the scientific publication system itself is important for safeguarding high-quality publications and high-quality journals. However…	[Wang, Jing; Halffman, Willem] Radboud Univ Nijmegen, Inst Sci Soc, Nijmegen, Netherlands; [Zwart, Hub] Erasmus Univ, Erasmus Sch Philosophy, Rotterdam, Netherlands	Radboud University Nijmegen; Erasmus University Rotterdam	Wang, J (corresponding author), Radboud Univ Nijmegen, Inst Sci Soc, Nijmegen, Netherlands.	jing.wang@ru.nl	Wang, Jing/HIK-1027-2022; Halffman, Willem/D-3439-2012; Zwart, Hub/D-3254-2009	Halffman, Willem/0000-0002-1800-5884; Zwart, Hub/0000-0001-8846-5213; Wang, Jing/0000-0001-9745-1518	China Scholarship Council [201804910617]	China Scholarship Council(China Scholarship Council)	The research is funded by the China Scholarship Council (Grant No. 201804910617). We would like to acknowledge Dr Shengli Ren for his insights that greatly improved our work. We are thankful to our RQT team for their comments to earlier versions of the paper.		75	5	5	3	24	WILEY	HOBOKEN	111 RIVER ST, HOBOKEN 07030-5774, NJ USA	0953-1513	1741-4857		LEARN PUBL	Learn. Publ.	APR	2021	34	2
J	Delfanti, A				Delfanti, Alessandro			The financial market of ideas: A theory of academic social media	SOCIAL STUDIES OF SCIENCE			English	Article						academic labor; algorithms; scholarly communication; social media; social studies of finance	DERIVATIVES; SCHOLARSHIP; GAME	Millions of scholars use academic social media to share their work and construct themselves as legitimate and productive workers. An analysis ofupdates ideas about science as a 'marketplace of ideas'. Scholarly communication via social media is best conceptualized as a 'financial market of ideas' through which academic value is assigned to publications and researchers. Academic social media allow…	[Delfanti, Alessandro] Univ Toronto, Inst Commun Culture Informat & Technol, 3359 Mississauga Rd, Mississauga, ON L5L 1C6, Canada; [Delfanti, Alessandro] Univ Toronto, Fac Informat, Mississauga, ON, Canada	University of Toronto; University Toronto Mississauga; University of Toronto	Delfanti, A (corresponding author), Univ Toronto, Inst Commun Culture Informat & Technol, 3359 Mississauga Rd, Mississauga, ON L5L 1C6, Canada.	a.delfanti@utoronto.ca			Sapienza University of Rome	Sapienza University of Rome	I would like to thank Erika Biddle, Mauro Capocci, Alex Csiszar, Tero Karppi, Alexandra Lippman, Stefania Manca, Luis Reyes-Galindo and Sergio Sismondo for helping me in a number of different ways. Research for this paper was conducted thanks to a generous Visiting Professor fellowship at Sapienza University of Rome.		79	6	6	0	9	SAGE PUBLICATIONS LTD	LONDON	1 OLIVERS YARD, 55 CITY ROAD, LONDON EC1Y 1SP, ENGLAND	0306-3127	1460-3659		SOC STUD SCI	Soc. Stud. Sci.	APR	2021	51	2
J	Reed, H; Dehn, RW; Bushardt, RL		available for a fee		Reed, Harrison; Dehn, Richard W.; Bushardt, Reamer L.			Reasons for unsuccessful research submissions to JAAPA	JAAPA-JOURNAL OF THE AMERICAN ACADEMY OF PHYSICIAN ASSISTANTS			English	Article						writing; research; academic writing; scholarship; academic journals; PA		Objective: PA authors face many barriers to publication and may benefit from additional transparency in the editorial decision-making process. This study examined the most common reasons for rejection of original research submissions to JAAPA. Methods: Senior JAAPA editors conducted a thematic analysis of reviewer and editor comments and used these broad themes to classify the reasons for rejecti…	[Reed, Harrison] George Washington Univ Hosp, Crit Care Med, Washington, DC 20037 USA; [Reed, Harrison] George Washington Univ, Program, Washington, DC 20052 USA; [Dehn, Richard W.] No Arizona Univ, Coll Hlth & Human Serv, Phoenix Biomed Campus, Phoenix, AZ USA; [Dehn, Richard W.] Univ Arizona, Coll Med Phoenix, Dept Biomed Informat, Phoenix, AZ USA; [Bushardt, Reamer L.] George Washington Univ, …	George Washington University; George Washington University; Northern Arizona University; University of Arizona; George Washington University; Children's National Health System	Reed, H (corresponding author), George Washington Univ Hosp, Crit Care Med, Washington, DC 20037 USA.;Reed, H (corresponding author), George Washington Univ, Program, Washington, DC 20052 USA.								7	1	1	0	0	LIPPINCOTT WILLIAMS & WILKINS	PHILADELPHIA	TWO COMMERCE SQ, 2001 MARKET ST, PHILADELPHIA, PA 19103 USA	1547-1896	0893-7400		JAAPA-J AM ACAD PHYS	JAAPA-J. Am. Acad. Physician Assist.	MAY	2022	35	5
J	Vinokurov, EG; Burukhina, TF; Popova, NG; Meshalkin, VP				Vinokurov, Evgeny G.; Burukhina, Tatiana F.; Popova, Natalia G.; Meshalkin, Valery P.			Dynamics of the Publication Activity and Citation of Russian Authors	SOCIOLOGIA NAUKI I TEHNOLOGIJ-SOCIOLOGY OF SCIENCE & TECHNOLOGY			Russian	Article						scientometry; publications; citation; indicators; activity; trends; Russian scientists; foreign scientists; comparative analysis; nonparametric statistics		Citations are currently one of the most important indicators of scientific performance. In this work, we set out to analyse the dynamics of publication activity and the citations of Russian researchers in foreign journals in comparison with similar indicators for foreign researchers published in Russian journals. Using the methods of nonparametric statistics, we studied citation indicators for 5 …	[Vinokurov, Evgeny G.; Burukhina, Tatiana F.; Meshalkin, Valery P.] D Mendeleev Univ Chem Technol Russia, Moscow, Russia; [Vinokurov, Evgeny G.] Russian Acad Sci VINITI RAS, Inst Sci & Tech Informat, Moscow, Russia; [Vinokurov, Evgeny G.] Russian Acad Sci IPCE RAS, Frumkin Inst Phys Chem & Electrochem, Moscow, Russia; [Popova, Natalia G.] Russian Acad Sci, Inst Philosophy & Law, Ural Branch, Ekat…	Mendeleev University of Chemical Technology of Russia; Russian Academy of Sciences; Institute for Scientific & Technical Information of the Russian Academy of Sciences; Russian Academy of Sciences; Frumkin Institute of Physical Chemistry & Electrochemistry; Institute of Philosophy & Law, Ural Branch of the Russian Academy of Sciences; Russian Academy of Sciences	Vinokurov, EG (corresponding author), D Mendeleev Univ Chem Technol Russia, Moscow, Russia.;Vinokurov, EG (corresponding author), Russian Acad Sci VINITI RAS, Inst Sci & Tech Informat, Moscow, Russia.;Vinokurov, EG (corresponding author), Russian Acad Sci IPCE RAS, Frumkin Inst Phys Chem & Electrochem, Moscow, Russia.	vin-62@mail.ru; burukhina@bk.ru; ngpopova@list.ru; vpmeshalkin@sgmail.com	Vinokurov, Evgeny/B-7678-2015	Vinokurov, Evgeny/0000-0002-5376-0586					23	1	1	0	2	INST HISTORY SCIENCE & TECHNOLOGY, SAINT PETERSBURG BRANCH, RUSS ACAD SCI	SAINT PETERSBURG	199034, RUSSIAN FEDERATION, UNIVERSITETSKAYA NAB, B 5, SAINT PETERSBURG, 00000, RUSSIA	2079-0910	2414-9225		SOCIOL NAUK TEHNOL	Sociol. Nauk Tehnol.		2021	12	1
Yes	Mryglod, O; Nazarovets, S; Kozmenko, S				Mryglod, O.; Nazarovets, S.; Kozmenko, S.			Universal and specific features of Ukrainian economic research: publication analysis based on Crossref data	SCIENTOMETRICS			English	Article						Scholarly metadata; Economics; Crossref; OUCI; Ukraine	CO-AUTHORSHIP; SOCIAL-SCIENCES; PATTERNS; RISE	Our study is one of the first examples of multidimensional and longitudinal disciplinary analysis at the national level based on Crossref data. We present a large-scale quantitative analysis of Ukrainian economic research. This study is not yet another example of research aimed at ranking of local journals, authors or institutions, but rather exploring general tendencies that can be compared to o…	[Mryglod, O.] Natl Acad Sci Ukraine, Inst Condensed Matter Phys, 1 Svientsitskii St, UA-79011 Lvov, Ukraine; [Nazarovets, S.] State Sci & Tech Lib Ukraine, 180 Antonovycha St, UA-03680 Kiev, Ukraine; [Kozmenko, S.] Univ Social Sci Spoleczna Akad Nauk, 9 Sienkiewicza St, PL-90113 Lodz, Poland	National Academy of Sciences Ukraine; Institute for Condensed Matter Physics of NASU; State Scientific & Technical Library of Ukraine	Mryglod, O (corresponding author), Natl Acad Sci Ukraine, Inst Condensed Matter Phys, 1 Svientsitskii St, UA-79011 Lvov, Ukraine.	olesya@icmp.lviv.ua; serhii.nazarovets@gmail.com; kozmenko.uabs@gmail.com	Nazarovets, Serzyk/GPS-8654-2022; Nazarovets, Serhii/I-1680-2012	Nazarovets, Serhii/0000-0002-5067-4498; Mryglod, Olesya/0000-0003-4415-7061	National Research Foundation of Ukraine [2020.01/0338]	National Research Foundation of Ukraine	This work was supported in part by the National Research Foundation of Ukraine, project No. 2020.01/0338.		35	2	2	4	14	SPRINGER	DORDRECHT	VAN GODEWIJCKSTRAAT 30, 3311 GZ DORDRECHT, NETHERLANDS	0138-9130	1588-2861		SCIENTOMETRICS	Scientometrics	SEP	2021	126	9
Yes	Hou, L; Wu, Q; Xie, YD				Hou, Li; Wu, Qiang; Xie, Yundong			Does early publishing in top journals really predict long-term scientific success in the business field?	SCIENTOMETRICS			English	Article						Top journal publications; Early identification; Research performance; Academic career prediction; Citation analysis	BIBLIOMETRIC INDICATORS; RESEARCH PERFORMANCE; IMPACT; CAREER; QUALITY; PRODUCTIVITY; CITATIONS; SHOULDERS; PROMOTION; STANDARDS	The soaring number of researchers has led to increasingly intense competition in academia. Early identification of scientists' potential is a practical but difficult issue currently attracting escalating attention. This study takes the business field as an example and explores whether early publishing in top journals is an effective yardstick to recognise scientists who will have better academic …	[Hou, Li; Wu, Qiang; Xie, Yundong] Univ Sci & Technol China, Sch Management, 96 Jinzhai Rd, Hefei 230026, Peoples R China	Chinese Academy of Sciences; University of Science & Technology of China, CAS	Wu, Q (corresponding author), Univ Sci & Technol China, Sch Management, 96 Jinzhai Rd, Hefei 230026, Peoples R China.	qiangwu@ustc.edu.cn			National Natural Science Foundation of China [71874173]; Fundamental Research Funds for the Central Universities [WK2040000046]	National Natural Science Foundation of China(National Natural Science Foundation of China (NSFC)); Fundamental Research Funds for the Central Universities(Fundamental Research Funds for the Central Universities)	This research was supported by the National Natural Science Foundation of China (Grant No. 71874173) and the Fundamental Research Funds for the Central Universities (WK2040000046).		66	0	0	20	20	SPRINGER	DORDRECHT	VAN GODEWIJCKSTRAAT 30, 3311 GZ DORDRECHT, NETHERLANDS	0138-9130	1588-2861		SCIENTOMETRICS	Scientometrics	NOV	2022	127	11
Yes	Rowley, J; Sbaffi, L				Rowley, Jennifer; Sbaffi, Laura			Investigating gender differences in journal selection decisions: A survey of academic researchers	LEARNED PUBLISHING			English	Article						journal selection; gender; gender gap; academic publishing; peer&#8208; review		This article examines the impact of gender on researchers' journal selection decisions, and thereby seeks to contribute to previous research on the impact of gender on academics' career progression and publishing performance. Prior research suggests that female academics suffer from lower levels of career progression and publishing than male academics. Research suggests various explicit factors t…	[Rowley, Jennifer] Manchester Metropolitan Univ, Manchester, Lancs, England; [Sbaffi, Laura] Univ Sheffield, Sheffield, S Yorkshire, England	Manchester Metropolitan University; University of Sheffield	Rowley, J (corresponding author), Manchester Metropolitan Univ, Manchester, Lancs, England.	j.rowley@mmu.ac.uk							31	1	1	6	19	WILEY	HOBOKEN	111 RIVER ST, HOBOKEN 07030-5774, NJ USA	0953-1513	1741-4857		LEARN PUBL	Learn. Publ.	JUL	2021	34	3
J	Bettaieb, J; Cherif, I; Kharroubi, G; Mrabet, A				Bettaieb, Jihene; Cherif, Ines; Kharroubi, Ghassen; Mrabet, Ali			Attitudes towards plagiarism among academics of the faculty of Medicine of Tunis	ACCOUNTABILITY IN RESEARCH-POLICIES AND QUALITY ASSURANCE			English	Article						Plagiarism; attitude; academics; Tunisia	CONSTRUCTION; PUBLICATION; KNOWLEDGE	Assessing the extent of plagiarism within academics remains the first step in the fight against this behavior. The current study aimed to explore the attitudes of the Faculty of Medicine of Tunis (FMT)'s academics toward plagiarism. A cross-sectional study was conducted within the FMT during the 2018-2019 academic year. Data were collected using a questionnaire including the English version of th…	[Bettaieb, Jihene; Cherif, Ines; Kharroubi, Ghassen] Univ Tunis El Manar, Inst Pasteur Tunis, Dept Med Epidemiol, Tunis, Tunisia; [Bettaieb, Jihene; Cherif, Ines; Kharroubi, Ghassen; Mrabet, Ali] Univ Tunis El Manar, Fac Med Tunis, Tunis, Tunisia	Le Reseau International des Instituts Pasteur (RIIP); Universite de Tunis-El-Manar; Institut Pasteur Tunis; Universite de Tunis-El-Manar; Faculte de Medecine de Tunis (FMT)	Bettaieb, J (corresponding author), Pasteur Inst Tunis, Dept Med Epidemiol, Tunis 1002, Tunisia.	bettaiebjihene@yahoo.fr			Faculty of Medicine Tunis	Faculty of Medicine Tunis	We thank the Dean of the Faculty of Medicine Tunis, the directorate of studies and the theses and dissertations committee of the Faculty for supporting this study.		35	6	6	1	5	TAYLOR & FRANCIS INC	PHILADELPHIA	530 WALNUT STREET, STE 850, PHILADELPHIA, PA 19106 USA	0898-9621	1545-5815		ACCOUNT RES	Account. Res.	NOV 16	2020	27	8
J	Sinyor, M; Kiss, A; Williams, M; Zaheer, R; Pirkis, J; Heisel, MJ; Schaffer, A; Redelmeier, DA; Cheung, AH; Niederkrotenthaler, T				Sinyor, Mark; Kiss, Alex; Williams, Marissa; Zaheer, Rabia; Pirkis, Jane; Heisel, Marnin J.; Schaffer, Ayal; Redelmeier, Donald A.; Cheung, Amy H.; Niederkrotenthaler, Thomas			Changes in Suicide Reporting Quality and Deaths in Ontario Following Publication of National Media Guidelines	CRISIS-THE JOURNAL OF CRISIS INTERVENTION AND SUICIDE PREVENTION			English	Article						reporting; media; suicide; contagion; guidelines	PREVENTION; ASSOCIATION	Background: Media guidelines can influence suicide-related reporting quality and may impact suicide rates. Aim: Our study aimed to investigate the quality of suicide-related reporting after the release of the 2009 Canadian Psychiatric Association (CPA) guidelines and their impact on suicides. Method: A random sample of suicide-related articles (n = 988) were retrieved from 12 major Canadian print…	[Sinyor, Mark; Williams, Marissa; Zaheer, Rabia; Schaffer, Ayal; Cheung, Amy H.] Sunnybrook Hlth Sci Ctr, Dept Psychiat, Toronto, ON, Canada; [Sinyor, Mark; Schaffer, Ayal; Cheung, Amy H.] Univ Toronto, Dept Psychiat, Toronto, ON, Canada; [Kiss, Alex; Redelmeier, Donald A.] Inst Clin Evaluat Sci, Toronto, ON, Canada; [Kiss, Alex] Univ Toronto, Dept Hlth Policy Management & Evaluat, Toronto, ON, C…	University of Toronto; Sunnybrook Research Institute; University Toronto Affiliates; Sunnybrook Health Science Center; University of Toronto; University of Toronto; University of Toronto; Athabasca University; University of Melbourne; Western University (University of Western Ontario); University of Toronto; University of Toronto; Sunnybrook Research Institute; University Toronto Affiliates; Sunn…	Sinyor, M (corresponding author), 2075 Bayview Ave FG52, Toronto, ON M4N 3M5, Canada.	mark.sinyor@sunnybrook.ca		Niederkrotenthaler, Thomas/0000-0001-9550-628X	American Foundation for Suicide Prevention [YIG-0-136-15]; Departments of Psychiatry at the University of Toronto and Sunnybrook Health Sciences Centre	American Foundation for Suicide Prevention; Departments of Psychiatry at the University of Toronto and Sunnybrook Health Sciences Centre	This study was supported by the American Foundation for Suicide Prevention (YIG-0-136-15).; The work was also supported in part by Academic Scholars Awards from the Departments of Psychiatry at the University of Toronto and Sunnybrook Health Sciences Centre.; The sponsor had no role in the design and conduct of the study; collection, management, analysis, and interpretation of the data; preparati…		31	0	0	0	1	HOGREFE PUBLISHING CORP	BOSTON	361 NEWBURY ST, 5 FL, BOSTON, MA, UNITED STATES	0227-5910	2151-2396		CRISIS	Crisis	SEP	2021	42	5
Yes	Gorodnichenko, Y; Pham, T; Talavera, O				Gorodnichenko, Yuriy; Pham, Tho; Talavera, Oleksandr			Conference presentations and academic publishing*	ECONOMIC MODELLING			English	Article						Conferences; Publishing outcomes; Research visibility; Professional development; Gender effects; Discrimination		This study contributes to the existing literature on the impact of conference presentations on career progression by quantifying the predictive power of conferences for publication success. Examining outcomes for more than 4000 papers presented at three leading economics conferences over the 2006?2012 period, we find a positive link between conference presentations and the publishing probability …	[Gorodnichenko, Yuriy] Univ Calif Berkeley, Dept Econ, Berkeley, CA 94720 USA; [Pham, Tho] Univ Reading, Dept Econ, Reading RG6 6UR, Berks, England; [Talavera, Oleksandr] Univ Birmingham, Birmingham Business Sch, Dept Econ, Birmingham B15 2TT, W Midlands, England	University of California System; University of California Berkeley; University of Reading; University of Birmingham	Pham, T (corresponding author), Univ Reading, Dept Econ, Reading RG6 6UR, Berks, England.	ygorodni@econ.berkeley.edu; t.pham@reading.ac.uk; o.talavera@bham.ac.uk	Gorodnichenko, Yuriy/ABD-5366-2021; Talavera, Oleksandr/ABE-1913-2021	Talavera, Oleksandr/0000-0002-4799-778X					42	4	4	0	3	ELSEVIER	AMSTERDAM	RADARWEG 29, 1043 NX AMSTERDAM, NETHERLANDS	0264-9993	1873-6122		ECON MODEL	Econ. Model.	FEB	2021	95
J	Wang, KT; Feng, CZ; Li, M; Pei, Q; Li, YQ; Zhu, H; Song, XP; Pei, HP; Tan, FB				Wang, Kangtao; Feng, Chenzhe; Li, Ming; Pei, Qian; Li, Yuqiang; Zhu, Hong; Song, Xiangping; Pei, Haiping; Tan, Fengbo			A bibliometric analysis of 23,492 publications on rectal cancer by machine learning: basic medical research is needed	THERAPEUTIC ADVANCES IN GASTROENTEROLOGY			English	Article						bibliometric analysis; LDA analyses; machine learning; rectal cancer	COLORECTAL-CANCER; SURVIVAL; MORTALITY; CHEMORADIOTHERAPY; PATTERNS; OUTCOMES; SURGERY	Background and Aims: The aim of this study was to analyse the landscape of publications on rectal cancer (RC) over the past 25 years by machine learning and semantic analysis. Methods: Publications indexed in PubMed under the Medical Subject Headings (MeSH) term 'Rectal Neoplasms' from 1994 to 2018 were downloaded in September 2019. R and Python were used to extract publication date, MeSH terms a…	[Wang, Kangtao; Pei, Qian; Pei, Haiping; Tan, Fengbo] Cent South Univ, Xiangya Hosp, Dept Gastrointestinal Surg, Xiangya Rd 110, Changsha 410008, Peoples R China; [Feng, Chenzhe] Chinese Acad Med Sci & Peking Union Med Coll, Beijing, Peoples R China; [Li, Ming] Cent South Univ, Coll Basic Med Sci, Dept Immunol, Changsha, Peoples R China; [Li, Yuqiang] Univ Med Ctr Hamburg Eppendorf, Dept Gen Visc…	Central South University; Chinese Academy of Medical Sciences - Peking Union Medical College; Peking Union Medical College; Central South University; University of Hamburg; University Medical Center Hamburg-Eppendorf; Central South University	Pei, HP; Tan, FB (corresponding author), Cent South Univ, Xiangya Hosp, Dept Gastrointestinal Surg, Xiangya Rd 110, Changsha 410008, Peoples R China.	haipingpei1966@hotmail.com; fengbotan@csu.edu.cn		Wang, Kangtao/0000-0003-0948-0277; Li, Yuqiang/0000-0003-1517-3687	Nature Scientific Foundation of China [81702956]; Strategy-Oriented Special Project of Central South University in China [ZLXD2017003]; XiangYa-Peking University Wei Ming Clinical and Rehabilitation Research Fund [xywm2015I21]; General programme of Natural Science Foundation of Hunan Province [2019JJ40490]	Nature Scientific Foundation of China(National Natural Science Foundation of China (NSFC)); Strategy-Oriented Special Project of Central South University in China; XiangYa-Peking University Wei Ming Clinical and Rehabilitation Research Fund; General programme of Natural Science Foundation of Hunan Province	The authors disclosed receipt of the following financial support for the research, authorship, and/or publication of this article: this research was funded by The Nature Scientific Foundation of China (81702956); The Strategy-Oriented Special Project of Central South University in China (ZLXD2017003); The XiangYa-Peking University Wei Ming Clinical and Rehabilitation Research Fund (xywm2015I21); …		40	12	12	7	28	SAGE PUBLICATIONS LTD	LONDON	1 OLIVERS YARD, 55 CITY ROAD, LONDON EC1Y 1SP, ENGLAND	1756-283X	1756-2848		THER ADV GASTROENTER	Ther. Adv. Gastroenterol.	JUL	2020	13
Yes	Gopalakrishna, G; Ter Riet, G; Vink, G; Stoop, I; Wicherts, JM; Bouter, LM				Gopalakrishna, Gowri; ter Riet, Gerben; Vink, Gerko; Stoop, Ineke; Wicherts, Jelte M.; Bouter, Lex M.			Prevalence of questionable research practices, research misconduct and their potential explanatory factors: A survey among academic researchers in The Netherlands	PLOS ONE			English	Article							NATIONAL-SURVEY; SCIENTISTS; MISBEHAVIOR; TALK	Prevalence of research misconduct, questionable research practices (QRPs) and their associations with a range of explanatory factors has not been studied sufficiently among academic researchers. The National Survey on Research Integrity targeted all disciplinary fields and academic ranks in the Netherlands. It included questions about engagement in fabrication, falsification and 11 QRPs over the …	[Gopalakrishna, Gowri; Bouter, Lex M.] Univ Amsterdam, Dept Epidemiol & Data Sci, Med Ctr, Amsterdam, Netherlands; [ter Riet, Gerben] Amsterdam Univ Appl Sci, Fac Hlth, Ctr Expertise Urban Vital, Amsterdam, Netherlands; [Vink, Gerko] Univ Utrecht, Dept Methodol & Stat, Utrecht, Netherlands; [Stoop, Ineke] Netherlands Inst Social Res, The Hague, Netherlands; [Wicherts, Jelte M.] Tilburg Univ, Dept…	University of Amsterdam; Utrecht University; Tilburg University; Vrije Universiteit Amsterdam	Gopalakrishna, G (corresponding author), Univ Amsterdam, Dept Epidemiol & Data Sci, Med Ctr, Amsterdam, Netherlands.	g.gopalakrishna@amsterdamumc.nl	Wicherts, Jelte M./A-2664-2008	Wicherts, Jelte M./0000-0003-2415-2933; Gopalakrishna, Gowri/0000-0003-3847-3906; ter Riet, Gerben/0000-0002-2231-7637; Bouter, Lex/0000-0002-2659-5482	Netherlands Organisation for Health Research and Development (ZonMw) [20-22600-98-401]; European Research Council (ERC) [726361]	Netherlands Organisation for Health Research and Development (ZonMw)(Netherlands Organization for Health Research and Development); European Research Council (ERC)(European Research Council (ERC)European Commission)	Awarded to Lex M. Bouter Grant No.: 20-22600-98-401 Netherlands Organisation for Health Research and Development (ZonMw) https://www.zonmw.nl/en/news-and-funding/news/detail/item/largest-study-ever-on-researchintegrity-launches-aimed-at-all-researchers-in-the-netherlands/The funders had no role in study design, data collection and analysis, decision to publish, or preparation of the manuscript. A…		41	8	8	12	15	PUBLIC LIBRARY SCIENCE	SAN FRANCISCO	1160 BATTERY STREET, STE 100, SAN FRANCISCO, CA 94111 USA	1932-6203			PLOS ONE	PLoS One	FEB 16	2022	17	2
Yes	Cho, CH; Jerome, T; Maurice, J				Cho, Charles H.; Jerome, Tiphaine; Maurice, Jonathan			Assessing the impact of environmental accounting research: evidence from citation and journal data	SUSTAINABILITY ACCOUNTING MANAGEMENT AND POLICY JOURNAL			English	Article						Impact factor; Journal rankings; Research assessment; Research impact	RESEARCH RANKINGS; TOPICAL AREA; QUALITY; INDEX; UNIVERSITIES; PUBLICATIONS; PERCEPTIONS; INDICATORS; MANAGEMENT; FAIRNESS	Purpose This paper aims to conduct an analysis of management research based on impact measures, with a focus on the accounting discipline and the environment theme. Using author and journal data as units of analysis, this study seek to determine the representation of environmental accounting researchers among the most cited accounting authors and the consideration given to environmental issues in…	[Cho, Charles H.] York Univ, Schulich Sch Business, Toronto, ON, Canada; [Jerome, Tiphaine] Univ Grenoble Alpes, Grenoble INP, CERAG, Grenoble, France; [Maurice, Jonathan] Toulouse Capitole Univ, CNRS, TSM Res, Toulouse, France	York University - Canada; UDICE-French Research Universities; Communaute Universite Grenoble Alpes; Institut National Polytechnique de Grenoble; Universite Grenoble Alpes (UGA); Centre National de la Recherche Scientifique (CNRS); Centre National de la Recherche Scientifique (CNRS); Universite de Toulouse	Cho, CH (corresponding author), York Univ, Schulich Sch Business, Toronto, ON, Canada.	ccho@schulich.yorku.ca; tiphaine.jerome@univ-grenoble-alpes.fr; jonathan.maurice@tsm-education.fr			Erivan K. Haub Chair in Business and Sustainability at the Schulich School of Business	Erivan K. Haub Chair in Business and Sustainability at the Schulich School of Business	The authors appreciate the thoughtful and relevant comments from Erica Pimentel. Charles Cho acknowledges the financial support provided by the Erivan K. Haub Chair in Business and Sustainability at the Schulich School of Business.		82	0	0	1	3	EMERALD GROUP PUBLISHING LTD	BINGLEY	HOWARD HOUSE, WAGON LANE, BINGLEY BD16 1WA, W YORKSHIRE, ENGLAND	2040-8021	2040-803X		SUSTAIN ACCOUNT MANA	Sustain. Account. Manag. Policy J.	SEP 1	2022	13	5
Yes	Huang, TY; Yang, LY				Huang, Tian-Yuan; Yang, Liying			Superior identification index: Quantifying the capability of academic journals to recognize good research	SCIENTOMETRICS			English	Article						Citations; Impact factor; Journal ranking; Superior identification efficiency; Superior identification index; Paper rank percentile	HIGHLY CITED PAPERS; IMPACT FACTOR; POSITIVE CORRELATION; CITATION IMPACT; SCIENCE; BIBLIOMETRICS; PUBLICATIONS; INDICATORS; FREQUENCY; QUALITY	In this paper we present superior identification index (SII), a metric to quantify the capability of academic journals to recognize top papers restricted by specific time window and study field. Intuitively, SII is the percentage of papers from a journal in the top p% papers in the field. SII provides flexible framework to make trade-offs on journal quality and quantity, as p rises it puts more w…	[Huang, Tian-Yuan; Yang, Liying] Chinese Acad Sci, Natl Sci Lib, Beijing, Peoples R China	Chinese Academy of Sciences; National Science Library, CAS	Yang, LY (corresponding author), Chinese Acad Sci, Natl Sci Lib, Beijing, Peoples R China.	huang.tian-yuan@qq.com; yangly@mail.las.ac.cn		Huang, Tian-Yuan/0000-0002-4151-3764	National Social Science Fund of China [21ZD329]	National Social Science Fund of China	The National Social Science Fund of China (21&ZD329).		34	0	0	16	20	SPRINGER	DORDRECHT	VAN GODEWIJCKSTRAAT 30, 3311 GZ DORDRECHT, NETHERLANDS	0138-9130	1588-2861		SCIENTOMETRICS	Scientometrics	JUL	2022	127	7
J	Walk, M; Andersson, FO				Walk, Marlene; Andersson, Fredrik O.			Where Do Nonprofit and Civil Society Researchers Publish? Perceptions of Nonprofit Journal Quality	JOURNAL OF PUBLIC AND NONPROFIT AFFAIRS			English	Article						Journal Quality; Nonprofit and Civil Society; Perceptions; Stated Preference Ranking	IMPACT FACTOR; PUBLICATION; KNOWLEDGE; GRADUATE; RANKINGS; POWER	The field of nonprofit and civil society studies has grown tremendously in the past few decades, and scholarly journals have played a central role in this growth by facilitating circulation of research in the academic community. To date, only three nonprofit journals are indexed in the Social Science Citation Index (SSCI) and, as such, have an impact factor. There are, however, far more journals …	[Walk, Marlene; Andersson, Fredrik O.] Indiana Univ Purdue Univ Indianapolis, Paul H ONeill Sch Publ & Environm Affairs, Indianapolis, IN 46202 USA	Indiana University System; Indiana University-Purdue University Indianapolis	Walk, M (corresponding author), Indiana Univ Purdue Univ Indianapolis, Paul H ONeill Sch Publ & Environm Affairs, Indianapolis, IN 46202 USA.		Walk, Marlene/AAB-7674-2020	Walk, Marlene/0000-0002-1396-9481					28	5	5	0	1	MIDWEST PUBLIC AFFAIRS CONFERENCE	RALEIGH	MIDWEST PUBLIC AFFAIRS CONFERENCE, RALEIGH, NC 00000 USA	2381-3717			J PUBLIC NONPROFIT A	J. Public Nonprofit Aff.	SPR	2020	6	1
J	Marsh, SE				Marsh, Sophia E.			Making Connections and Measuring Performance: Bibliometric Analysis of Multi-Attribute, Preference-Based Health-Related Quality of Life Research in South Africa	VALUE IN HEALTH REGIONAL ISSUES			English	Article						bibliometric; health-related quality of life; health technology assessment; South Africa; systematic review	TECHNOLOGY-ASSESSMENT; TRENDS; STATE	Objectives: To describe South African-specific, multi-attribute, health-related quality of life (HRQoL) research within a national health technology assessment (HTA) context and make recommendations to strengthen the field for capacity building and healthcare priority setting. Methods: A systematic review was conducted using the Web of Science (WoS) platform, and the Cochrane Library. No time res…	[Marsh, Sophia E.] Nelson Mandela Univ, Dept Pharm, Port Elizabeth, Eastern Cape, South Africa	Nelson Mandela University	Marsh, SE (corresponding author), Nelson Mandela Univ, Dept Pharm, Drug Utilizat Res Unit DURU, South Campus,POB 77000, ZA-6031 Port Elizabeth, South Africa.	S196022390@mandela.ac.za							36	3	3	2	7	ELSEVIER	AMSTERDAM	RADARWEG 29, 1043 NX AMSTERDAM, NETHERLANDS	2212-1099			VALUE HEALTH REG ISS	Value Health Reg. Iss.	SEP	2020	22
J	Saha, D; Vasuprada, TM				Saha, Debdatta; Vasuprada, T. M.			Reconciling conflicting themes of traditionality and innovation: an application of research networks using author affiliation	ADVANCES IN TRADITIONAL MEDICINE			English	Article						Traditional medicine; Ayurveda; Academic research networks; Innovative potential; Affiliation-based homophily; Q measure of assortative mixing	GOOGLE-SCHOLAR; SCHOOL; INTEGRATION; FRIENDSHIP; MEDICINE; SYSTEMS; SCIENCE; IMPACT	Innovation takes different forms: varying from path-breaking discoveries to adaptive changes that survive external shifts in the environment. Our paper investigates the nature and process of innovation in the traditional knowledge system of Ayurveda by tracing the footprints that innovation leaves in the academic research network of published papers from the PubMed database. Traditional knowledge…	[Saha, Debdatta; Vasuprada, T. M.] South Asian Univ, Fac Econ, New Delhi, India	South Asian University (SAU)	Saha, D (corresponding author), South Asian Univ, Fac Econ, New Delhi, India.	debdatta@sau.ac.in	Saha, Debdatta/ABA-7976-2021	Saha, Debdatta/0000-0002-6403-4192					51	0	0	1	4	SPRINGER	DORDRECHT	VAN GODEWIJCKSTRAAT 30, 3311 GZ DORDRECHT, NETHERLANDS	2662-4052	2662-4060		ADV TRADIT MED	Adv. Tradit. Med.	DEC	2021	21	4
J	D'Onofrio, MG; Rogers, JD				Guillermina D'Onofrio, Maria; Rogers, Juan D.			Key factors affecting the promotion of researchers of the Argentine Scientific and Technical Research Council (CONICET)	RESEARCH EVALUATION			English	Article						scientific career; promotion; research evaluation systems; public research organizations; Argentine Scientific and Technical Research Council (CONICET)	PRODUCTIVITY; MOBILITY; CAREER; GENDER; PERFORMANCE; RETURN; LIFE; BIAS; PUBLICATION; RECOGNITION	The evaluation system is an important component of the institutional arrangements that may shape the career trajectories of researchers. Using logistic regression and recursive partition models, we analyze the resulting key individual level factors that seem to play an important role in the promotion of researchers through the research evaluation system of the Argentine National Council of Scient…	[Guillermina D'Onofrio, Maria] Minist Sci Technol & Innovat, Under Secretary Inst Assessment, Godoy Cruz 2320,C1425 FQD, Buenos Aires, DF, Argentina; [Rogers, Juan D.] Georgia Inst Technol, Sch Publ Policy, 685 Cherry St NW, Atlanta, GA 30332 USA	University System of Georgia; Georgia Institute of Technology	D'Onofrio, MG (corresponding author), Minist Sci Technol & Innovat, Under Secretary Inst Assessment, Godoy Cruz 2320,C1425 FQD, Buenos Aires, DF, Argentina.	mgdonofrio@mincyt.gob.ar		D'Onofrio, Maria Guillermina/0000-0002-5896-5193					54	0	0	2	4	OXFORD UNIV PRESS	OXFORD	GREAT CLARENDON ST, OXFORD OX2 6DP, ENGLAND	0958-2029	1471-5449		RES EVALUAT	Res. Evaluat.	APR 28	2022	31	2
J	Rossello, X; Masso-van Roessel, A; Chioncel, O; Tavazzi, L; Ferrari, R; Vahanian, A; Gale, CP; Popescu, BA; Maggioni, AP		med.		Rossello, Xavier; Masso-van Roessel, Albert; Chioncel, Ovidiu; Tavazzi, Luigi; Ferrari, Roberto; Vahanian, Alec; Gale, Chris P.; Popescu, Bogdan A.; Maggioni, Aldo P.			EURObservational Research Programme: a bibliometric assessment of its scientific output	EUROPEAN HEART JOURNAL-QUALITY OF CARE AND CLINICAL OUTCOMES			English	Article						Cardiovascular disease; Evidence-based medicine; Registries; EURObservational Research Programme; European Society of Cardiology	HEART-FAILURE; EUROPEAN-SOCIETY; AMBULATORY PATIENTS; CARDIOLOGY; DISEASE; ASSOCIATION; OUTCOMES; PILOT; LIMITATIONS; MANAGEMENT	Aims Given the lack of reliable observational data, a network of volunteer centres, and standardized methodological procedures, the European Society of Cardiology EURObservational Research Programme (EORP) was set up to provide a better understanding of real-world cardiovascular care and outcomes. We aimed to evaluate the scientific impact of EORP using a bibliometric approach. Methods and Result…	[Rossello, Xavier; Masso-van Roessel, Albert] Univ Illes Balears UIB, Fac Med, Carretera Valldemossa, Palma De Mallorca 07122, Spain; [Rossello, Xavier] Hosp Univ Son Espases, Hlth Res Inst Balearic Isl IdISBa, Cardiol Dept, Palma De Mallorca 07120, Spain; [Rossello, Xavier] Ctr Nacl Invest Cardiovasc CNIC, Translat Lab Cardiovasc Imaging & Therapy, Madrid 28029, Spain; [Rossello, Xavier] London …	Universitat de les Illes Balears; Hospital Universitari Son Espases; Institut Investigacio Sanitaria Illes Balears (IdISBa); Centro Nacional de Investigaciones Cardiovasculares (CNIC); University of London; London School of Hygiene & Tropical Medicine; Carol Davila University of Medicine & Pharmacy; Maria Cecilia Hospital; UDICE-French Research Universities; Universite Paris Cite; Assistance Publ…	Rossello, X (corresponding author), Univ Illes Balears UIB, Fac Med, Carretera Valldemossa, Palma De Mallorca 07122, Spain.;Rossello, X (corresponding author), Hosp Univ Son Espases, Hlth Res Inst Balearic Isl IdISBa, Cardiol Dept, Palma De Mallorca 07120, Spain.;Rossello, X (corresponding author), Ctr Nacl Invest Cardiovasc CNIC, Translat Lab Cardiovasc Imaging & Therapy, Madrid 28029, Spain.;Ro…	fjrossello@ssib.es	Rossello, Xavier/P-5838-2019; Maggioni, Aldo Pietro/AAL-5334-2020	Rossello, Xavier/0000-0001-6783-8463; Maggioni, Aldo Pietro/0000-0003-2764-6779; Gale, Chris/0000-0003-4732-382X					39	1	1	5	5	OXFORD UNIV PRESS	OXFORD	GREAT CLARENDON ST, OXFORD OX2 6DP, ENGLAND	2058-5225	2058-1742		EUR HEART J-QUAL CAR	Eur. Heart J.-Qual. Care Clin. Outcomes	NOV 17	2022	8	8
J	Ebstein, AMM; Barton-Burke, M; Fessele, KL				Ebstein, Ann M. Mazzella; Barton-Burke, Margaret; Fessele, Kristen L.			A Model for Building Research Capacity and Infrastructure in Oncology: A Nursing Research Fellowship	ASIA-PACIFIC JOURNAL OF ONCOLOGY NURSING			English	Article						Cancer; fellowship; mentoring; oncology; research capacity; research infrastructure	CLINICAL NURSES; NATIONAL-SURVEY	Objective: This article describes how one comprehensive cancer center in the Northeast United States reorganized their nursing research fellowship (NRF) with the goals of engaging nurses in research processes, developing a culture of inquiry, building nursing research capacity, and sustaining infrastructures for facilitating high-quality, nurse-led oncology research studies. Methods: The basis fo…	[Ebstein, Ann M. Mazzella; Barton-Burke, Margaret; Fessele, Kristen L.] Mem Sloan Kettering Canc Ctr, Off Nursing Res, 1275 York Ave, New York, NY 10021 USA	Memorial Sloan Kettering Cancer Center	Ebstein, AMM (corresponding author), Mem Sloan Kettering Canc Ctr, Off Nursing Res, 1275 York Ave, New York, NY 10021 USA.	mazzella@mskcc.org		Barton-Burke, Margaret/0000-0001-7816-5911	Memorial Sloan Kettering Cancer Center NIH/NCI Cancer Center Support Grant [P30CAoo8748]	Memorial Sloan Kettering Cancer Center NIH/NCI Cancer Center Support Grant	This study was financially supported by the Memorial Sloan Kettering Cancer Center NIH/NCI Cancer Center Support Grant (Grant No. P30CAoo8748).		27	2	2	1	4	ELSEVIER SCIENCE INC	NEW YORK	STE 800, 230 PARK AVE, NEW YORK, NY 10169 USA	2347-5625	2349-6673		ASIA-PAC J ONCOL NUR	Asia-Pac. J. Oncol. Nurs.	OCT-DEC	2020	7	4
J	Hogg, P; Cresswell, J				Hogg, P.; Cresswell, J.			Interprofessional research teams in radiography - where the magic happens	RADIOGRAPHY			English	Article						Inter-professional; Research; Leadership		Based on publications and professional experiences, this article, intended for academic and clinical therapy/diagnostic radiographers, considers conducting research in interprofessional teams, including its values and how to go about achieving it. Whilst there is a growing number of journal papers published by interprofessional teams, almost nothing is published about how best to build interprofe…	[Hogg, P.] Univ Salford, Salford, Lancs, England; [Cresswell, J.] Dr Joanne Cresswell Coaching, Manchester, Lancs, England	University of Salford	Hogg, P (corresponding author), Univ Salford, Salford, Lancs, England.	p.hogg@salford.ac.uk; jocresswell@hotmail.com							22	1	1	1	1	ELSEVIER SCI LTD	OXFORD	THE BOULEVARD, LANGFORD LANE, KIDLINGTON, OXFORD OX5 1GB, OXON, ENGLAND	1078-8174	1532-2831		RADIOGRAPHY	Radiography		2021	27	S1
J	Held, U; Steigmiller, K; Hediger, M; Cammann, VL; Garaiman, A; Halvachizadeh, S; Losdat, S; West, EA; Gosteli, M; Reeve, KA; von Felten, S; Furrer, E		med.		Held, Ulrike; Steigmiller, Klaus; Hediger, Michael; Cammann, Victoria L.; Garaiman, Alexandru; Halvachizadeh, Sascha; Losdat, Sylvain; West, Erin Ashley; Gosteli, Martina; Reeve, Kelly A.; von Felten, Stefanie; Furrer, Eva			The incremental value of the contribution of a biostatistician to the reporting quality in health research-A retrospective, single center, observational cohort study	PLOS ONE			English	Article							GUIDELINES; STATEMENT	Background The reporting quality in medical research has recently been critically discussed. While reporting guidelines intend to maximize the value from funded research, and initiatives such as the EQUATOR network have been introduced to advance high quality reporting, the uptake of the guidelines by researchers could be improved. The aim of this study was to assess the contribution of a biostat…	[Held, Ulrike; Steigmiller, Klaus; Reeve, Kelly A.; von Felten, Stefanie; Furrer, Eva] Univ Zurich, Biostat & Prevent Inst, Dept Biostat Epidemiol, Zurich, Switzerland; [Hediger, Michael] Univ Zurich, Inst Math, Zurich, Switzerland; [Cammann, Victoria L.] Univ Zurich, Univ Hosp Zurich, Univ Heart Ctr, Dept Cardiol, Zurich, Switzerland; [Garaiman, Alexandru] Univ Zurich, Univ Hosp Zurich, Dept Rhe…	University of Zurich; University of Zurich; University of Zurich; University Zurich Hospital; University of Zurich; University Zurich Hospital; University of Zurich; University Zurich Hospital; University of Bern; University of Zurich; University of Zurich	Held, U (corresponding author), Univ Zurich, Biostat & Prevent Inst, Dept Biostat Epidemiol, Zurich, Switzerland.	ulrike.held@uzh.ch		Held, Ulrike/0000-0003-3105-5840; Gosteli, Martina/0000-0002-6519-7620; von Felten, Stefanie/0000-0002-5264-6394; Furrer, Eva/0000-0002-1997-9744	Center for Reproducible Science at the University of Zurich	Center for Reproducible Science at the University of Zurich	The study was supported by the Center for Reproducible Science at the University of Zurich (https://www.crs.uzh.ch/en.html).The funder had no role in study design, data collection and analysis, decision to publish, or preparation of the manuscript.		18	1	1	0	0	PUBLIC LIBRARY SCIENCE	SAN FRANCISCO	1160 BATTERY STREET, STE 100, SAN FRANCISCO, CA 94111 USA	1932-6203			PLOS ONE	PLoS One	MAR 4	2022	17	3
J	Ciger, A				Ciger, Aysegul			Audit Quality: A Bibliometric Analysis (1981-2020)	SCIENTIFIC ANNALS OF ECONOMICS AND BUSINESS			English	Article						audit quality; auditing; bibliometric analysis; auditor; PCAOB	FIRM TENURE	The increase in the number of studies on audit quality and the interest of both researchers and authorities in the subject in recent years has been the motivation of the study. Bibliometry was chosen as a method in the study because it provides the opportunity to look at the literature of the area studied from a broad perspective. The study aims to make a bibliometric analysis of studies publishe…	[Ciger, Aysegul] Akdeniz Univ, Dept Banking & Finance, Antalya, Turkey	Akdeniz University	Ciger, A (corresponding author), Akdeniz Univ, Dept Banking & Finance, Antalya, Turkey.	aysegulc@akdeniz.edu.tr							57	2	2	1	11	SCIENDO	WARSAW	BOGUMILA ZUGA 32A, WARSAW, MAZOVIA, POLAND	2501-1960	2501-3165		SCI ANN ECON BUS	Sci. Ann. Econ. Bus.		2020	67	4
J	Yeo-Teh, NSL; Tang, BL		med. Predatory		Yeo-Teh, Nicole Shu Ling; Tang, Bor Luen			Wilfully submitting to and publishing in predatory journals-a covert form of research misconduct	BIOCHEMIA MEDICA			English	Article						falsification; predatory publishing; predatory journals; scientific misconduct; research misconduct	BEALLS LIST; SCIENCE	A predatory journal could be provisionally defined as one masquerading as a genuine academic publication but offer little, if any, rigorous peer review. Predatory journals or publishers place a focus on maximising financial profit, as opposed to regulated dissemination of scientific advancements. As a result, authors can often get their work published in such journals with little scrutiny on qual…	[Yeo-Teh, Nicole Shu Ling; Tang, Bor Luen] Natl Univ Singapore, Res Compliance & Integr Off, Singapore, Singapore; [Tang, Bor Luen] Natl Univ Singapore, Natl Univ Hlth Syst, Yong Loo Lin Sch Med, Dept Biochem, Singapore, Singapore	National University of Singapore; National University of Singapore	Yeo-Teh, NSL (corresponding author), Natl Univ Singapore, Res Compliance & Integr Off, Singapore, Singapore.	dprysln@nus.edu.sg	Tang, Bor Luen/E-4548-2012	Tang, Bor Luen/0000-0002-1925-636X					40	3	3	4	17	CROATIAN SOC MEDICAL BIOCHEMISTRY & LABORATORY MEDICINE	ZAGREB	BOSKOVICEVA 18, ZAGREB, 10000, CROATIA	1330-0962	1846-7482		BIOCHEM MEDICA	Biochem. Medica.	OCT	2021	31	3
J	Moreno-Gil, S; Parra-Lopez, E; Picazo-Peral, P; Diaz-Dominguez, C				Moreno-Gil, Sergio; Parra-Lopez, Eduardo; Picazo-Peral, Patricia; Diaz-Dominguez, Carmen			The dissemination of tourism scientific research in Latin American journals. A bibliometric study	ANATOLIA-INTERNATIONAL JOURNAL OF TOURISM AND HOSPITALITY RESEARCH			English	Article						Tourism research; university rankings; tourism ranking; bibliographic analysis; Latin America	ACADEMIC LEADERSHIP; HOSPITALITY; RANKING; UNIVERSITY; QUALITY	The current importance of tourism in Latin American countries highlights the need to review tourism research in this region. This article analyzes the contributions made by researchers affiliated to Latin American institutions in academic journals specialized in tourism and published in Latin America. Seven main journals published in Portuguese and Spanish over the last 13 years (2006-2018) are a…	[Moreno-Gil, Sergio; Picazo-Peral, Patricia] Univ Las Palmas Gran Canaria, Las Palmas Gran Canaria, Spain; [Parra-Lopez, Eduardo] Univ La Laguna, Inst Invest Social & Turismo, Tenerife, Spain; [Diaz-Dominguez, Carmen] Univ La Laguna, Tenerife, Spain	Universidad de Las Palmas de Gran Canaria; Universidad de la Laguna; Universidad de la Laguna	Parra-Lopez, E (corresponding author), Univ La Laguna, Inst Invest Social & Turismo ISTUR, Dept Direcc Empresas & Hist Econ, Tenerife, Spain.;Parra-Lopez, E (corresponding author), Univ La Laguna, Edificio Econ Empresariales,C Hornera S-N, Tenerife 38071, Spain.	eparra@ull.edu.es	Parra-Lopez, Eduardo/J-5618-2019	Parra-Lopez, Eduardo/0000-0002-0173-6146; Picazo, Patricia/0000-0002-1264-583X	Fundacion CajaCanarias [IPDAMTUR2016]	Fundacion CajaCanarias	This work was supported by the Fundacion CajaCanarias [IPDAMTUR2016].		45	7	7	1	9	ROUTLEDGE JOURNALS, TAYLOR & FRANCIS LTD	ABINGDON	2-4 PARK SQUARE, MILTON PARK, ABINGDON OX14 4RN, OXON, ENGLAND	1303-2917	2156-6909		ANATOLIA	Anatolia	OCT 1	2020	31	4
?	Lovakov, A; Panova, A; Yudkevich, M				Lovakov, Andrey; Panova, Anna; Yudkevich, Maria			Global visibility of nationally published research output: the case of the post-Soviet region	SCIENTOMETRICS			English	Article						National journals; Post-Soviet countries; Research output; Co-authorship patterns; Research fields	BIBLIOMETRIC ANALYSIS; SOCIAL-SCIENCES; PUBLICATION; JOURNALS; GLOBALIZATION; LANGUAGE; ENGLISH	National journals represent an important part of the landscape in almost any academic system. Their role may vary from being mere outlets for publishing country-specific studies in local languages to hosting global research. With the process of globalization in recent decades, such journals (as well as their authors) have increasingly gained opportunities to become internationally visible and to …	[Lovakov, Andrey; Panova, Anna; Yudkevich, Maria] HSE Univ, Ctr Inst Studies, Moscow, Russia	HSE University (National Research University Higher School of Economics)	Panova, A (corresponding author), HSE Univ, Ctr Inst Studies, Moscow, Russia.	apanova@hse.ru	Lovakov, Andrey/K-7148-2016; Yudkevich, Maria/G-9608-2015	Lovakov, Andrey/0000-0001-8644-9236; Yudkevich, Maria/0000-0001-9753-0902	Russian Science Foundation [20-18-00140]	Russian Science Foundation(Russian Science Foundation (RSF))	This research was supported by the Russian Science Foundation (Grant 20-18-00140).		45	1	1	2	3	SPRINGER	DORDRECHT	VAN GODEWIJCKSTRAAT 30, 3311 GZ DORDRECHT, NETHERLANDS	0138-9130	1588-2861		SCIENTOMETRICS	Scientometrics	MAY	2022	127	5
J	Moris, D				Moris, Dimitrios			Highly prolific authors in medical science: from charisma to opportunism	JOURNAL OF BUON			English	Article						academic productivity; hyperprolific; authorship; research; scientist	SCIENTISTS; JOURNALS; PUBLISH	In medical science, publication record is considered to be a fundamental criterion to evaluate the cost-effectiveness and the reputation of institutions and individual scientists. In current academia, thousands of scientists demonstrate a hyperprolific academic behavior that is the resultant of multiple individual characteristics that can vary from extraordinary ability and teamwork to unjustifie…	[Moris, Dimitrios] Duke Univ, Med Ctr, Dept Surg, Durham, NC 27710 USA	Duke University	Moris, D (corresponding author), 2301 Erwin Rd, Durham, NC 27710 USA.	dimmoris@yahoo.com		Moris, Dimitrios/0000-0002-5276-0699					26	1	1	1	3	IMPRIMATUR PUBLICATIONS	ATHENS	30 DEM POLIORKETES ST, ATHENS, 136 76, GREECE	1107-0625	2241-6293		J BUON	J. BUON	SEP-OCT	2020	25	5
J	Mayfield, CK; Bolia, IK; Ihn, H; Haratian, A; Hasan, LK; Hatch, GF; Petrigliano, FA; Weber, AE				Mayfield, Cory K.; Bolia, Ioanna K.; Ihn, Hansel; Haratian, Aryan; Hasan, Laith K.; Hatch, George F.; Petrigliano, Frank A.; Weber, Alexander E.			Evaluation of Sports Medicine Feowships in the United States Based on Academic Productivity	JOURNAL OF THE AMERICAN ACADEMY OF ORTHOPAEDIC SURGEONS GLOBAL RESEARCH AND REVIEWS			English	Article							H-INDEX	Background: Institutional academic productivity remains an influential factor in an applicant's selection of fellowship training. This study aimed to determine the quality and quantity of research in the United States orthopaedic sports medicine fellowship programs and identify those with highest productivity. Methods: The Arthroscopy Association of North America Fellowship Directory was used to …	[Mayfield, Cory K.; Bolia, Ioanna K.; Ihn, Hansel; Haratian, Aryan; Hasan, Laith K.; Hatch, George F.; Petrigliano, Frank A.; Weber, Alexander E.] USC, Keck Med, USC Epstein Family Ctr Sports Med, Los Angeles, CA 90007 USA	University of Southern California	Weber, AE (corresponding author), USC, Keck Med, USC Epstein Family Ctr Sports Med, Los Angeles, CA 90007 USA.	weber.ae@gmail.com	Hasan, Laith/AAE-6561-2020; Ihn, Hansel/I-7901-2015	Hasan, Laith/0000-0001-8978-4638; Ihn, Hansel/0000-0003-1262-8535					27	0	0	0	0	LIPPINCOTT WILLIAMS & WILKINS	PHILADELPHIA	TWO COMMERCE SQ, 2001 MARKET ST, PHILADELPHIA, PA 19103 USA	2474-7661			JAAOS GLOB RES REV	J. Am. Acad. Orthop. Surg. Glob. Res. Rev.	OCT	2021	5	10
Yes	Song, H; Markowitz, DM; Taylor, SH				Song, Hyunjin; Markowitz, David M.; Taylor, Samuel Hardman			Trusting on the shoulders of open giants Open science increases trust in science for the public and academics	JOURNAL OF COMMUNICATION			English	Article						open science; questionable research practices; trust; epistemic trust	OPEN COMMUNICATION SCIENCE; ENTERTAINMENT; REPLICATION; QUALITY; CRISIS	Researchers often focus on the benefits of adopting open science, yet questions remain whether the general public, as well as academics, value and trust studies consistent with open science compared to studies without open science. In three preregistered experiments (total N = 2,691), we find that the general public perceived open science research and researchers as more credible and trustworthy …	[Song, Hyunjin] Yonsei Univ, Dept Commun, 50 Yonsei Ro, Seoul 03722, South Korea; [Markowitz, David M.] Univ Oregon, Sch Journalism & Commun, Eugene, OR 97403 USA; [Taylor, Samuel Hardman] Univ Illinois, Dept Commun, Chicago, IL USA	Yonsei University; University of Oregon; University of Illinois System; University of Illinois Chicago; University of Illinois Chicago Hospital	Song, H (corresponding author), Yonsei Univ, Dept Commun, 50 Yonsei Ro, Seoul 03722, South Korea.	hyunjinsong@yonsei.ac.kr	Song, Hyunjin/ABD-2100-2020	Song, Hyunjin/0000-0001-7752-3035; Markowitz, David/0000-0002-7159-7014					69	0	0	25	25	OXFORD UNIV PRESS INC	CARY	JOURNALS DEPT, 2001 EVANS RD, CARY, NC 27513 USA	0021-9916	1460-2466		J COMMUN	J. Commun.	AUG 3	2022	72	4
J	Setter, TL; Munns, R; Stefanova, K; Shabala, S				Setter, Timothy L.; Munns, Rana; Stefanova, Katia; Shabala, Sergey			What makes a plant science manuscript successful for publication?	FUNCTIONAL PLANT BIOLOGY			English	Article						experimental design; manuscripts; publishing; scientific writing; statistical analysis		Dissemination of new knowledge is arguably the most critical component of the academic activity. In this context, scientific publishing is a pinnacle of any research work. Although the scientific content has always been the primary measure of a paper's impact, by itself it may not always be sufficient for maximum impact. Good scientific writing and ability to meet priority characteristics of the …	[Setter, Timothy L.] Agr & Environm Consultant, POB 305, Bull Creek, WA 6149, Australia; [Munns, Rana] Univ Western Australia, ARC Ctr Excellence Plant Energy Biol, Crawley, WA 6009, Australia; [Munns, Rana] Univ Western Australia, Sch Agr & Environm, Crawley, WA 6009, Australia; [Munns, Rana] CSIRO Agr & Food, Canberra, ACT 2601, Australia; [Stefanova, Katia] Univ Western Australia, Inst Agr, Cr…	University of Western Australia; University of Western Australia; Commonwealth Scientific & Industrial Research Organisation (CSIRO); University of Western Australia; Curtin University; University of Tasmania	Setter, TL (corresponding author), Agr & Environm Consultant, POB 305, Bull Creek, WA 6149, Australia.	timsetter@bigpond.com	Munns, Rana/B-4237-2013	Munns, Rana/0000-0002-7519-2698; Setter, Timothy/0000-0002-7625-9348; Shabala, Sergey/0000-0003-2345-8981	ARC Centre of Excellence in Plant Energy Biology [CE140100008]; Grains Research and Development Corporation (GRDC), Australia; Australian Research Council	ARC Centre of Excellence in Plant Energy Biology(Australian Research Council); Grains Research and Development Corporation (GRDC), Australia(Grains R&D Corp); Australian Research Council(Australian Research Council)	We are particularly indebted to Professor Hank Greenway for the inspiration to write this paper and for continuous support and critical review of work throughout development. Thanks to Danielle Quinlivan for support with SurveyMonkey, and particularly the 22 editors-in-chief of the scientific journals listed in Table 1 who completed to our survey. Thanks also to the following private referees: Vi…		13	4	4	2	20	CSIRO PUBLISHING	CLAYTON	UNIPARK, BLDG 1, LEVEL 1, 195 WELLINGTON RD, LOCKED BAG 10, CLAYTON, VIC 3168, AUSTRALIA	1445-4408	1445-4416		FUNCT PLANT BIOL	Funct. Plant Biol.		2020	47	12
J	Sybing, R				Sybing, Roehl			Dead Reckoning: A Framework for Analyzing Positionality Statements in Ethnographic Research Reporting	WRITTEN COMMUNICATION			English	Article						positionality; reflexivity; ethnographic research; discursive practices; research transparency	REFLEXIVITY; LANGUAGE; QUALITY; THINK	As essential as positionality is to qualitative research involving engagement with research participants, contemporary scholarly discussion of positionality is mainly aimed at educating emerging researchers about acknowledging their own subjectivities. In turn, there is little consensus regarding how authors should address positionality in writing for research publication. Emphasizing the importa…	[Sybing, Roehl] Doshisha Univ, 1-3 Tatara Miyakodani, Kyotanabe 6100394, Japan	Doshisha University	Sybing, R (corresponding author), Doshisha Univ, 1-3 Tatara Miyakodani, Kyotanabe 6100394, Japan.	rsybing@mail.doshisha.ac.jp							55	0	0	1	1	SAGE PUBLICATIONS INC	THOUSAND OAKS	2455 TELLER RD, THOUSAND OAKS, CA 91320 USA	0741-0883	1552-8472		WRIT COMMUN	Writ. Commun.	OCT	2022	39	4
J	Cai, XY; Han, T				Cai, Xiaoyu; Han, Tao			Analysis of the division of labor in China's high-quality life sciences research	SCIENTOMETRICS			English	Article						Nature index; Division of labor; Life science; China; International cooperation	ITEM SUBJECT CLASSIFICATION; AUTHORSHIP; JOURNALS; PUBLICATIONS; DISCLOSURE; PATTERNS	International cooperation has always been a popular subject in academic research. Recently, with the rise of Author Contributions, quantitative research using the authors' division of labor in scientific research has provided a new perspective for the measure of international cooperation. In this article, international collaboration is analyzed in a more fine-grained way, namely by considering th…	[Cai, Xiaoyu; Han, Tao] Chinese Acad Sci, Natl Sci Lib, Beijing 100190, Peoples R China; [Cai, Xiaoyu] Univ Chinese Acad Sci, 19A Yuquan Rd, Beijing 100049, Peoples R China	Chinese Academy of Sciences; National Science Library, CAS; Chinese Academy of Sciences; University of Chinese Academy of Sciences, CAS	Han, T (corresponding author), Chinese Acad Sci, Natl Sci Lib, Beijing 100190, Peoples R China.	hant@mail.las.ac.cn		han, tao/0000-0001-5955-7813					24	0	0	7	22	SPRINGER	DORDRECHT	VAN GODEWIJCKSTRAAT 30, 3311 GZ DORDRECHT, NETHERLANDS	0138-9130	1588-2861		SCIENTOMETRICS	Scientometrics	NOV	2020	125	2
J	Johnson, MA; Mulvey, H; Parambath, A; Anari, JB; Wall, LB; Shah, AS				Johnson, Mitchell A.; Mulvey, Hillary; Parambath, Andrew; Anari, Jason B.; Wall, Lindley B.; Shah, Apurva S.			A Gender Gap in Publishing? Understanding the Glass Ceiling in Pediatric Orthopaedic Surgery	JOURNAL OF PEDIATRIC ORTHOPAEDICS			English	Article						POSNA; Pediatric Orthopaedic Society of North America; abstract; publication; ceiling; research productivity; female; male; women; men	ACADEMIC MEDICINE; WOMEN; PRODUCTIVITY; ADVANCEMENT; AUTHORSHIP; FACULTY; IMPACT; INDEX	Background: Women are underrepresented across most surgical specialties and especially in the field of orthopaedic surgery. Despite pediatric orthopaedic surgery being one of the most gender diverse subspecialties in orthopaedics, women may still face barriers to academic advancement. Research presentations at national meetings and publication record are important drivers of advancement in the fi…	[Johnson, Mitchell A.; Anari, Jason B.; Shah, Apurva S.] Univ Penn, Childrens Hosp Philadelphia, Div Orthoped Surg, Philadelphia, PA 19104 USA; [Johnson, Mitchell A.; Mulvey, Hillary; Parambath, Andrew; Anari, Jason B.; Shah, Apurva S.] Univ Penn, Perelman Sch Med, Philadelphia, PA 19104 USA; [Wall, Lindley B.] Washington Univ, Dept Orthopaed Surg, Sch Med, St Louis, MO USA	University of Pennsylvania; Pennsylvania Medicine; Childrens Hospital of Philadelphia; University of Pennsylvania; Pennsylvania Medicine; Washington University (WUSTL)	Shah, AS (corresponding author), Childrens Hosp Philadelphia, Dept Orthopaed Surg, Div Orthoped, 3401 Civ Ctr Blvd,Second Floor Wood Bldg, Philadelphia, PA 19104 USA.	shaha6@email.chop.edu		Johnson, Mitchell/0000-0002-0241-849X					47	0	0	0	1	LIPPINCOTT WILLIAMS & WILKINS	PHILADELPHIA	TWO COMMERCE SQ, 2001 MARKET ST, PHILADELPHIA, PA 19103 USA	0271-6798	1539-2570		J PEDIATR ORTHOPED	J. Pediatr. Orthop.	AUG	2021	41	7
J	Gao, Y; Li, HY; Zeng, YY; Liu, QF; Mai, YZ; Lai, ZN; Wang, C				Gao, Y.; Li, H. Y.; Zeng, Y. Y.; Liu, Q. F.; Mai, Y. Z.; Lai, Z. N.; Wang, C.			GLOBAL TRENDS IN ZOOPLANKTON RESEARCH OF FRESHWATER ECOSYSTEMS DURING 1991-2020: A BIBLIOMETRIC ANALYSIS	APPLIED ECOLOGY AND ENVIRONMENTAL RESEARCH			English	Article						research hotspot; bibliometrics; aquatic food web; citations; scientific research; impact	PERSISTENT ORGANIC POLLUTANTS; FATTY-ACID-COMPOSITION; COMMUNITY STRUCTURE; MARINE ZOOPLANKTON; LAKE; PHYTOPLANKTON; IMPACT; MODEL; FISH; ENVIRONMENT	Zooplanktons play an important role in the whole freshwater ecosystem, which are the main quality food for almost all fish in their juvenile stage and are the main basic component of the high trophic levels in the aquatic food web. In the context of global environmental change, freshwater zooplankton is experiencing rapid loss of biodiversity and ecosystem integrity. However, our understanding of…	[Gao, Y.; Li, H. Y.; Zeng, Y. Y.; Liu, Q. F.; Mai, Y. Z.; Lai, Z. N.; Wang, C.] Chinese Acad Fishery Sci, Pearl River Fisheries Res Inst, Guangzhou 510380, Peoples R China; [Gao, Y.; Li, H. Y.; Zeng, Y. Y.; Liu, Q. F.; Mai, Y. Z.; Lai, Z. N.; Wang, C.] Minist Agr & Rural Affairs, Fishery Ecol Environm Monitoring Ctr Pearl River, Guangzhou 510380, Peoples R China; [Gao, Y.; Li, H. Y.; Zeng, Y. Y.;…	Chinese Academy of Fishery Sciences; Pearl River Fisheries Research Institute, CAFS; Ministry of Agriculture & Rural Affairs	Lai, ZN; Wang, C (corresponding author), Chinese Acad Fishery Sci, Pearl River Fisheries Res Inst, Guangzhou 510380, Peoples R China.;Lai, ZN; Wang, C (corresponding author), Minist Agr & Rural Affairs, Fishery Ecol Environm Monitoring Ctr Pearl River, Guangzhou 510380, Peoples R China.;Lai, ZN; Wang, C (corresponding author), Guangzhou Sci Observing & Expt Stn Natl Fisheries, Guangzhou 510380, P…	gaoyuan0328@163.com; znlai01@163.com; chaowang80@163.com			National Key R&D Program of China [2018YFD0900802]; Guangdong Basic and Applied Basic Research Foundation [2021A1515011306]	National Key R&D Program of China; Guangdong Basic and Applied Basic Research Foundation	This work was supported by the National Key R&D Program of China (No. 2018YFD0900802) and the Guangdong Basic and Applied Basic Research Foundation (No. 2021A1515011306).		101	0	0	19	29	CORVINUS UNIV BUDAPEST	BUDAPEST	VILLANYI UT 29/43, BUDAPEST, H-1118, HUNGARY	1589-1623	1785-0037		APPL ECOL ENV RES	Appl. Ecol. Environ. Res.		2022	20	2
J	Wang, LL; Li, ZX				Wang, Lili; Li, Zexia			Knowledge flows from public science to industrial technologies	JOURNAL OF TECHNOLOGY TRANSFER			English	Article						Knowledge transfer; Publications; Patents; Citations; Science-technology linkages; Nanotechnology	RESEARCH-AND-DEVELOPMENT; DEVELOPMENT SPILLOVERS; ACADEMIC RESEARCH; INNOVATION; UNIVERSITIES; NANOTECHNOLOGY; RECOMBINATION; DIVERSITY; RECIPIENT; DIFFUSION	Scientific research has been acknowledged as an important knowledge resource for developing technologies. However, little is known about the heterogeneous nature of scientific knowledge and the associated contribution to technological advancement. Using nano technology as a case study, this paper investigates what types of scientific research can help improve the quality of technologies. This stu…	[Wang, Lili] Maastricht Univ, UNU MERIT, Boschstr 24, NL-6211 AX Maastricht, Netherlands; [Li, Zexia] Chinese Acad Sci, Natl Sci Lib, Beijing, Peoples R China; [Li, Zexia] Univ Chinese Acad Sci, Sch Econ & Management, Dept Lib Informat & Arch Management, Beijing, Peoples R China	Maastricht University; Chinese Academy of Sciences; National Science Library, CAS; Chinese Academy of Sciences; University of Chinese Academy of Sciences, CAS	Wang, LL (corresponding author), Maastricht Univ, UNU MERIT, Boschstr 24, NL-6211 AX Maastricht, Netherlands.	wang@merit.unu.edu	Wang, Lili/AAG-9458-2020	Wang, Lili/0000-0002-0082-8487					55	5	5	7	34	SPRINGER	NEW YORK	ONE NEW YORK PLAZA, SUITE 4600, NEW YORK, NY, UNITED STATES	0892-9912	1573-7047		J TECHNOL TRANSFER	J. Technol. Transf.	AUG	2021	46	4
J	Zeng, H; Jin, XL; Lai, CZ				Zeng, Han; Jin, Xiaolei; Lai, Chenzhi			Global and Chinese publications in plastic surgery journals between 2010 and 2020: a bibliometric analysis	ANNALS OF TRANSLATIONAL MEDICINE			English	Article						Bibliometric analysis; research trends; plastic surgery	AUTHORS	Background: Plastic surgery has evolved rapidly in recent years. We performed a bibliometric analysis of plastic surgery publications from 2010 to 2020 to evaluate global developments in plastic surgery and the Chinese contribution to this field. Methods: The 2020 Journal Citation Reports (JCR) was used to identify all plastic surgery journals; those that were available on the Web of Science data…	[Zeng, Han; Jin, Xiaolei; Lai, Chenzhi] Chinese Acad Med Sci, Plast Surg Hosp, Peking Union Med Coll, Dept 16, 33 Badachu Rd, Beijing, Peoples R China	Chinese Academy of Medical Sciences - Peking Union Medical College; Peking Union Medical College; Plastic Surgery Hospital - CAMS	Jin, XL (corresponding author), Chinese Acad Med Sci, Plast Surg Hosp, Peking Union Med Coll, Dept 16, 33 Badachu Rd, Beijing, Peoples R China.	zxyy16jxl@163.com			Clinical and Translational Medicine Research Fund Project of Chinese Academy of Medical Sciences [2020-I2M-C, T-A-018]	Clinical and Translational Medicine Research Fund Project of Chinese Academy of Medical Sciences	This work was supported by Clinical and Translational Medicine Research Fund Project of Chinese Academy of Medical Sciences (2020-I2M-C&T-A-018).		34	1	1	0	4	AME PUBLISHING COMPANY	SHATIN	FLAT-RM C 16F, KINGS WING PLAZA 1, NO 3 KWAN ST, SHATIN, HONG KONG 00000, PEOPLES R CHINA	2305-5839	2305-5847		ANN TRANSL MED	ANN. TRANSL. MED.	MAY	2022	10	10
J	Angioni, S; Salatino, A; Osborne, F; Recupero, DR; Motta, E				Angioni, Simone; Salatino, Angelo; Osborne, Francesco; Recupero, Diego Reforgiato; Motta, Enrico			AIDA: A knowledge graph about research dynamics in academia and industry	QUANTITATIVE SCIENCE STUDIES			English	Article						bibliographic data; knowledge graph; research dynamics; scholarly data; scholarly ontologies; topic detection	COLLABORATION	Academia and industry share a complex, multifaceted, and symbiotic relationship. Analyzing the knowledge flow between them, understanding which directions have the biggest potential, and discovering the best strategies to harmonize their efforts is a critical task for several stakeholders. Research publications and patents are an ideal medium to analyze this space, but current data sets of schola…	[Angioni, Simone; Recupero, Diego Reforgiato; Motta, Enrico] Univ Cagliari, Dept Math & Comp Sci, Cagliari, Italy; [Salatino, Angelo; Osborne, Francesco] Open Univ, Knowledge Media Inst, Milton Keynes, Bucks, England	University of Cagliari; Open University - UK	Angioni, S (corresponding author), Univ Cagliari, Dept Math & Comp Sci, Cagliari, Italy.	simone.angioni@unica.it	Osborne, Francesco/HGU-2673-2022	Osborne, Francesco/0000-0001-6557-3131; Angioni, Simone/0000-0002-6682-3419; Salatino, Angelo A./0000-0002-4763-3943; Motta, Enrico/0000-0003-0015-1952; Reforgiato Recupero, Diego/0000-0001-8646-6183	Springer Nature	Springer Nature	We gratefully acknowledge Springer Nature for funding this research. We also thank NVIDIA Corporation for the donation of the Titan X GPU used for this research.		78	5	5	6	10	MIT PRESS	CAMBRIDGE	ONE ROGERS ST, CAMBRIDGE, MA 02142-1209 USA		2641-3337		QUANT SCI STUD	Quant. Sci. Stud.	FEB 4	2022	2	4
J	Broome, ME; Oermann, MH; Nicoll, LH; Waldrop, JB; Carter-Templeton, H; Chinn, PL				Broome, Marion E.; Oermann, Marilyn H.; Nicoll, Leslie H.; Waldrop, Julee B.; Carter-Templeton, Heather; Chinn, Peggy L.			Publishing in Predatory Journals: Guidelines for Nursing Faculty in Promotion and Tenure Policies	JOURNAL OF NURSING SCHOLARSHIP			English	Article						faculty publications; predatory journals; promotion and tenure guidelines	PUBLICATIONS	Purpose The purpose of this study was to assess the extent to which academic promotion and tenure (APT) criteria and guidelines in schools of nursing recognize predatory publishing. This assessment included an analysis of APT documents looking specifically for guidance about predatory publications by faculty in schools of nursing. Design This study used a cross-sectional, descriptive design and w…	[Broome, Marion E.; Oermann, Marilyn H.; Waldrop, Julee B.] Duke Univ, Sch Nursing, Nursing, Durham, NC USA; [Broome, Marion E.] Nursing Outlook, Durham, NC USA; [Oermann, Marilyn H.] Nursing Care Qual, Durham, NC USA; [Nicoll, Leslie H.] Maine Desk LLC, Portland, ME USA; [Carter-Templeton, Heather] West Virginia Univ, Morgantown, WV 26506 USA; [Chinn, Peggy L.] Univ Connecticut, Sch Nursing, Adv…	Duke University; West Virginia University; University of Connecticut; Duke University	Oermann, MH (corresponding author), Duke Univ, Sch Nursing, DUMC 3322,307 Trent Dr, Durham, NC 27710 USA.	marilyn.oermann@duke.edu		Oermann, Marilyn/0000-0002-4534-8962					27	2	2	1	10	WILEY	HOBOKEN	111 RIVER ST, HOBOKEN 07030-5774, NJ USA	1527-6546	1547-5069		J NURS SCHOLARSHIP	J. Nurs. Scholarsh.	NOV	2021	53	6
J	Deng, S; Meng, FC; Wang, L; Yang, Z; Xuan, LH; Xuan, ZH; Wang, JS				Deng, Sheng; Meng, Fanchao; Wang, Lu; Yang, Zhen; Xuan, Lihua; Xuan, Zhihua; Wang, Jisheng			Global research trends in non-muscle invasive bladder cancer: Bibliometric and visualized analysis	FRONTIERS IN ONCOLOGY			English	Article						non-muscle invasive bladder cancer; bibliometrics; data visualization; research status; hotspots	UROTHELIAL CARCINOMA; EAU GUIDELINES; PHOTODYNAMIC DIAGNOSIS; 5-AMINOLEVULINIC ACID; EPIDEMIOLOGY; METAANALYSIS; CYSTOSCOPY	BackgroundBladder cancer is one of the most common urological cancers. Non-muscle invasive bladder cancer (NMIBC) accounts for about 75-85% of all newly diagnosed bladder cancers. Globally, there are many NMIBC-related publications. However, a bibliometric analysis of these publications has not been performed. ObjectiveThis study aims to systematically analyze and visualize NMIBC-related publicat…	[Deng, Sheng; Yang, Zhen; Xuan, Lihua; Xuan, Zhihua] Beijing Hosp Tradit Chinese Med, Shunyi Hosp, Dept Androl, Beijing, Peoples R China; [Meng, Fanchao] Beijing Univ Chinese Med, Affiliated Hosp 3, Dept Urol Surg, Beijing, Peoples R China; [Wang, Lu] Beijing Xuanwu Tradit Chinese Med Hosp, Dept Surg, Beijing, Peoples R China; [Wang, Jisheng] Beijing Univ Chinese Med, Dongzhimen Hosp, Dept Androl…	Beijing University of Chinese Medicine; Beijing University of Chinese Medicine	Xuan, ZH (corresponding author), Beijing Hosp Tradit Chinese Med, Shunyi Hosp, Dept Androl, Beijing, Peoples R China.;Wang, JS (corresponding author), Beijing Univ Chinese Med, Dongzhimen Hosp, Dept Androl, Beijing, Peoples R China.	xuanzhihua155@163.com; houdejisheng@sina.com			China Postdoctoral Innovative Talent Support Program [BX20220047]; Young Talent Support Project of Beijing Association of Science and Technology [BYESS2022182]; Young Talent Support Project of Chinese Association of Chinese Medicine [CACM-2021-QNRC2-B04]	China Postdoctoral Innovative Talent Support Program; Young Talent Support Project of Beijing Association of Science and Technology; Young Talent Support Project of Chinese Association of Chinese Medicine	China Postdoctoral Innovative Talent Support Program (BX20220047); Young Talent Support Project of Beijing Association of Science and Technology (BYESS2022182); Young Talent Support Project of Chinese Association of Chinese Medicine (CACM-2021-QNRC2-B04).		46	0	0	2	2	FRONTIERS MEDIA SA	LAUSANNE	AVENUE DU TRIBUNAL FEDERAL 34, LAUSANNE, CH-1015, SWITZERLAND	2234-943X			FRONT ONCOL	Front. Oncol.	NOV 17	2022	12
J	Ma, H; Chu, FY; Chen, TJ; Hwang, SJ				Ma, Hsin; Chu, Feng-Yuan; Chen, Tzeng-Ji; Hwang, Shinn-Jang			Academic Promotion of Physicians in Medical Schools: A Special Focus on Primary Health Care in Taiwan	INTERNATIONAL JOURNAL OF ENVIRONMENTAL RESEARCH AND PUBLIC HEALTH			English	Article						career mobility; journal impact factor; medical faculty; primary health care; publishing	FAMILY MEDICINE; CLINICIAN-EDUCATOR; IMPACT; PUBLICATIONS; DEPARTMENTS; FACULTY	The quality and quantity of papers published in journals play a crucial role in achieving an academic promotion in medical schools. Reports on the criteria for promotion and their impact on different specialties, especially on primary health care, which has low research output, are rare. We investigated the scoring systems generally adopted for academic promotion at most medical schools in Taiwan…	[Ma, Hsin; Chen, Tzeng-Ji; Hwang, Shinn-Jang] Taipei Vet Gen Hosp, Dept Family Med, Taipei 112, Taiwan; [Chu, Feng-Yuan] Taipei Vet Gen Hosp, Dept Med, Div Clin Toxicol & Occupat Med, Taipei 112, Taiwan; [Chu, Feng-Yuan; Chen, Tzeng-Ji; Hwang, Shinn-Jang] Natl Yang Ming Chiao Tung Univ, Sch Med, Taipei 112, Taiwan; [Chen, Tzeng-Ji] Taipei Vet Gen Hosp, Big Data Ctr, Dept Med Res, Taipei 112, Taiw…	Taipei Veterans General Hospital; Taipei Veterans General Hospital; National Yang Ming Chiao Tung University; Taipei Veterans General Hospital	Chen, TJ (corresponding author), Taipei Vet Gen Hosp, Dept Family Med, Taipei 112, Taiwan.;Chen, TJ (corresponding author), Natl Yang Ming Chiao Tung Univ, Sch Med, Taipei 112, Taiwan.;Chen, TJ (corresponding author), Taipei Vet Gen Hosp, Big Data Ctr, Dept Med Res, Taipei 112, Taiwan.	tov8588@gmail.com; steven2259898@gmail.com; tjchen@vghtpe.gov.tw; sjhwang@vghtpe.gov.tw		Ma, Hsin/0000-0001-8172-0584; Chu, Feng Yuan/0000-0002-1642-3310; Hwang, Shinn-Jang/0000-0003-3217-6193	Taipei Veterans General Hospital [V109E-002-1]	Taipei Veterans General Hospital(Taipei Veterans General Hospital)	This study was funded by Taipei Veterans General Hospital, Grant Number V109E-002-1.		32	0	0	0	4	MDPI	BASEL	ST ALBAN-ANLAGE 66, CH-4052 BASEL, SWITZERLAND		1660-4601		INT J ENV RES PUB HE	Int. J. Environ. Res. Public Health	SEP	2021	18	18
J	Pastrana, CI; Gonzalez, FJN; Ciani, E; Capote, CJB; Bermejo, JVD				Iglesias Pastrana, Carlos; Navas Gonzalez, Francisco Javier; Ciani, Elena; Barba Capote, Cecilio Jose; Delgado Bermejo, Juan Vicente			Effect of Research Impact on Emerging Camel Husbandry, Welfare and Social-Related Awareness	ANIMALS			English	Article						animal welfare; bibliometrics; camels; emerging industry; international research; science-society dialogue; law enforcement	PERSPECTIVE; AUTHORS; NUMBER	Simple Summary Transactional agreements between applied research and regulatory agencies in animal welfare are scarce for minority species. In the present study, camel science upturn and its academic and societal impacts are bibliometrically traced across academic journals involving camel referring documents. The journal, author number, corresponding author origin, discipline and publication year…	[Iglesias Pastrana, Carlos; Navas Gonzalez, Francisco Javier; Delgado Bermejo, Juan Vicente] Univ Cordoba, Fac Vet Sci, Dept Genet, Cordoba 14014, Spain; [Ciani, Elena] Univ Bari Aldo Moro, Fac Vet Sci, Dept Biosci Biotechnol & Biopharmaceut, I-70121 Bari, Italy; [Barba Capote, Cecilio Jose] Univ Cordoba, Fac Vet Sci, Dept Anim Prod, Cordoba 14014, Spain	Universidad de Cordoba; Universita degli Studi di Bari Aldo Moro; Universidad de Cordoba	Gonzalez, FJN (corresponding author), Univ Cordoba, Fac Vet Sci, Dept Genet, Cordoba 14014, Spain.	ciglesiaspastrana@gmail.com; v52nagof@uco.es; elena.ciani1976.ec@gmail.com; cjbarba@uco.es; juanviagr218@hotmail.com	CAPOTE, CECILIO BARBA/Q-9574-2019; Navas Gonzalez, Francisco Javier/J-6915-2018	CAPOTE, CECILIO BARBA/0000-0001-8363-1673; Delgado Bermejo, Juan Vicente/0000-0003-1657-8838; IGLESIAS PASTRANA, CARLOS/0000-0003-3765-1627; ciani, elena/0000-0001-5673-0975; Navas Gonzalez, Francisco Javier/0000-0002-0093-5151	University of Cordoba, Spain; [APCIN-2016-00011-00-00]	University of Cordoba, Spain;	The present research was carried out in the financing framework of the international project CA.RA.VA.N-Toward a Camel Transnational Value Chain (Reference APCIN-2016-00011-00-00) and during the covering period of a predoctoral contract (Submodality 2.2 'Predoctoral research staff ') funded by the University of Cordoba, Spain.		50	15	15	3	12	MDPI	BASEL	ST ALBAN-ANLAGE 66, CH-4052 BASEL, SWITZERLAND	2076-2615			ANIMALS-BASEL	Animals	MAY	2020	10	5
J	Kinias, I; Kampouris, I; Polyzos, S				Kinias, Ioannis; Kampouris, Ilias; Polyzos, Stathis			The relationship between collaboration, productivity and publications: an empirical analysis in field of family business	JOURNAL OF FAMILY BUSINESS MANAGEMENT			English	Article						Family business; Collaboration; Productivity; Coauthorship; Social network analysis; D85; Z13	CO-AUTHORSHIP NETWORKS; BIBLIOMETRIC ANALYSIS; MANAGEMENT; PATTERNS; ENTREPRENEURSHIP; COAUTHORSHIP; CENTRALITY; ECONOMICS; FIRMS; INNOVATION	Purpose It is widely accepted that coauthorship and collaboration promotes intellectual partnerships and improves the quality of publications. This paper examines the relationship between collaboration, productivity and publications in the field of family business. Design/methodology/approach The authors identify the most prolific authors, affiliations and countries and focus on the evolution of …	[Kinias, Ioannis] Univ Aegean, Sch Business, Dept Business Adm, Chios, Greece; [Kampouris, Ilias] Abu Dhabi Univ, Coll Business Adm, Abu Dhabi, U Arab Emirates; [Polyzos, Stathis] Zayed Univ, Coll Business, Dubai, U Arab Emirates	University of Aegean; Abu Dhabi University; Zayed University	Kampouris, I (corresponding author), Abu Dhabi Univ, Coll Business Adm, Abu Dhabi, U Arab Emirates.	ikinias@ba.aegean.gr; ilias.kampouris@adu.ac.ae; Efstathios.Polyzos@zu.ac.ae		Kampouris, Ilias/0000-0002-4175-3186; KINIAS, IOANNIS/0000-0001-5239-3107; Polyzos, Efstathios/0000-0002-4317-1809					67	0	0	2	3	EMERALD GROUP PUBLISHING LTD	BINGLEY	HOWARD HOUSE, WAGON LANE, BINGLEY BD16 1WA, W YORKSHIRE, ENGLAND	2043-6238	2043-6246		J FAM BUS MANAG	J. Fam. Bus. Manag.	DEC 1	2022	12	4
J	Padmanaban, V; DaCosta, A; Tran, A; Kunac, A; Swaroop, M; Zhang, WW; Sifri, ZC				Padmanaban, Vennila; DaCosta, Angela; Tran, Ashley; Kunac, Anastasia; Swaroop, Mamta; Zhang, Wei Wei; Sifri, Ziad C.			Closing the Gender Gap in Global Surgery: Trends at the Academic Surgical Congress	JOURNAL OF SURGICAL RESEARCH			English	Article						Global surgery; Gender equity; Health disparities; Bibliometrics	PHYSICIAN GENDER; SCHOLARLY PRODUCTIVITY; QUALITY; WOMEN	Introduction: Female researchers are underrepresented in academic surgery. While they are increasingly producing original research, they lag male researchers in productivity. This disparity is not well understood within the nascent field of global surgery. The following study examines gender parity in global surgery research presented at the Academic Surgical Congress and within subsequent public…	[Padmanaban, Vennila; DaCosta, Angela; Tran, Ashley; Kunac, Anastasia; Zhang, Wei Wei; Sifri, Ziad C.] Rutgers New Jersey Med Sch, Dept Surg, Newark, NJ USA; [Swaroop, Mamta] Northwestern Feinberg Sch Med, Dept Surg, Chicago, IL USA	Rutgers State University New Brunswick; Rutgers State University Medical Center; Northwestern University; Feinberg School of Medicine	Padmanaban, V (corresponding author), Rutgers New Jersey Med Sch, Univ Hosp Mezzanine, M229 150 Bergen St, Newark, NJ 07103 USA.	vp379@njms.rutgers.edu							28	3	3	0	2	ACADEMIC PRESS INC ELSEVIER SCIENCE	SAN DIEGO	525 B ST, STE 1900, SAN DIEGO, CA 92101-4495 USA	0022-4804	1095-8673		J SURG RES	J. Surg. Res.	JAN	2021	257
J	Sundaram, K; Warren, J; Anis, HK; Klika, AK; Piuzzi, NS				Sundaram, Kavin; Warren, Jared; Anis, Hiba K.; Klika, Alison K.; Piuzzi, Nicolas S.			Publication integrity in orthopaedic journals: the self-citation in orthopaedic research (SCOR) threshold	EUROPEAN JOURNAL OF ORTHOPAEDIC SURGERY AND TRAUMATOLOGY			English	Article						Journal Impact factor; Self-citation; Ethics; Publishing; Bibliometrics; Orthopedics	IMPACT FACTOR; QUALITY	BackgroundThe impact factor (IF) is the most commonly used bibliometric method for rating academic journals. However, the practice of journals' self-citation may artificially elevate the IF. Additional bibliometric methods including Eigenfactor scale, SCImago Journal Ranking (SJR), and corrected IF (cIF) have been created. Comparing general-interest and specialized orthopaedic journals, the aims …	[Sundaram, Kavin; Warren, Jared; Anis, Hiba K.; Klika, Alison K.; Piuzzi, Nicolas S.] Cleveland Clin, Dept Orthoped Surg, 9500 Euclid Ave A41, Cleveland, OH 44195 USA	Cleveland Clinic Foundation	Piuzzi, NS (corresponding author), Cleveland Clin, Dept Orthoped Surg, 9500 Euclid Ave A41, Cleveland, OH 44195 USA.	sundark2@ccf.org; warrenj4@ccf.org; anish@ccf.org; klikaa@ccf.org; piuzzin@ccf.org		Piuzzi, Nicolas S./0000-0003-3007-7538					29	3	4	1	2	SPRINGERNATURE	LONDON	CAMPUS, 4 CRINAN ST, LONDON, N1 9XW, ENGLAND	1633-8065	1432-1068		EUR J ORTHOP SURG TR	Eur. J. Orthop. Surg. Traumatol.	MAY	2020	30	4
J	Kurambayev, B; Freedman, E				Kurambayev, Bahtiyar; Freedman, Eric			Central Asian Journalism Studies: Is There a Pathway From Conference Paper to Journal Publication?	ASIA PACIFIC MEDIA EDUCATOR			English	Article						Central Asia; faculty; conference; workload; publishing; research	COMMUNICATION; CHALLENGES; MEDIA	This exploratory study analyses growing pressures on faculty in Central Asia to publish research in high-quality international journals and how faculty attempt to meet publishing mandates from institutions and ministries motivated to join world rankings. This is important because of the scarcity of Central Asian scholarship in peer-reviewed journalism and mass communication (J&MC) journals due to…	[Kurambayev, Bahtiyar] KIMEP Univ, Coll Social Sci, Dept Media & Commun, Alma Ata, Kazakhstan; [Freedman, Eric] Michigan State Univ, Sch Journalism Commun Arts & Sci Bldg, E Lansing, MI 48824 USA	KIMEP University; Michigan State University	Kurambayev, B (corresponding author), KIMEP Univ, Dept Media & Commun, Abay Ave 4, Alma Ata 050010, Kazakhstan.	b.kurambayev@kimep.kz	Kurambayev, Bahtiyar/ABA-3124-2021	Kurambayev, Bahtiyar/0000-0002-2046-2232					36	1	1	0	1	SAGE PUBLICATIONS INDIA PVT LTD	NEW DELHI	B-1-I-1 MOHAN CO-OPERATIVE INDUSTRIAL AREA, MATHURA RD, POST BAG NO 7, NEW DELHI 110 044, INDIA	1326-365X	2321-5410		ASIA PAC MEDIA EDUC	Asia Pac. Media Educ.	JUN	2021	31	1
Yes	Dong, JY; Liu, JM; Liu, TZ				Dong, Jinyang; Liu, Jiamou; Liu, Tiezhong			The impact of top scientists on the community development of basic research directed by government funding: evidence from program 973 in China	SCIENTOMETRICS			English	Article						Community evolution; Basic research development; Community life-cycle model; Research funding; Dynamic scientific collaboration network	EVOLUTION; NETWORK; COLLABORATION	Basic research progress requires sustainable and healthy development of the academic community. This study aims to examine community development directed by research funding and the impact of top scientists on this development. To complement existing methods of measuring funding performance, which focus mostly on narrow factors such as citation or publications, we provide a new perspective that u…	[Dong, Jinyang; Liu, Tiezhong] Beijing Inst Technol, Sch Management & Econ, 5 Zhongguancun South St, Beijing, Peoples R China; [Liu, Jiamou] Univ Auckland, Dept Comp Sci, 38 Princes St, Auckland, New Zealand	Beijing Institute of Technology; University of Auckland	Liu, TZ (corresponding author), Beijing Inst Technol, Sch Management & Econ, 5 Zhongguancun South St, Beijing, Peoples R China.	liutiezhong@bit.edu.cn			Safety Risk Assessment Method of Consumer Products of the National Key Research and Development Project [2017YFF0209604-2]	Safety Risk Assessment Method of Consumer Products of the National Key Research and Development Project	This study is supported bySafety Risk Assessment Method of Consumer Products of the National Key Research and Development Project (2017YFF0209604-2).		41	0	0	10	37	SPRINGER	DORDRECHT	VAN GODEWIJCKSTRAAT 30, 3311 GZ DORDRECHT, NETHERLANDS	0138-9130	1588-2861		SCIENTOMETRICS	Scientometrics	OCT	2021	126	10
J	Linder, C; Farahbakhsh, S				Linder, Christian; Farahbakhsh, Siavash			Unfolding the Black Box of Questionable Research Practices: Where Is the Line Between Acceptable and Unacceptable Practices?	BUSINESS ETHICS QUARTERLY			English	Article						questionable research practice; discourse ethics; deontology; p-hacking; academic standards	FILE-DRAWER PROBLEM; ACADEMIC-FREEDOM; PUBLICATION BIAS; MANAGEMENT; BUSINESS; METAANALYSIS; SCIENCE; ETHICS; TESTS; NORMS	Despite the extensive literature on what questionable research practices (QRPs) are and how to measure them, the normative underpinnings of such practices have remained less explored. QRPs often fall into a grey area of justifiable and unjustifiable practices. Where to precisely draw the line between such practices challenges individual scholars and this harms science. We investigate QRPs from a …	[Linder, Christian] ESCP Europe Business Sch, London, England; [Farahbakhsh, Siavash] Free Univ Bozen Bolzano, Bolzano, Italy	heSam Universite; ESCP Business School; Free University of Bozen-Bolzano	Linder, C (corresponding author), ESCP Europe Business Sch, London, England.								84	5	5	1	22	CAMBRIDGE UNIV PRESS	NEW YORK	32 AVENUE OF THE AMERICAS, NEW YORK, NY 10013-2473 USA	1052-150X	2153-3326		BUS ETHICS Q	Bus. Ethics Q.	JUL	2020	30	3
J	Lerman, TT; Fishman, B; Reitblat, O; Reitblat, T; Goldberg, E; Krause, I				Lerman, Tsahi T.; Fishman, Boris; Reitblat, Olga; Reitblat, Tatiana; Goldberg, Elad; Krause, Ilan			Global Academic Productivity in the Field of Internal Medicine and Its Correlation to National Economic Indicators: A Bibliometric Analysis of 24 Years	AMERICAN JOURNAL OF THE MEDICAL SCIENCES			English	Article						Academic productivity; Bibliometrics; Economic indicators; Internal medicine	SCIENTIFIC PRODUCTIVITY; RESEARCH PUBLICATIONS; JOURNALS; COUNTRIES; QUALITY; IMPACT	Background: Previous studies have demonstrated a correlation between national economic indicators and academic productivity. However, such a relationship has not been studied in the field of internal medicine (IM). Methods: The number of documents published, number of citable documents, number of citations, citations per document and the h index between 1996 and 2019 in the field of IM among the …	[Lerman, Tsahi T.; Reitblat, Tatiana; Krause, Ilan] Beilinson Med Ctr, Rabin Med Ctr, Dept Internal Med F Recanati, 39 Jabotinski St, IL-49100 Petah Tiqwa, Israel; [Lerman, Tsahi T.; Fishman, Boris; Reitblat, Olga; Goldberg, Elad; Krause, Ilan] Tel Aviv Univ, Sackler Fac Med, Tel Aviv, Israel; [Fishman, Boris] Chaim Sheba Med Ctr, Dept Internal Med D, Ramat Gan, Israel; [Fishman, Boris] Chaim She…	Rabin Medical Center; Tel Aviv University; Sackler Faculty of Medicine; Chaim Sheba Medical Center; Chaim Sheba Medical Center; Rabin Medical Center; Ben Gurion University; Barzilai Medical Center; Ben Gurion University	Lerman, TT (corresponding author), Beilinson Med Ctr, Rabin Med Ctr, Dept Internal Med F Recanati, 39 Jabotinski St, IL-49100 Petah Tiqwa, Israel.	tsahilerman@gmail.com							21	0	0	3	6	ELSEVIER SCIENCE INC	NEW YORK	STE 800, 230 PARK AVE, NEW YORK, NY 10169 USA	0002-9629	1538-2990		AM J MED SCI	Am. J. Med. Sci.	NOV	2021	362	5
J	Garcia, D; Massucci, FA; Mosca, A; Rafols, I; Rodriguez, A; Vassena, R				Garcia, Desiree; Alessandro Massucci, Francesco; Mosca, Alessandro; Rafols, Ismael; Rodriguez, Amelia; Vassena, Rita			Mapping research in assisted reproduction worldwide	REPRODUCTIVE BIOMEDICINE ONLINE			English	Article						Assisted reproduction; IVF; Latent Dirichlet allocation; Temporal trends; Text mining; Topic modelling	RESEARCH PRIORITIES; INFERTILITY	Research question: What are the current research trends in human assisted reproduction around the world? Design: An analysis of 26,000+ scientific publications (articles, letters and reviews) produced worldwide between 2005 and 2016. The corpus of publications indexed in PubMed was obtained by combining the Medical Subject Heading (MeSH) terms: 'Reproductive techniques, 'Reproductive medicine, 'R…	[Garcia, Desiree; Rodriguez, Amelia; Vassena, Rita] Eugin, Barcelona 08006, Spain; [Alessandro Massucci, Francesco; Mosca, Alessandro] SIRIS Lab, Res Div SIRIS Acad, Barcelona, Spain; [Rafols, Ismael] Univ Politecn Valencia, Ingenio CSIC UPV, Valencia, Spain; [Rafols, Ismael] Leiden Univ, Ctr Sci & Technol Studies CWTS, Leiden, Netherlands	Consejo Superior de Investigaciones Cientificas (CSIC); Universitat Politecnica de Valencia; CSIC-UPV - Instituto de Gestion de la Innovacion y del Conocimiento (INGENIO); Leiden University; Leiden University - Excl LUMC	Vassena, R (corresponding author), Eugin, Barcelona 08006, Spain.	rvassena@eugin.es	Rafols, Ismael/D-1509-2009	Rafols, Ismael/0000-0002-6527-7778; Massucci, Francesco Alessandro/0000-0001-5405-8759; Mosca, Alessandro/0000-0003-2323-3344	Spanish MINECO Torres Quevedo programme [PTQ-14-06718]	Spanish MINECO Torres Quevedo programme	We acknowledge the efforts of researchers in human assisted reproduction for their contribution to this work.; FAM acknowledges financial support from grant PTQ-14-06718 of the Spanish MINECO Torres Quevedo programme.		26	3	3	1	9	ELSEVIER SCI LTD	OXFORD	THE BOULEVARD, LANGFORD LANE, KIDLINGTON, OXFORD OX5 1GB, OXON, ENGLAND	1472-6483	1472-6491		REPROD BIOMED ONLINE	Reprod. Biomed. Online	JAN	2020	40	1
J	Terraza, AVM				Marquez Terraza, Ana Victoria			Scientific production on the quality of life of the elderly: an analysis of the works published in the last ten years	CALIDAD DE VIDA Y SALUD			Spanish	Article						Older adults; quality of life; review	HEALTH SURVEY SF-36; PEOPLE; MEN	In the fields of gerontology, the quality of life is a topic widely researched and the quality improvement of the older people is a primary goal at national and international levels. Considering the relevance that this concept entails for the older population, this review aims to describe the characteristics and main results of the scientific production about the quality of life of older people p…	[Marquez Terraza, Ana Victoria] Univ Nacl San Luis, CONICET, San Luis, Argentina	Universidad Nacional de San Luis	Terraza, AVM (corresponding author), Univ Nacl San Luis, CONICET, San Luis, Argentina.	terrazama@gmial.com							54	0	0	1	1	UNIV FLORES	BUENOS AIRES	CAMACUA 245, BUENOS AIRES, 1406, ARGENTINA	1850-6216			CALID VIDA SALUD	CALID. VIDA SALUD		2021	14	1
Yes	Nicholas, D; Herman, E; Clark, D; Boukacem-Zeghmouri, C; Rodriguez-Bravo, B; Abrizah, A; Watkinson, A; Xu, J; Sims, D; Serbina, G; Swigon, M; Jamali, HR; Tenopir, C; Allard, S				Nicholas, David; Herman, Eti; Clark, David; Boukacem-Zeghmouri, Cherifa; Rodriguez-Bravo, Blanca; Abrizah, Abdullah; Watkinson, Anthony; Xu, Jie; Sims, David; Serbina, Galina; Swigon, Marzena; Jamali, Hamid R.; Tenopir, Carol; Allard, Suzie			Choosing the 'right' journal for publication: Perceptions and practices of pandemic-era early career researchers	LEARNED PUBLISHING			English	Article						early career researchers; impact of pandemic; journal publishing	ATTITUDES	Presents early data from an investigation of the work lives and scholarly communication practices of 177 early career researchers (ECRs) from eight countries. Utilizing mainly coded and textual data from interviews, the paper reports on the findings that pertain to publishing papers in peer reviewed journals. We examine which factors are taken into account when choosing the journal to publish the…	[Nicholas, David; Herman, Eti; Clark, David; Watkinson, Anthony] CIBER Res, Newbury, West Berkshire, England; [Boukacem-Zeghmouri, Cherifa] Univ Claude Bernard Lyon 1, Comp Sci Dept, Villeurbanne, France; [Rodriguez-Bravo, Blanca] Univ Leon, Area Bibliotecon & Documentac, Leon, Spain; [Abrizah, Abdullah] Univ Malaya, Fac Arts & Social Sci, Dept Lib & Informat Sci, Kuala Lumpur, Malaysia; [Xu, Jie…	UDICE-French Research Universities; Universite Claude Bernard Lyon 1; Universidad de Leon; Universiti Malaya; Wuhan University; University of Tennessee System; University of Tennessee Knoxville; Tomsk State University; University of Warmia & Mazury; Charles Sturt University	Nicholas, D (corresponding author), CIBER Res, Newbury RG14 7RU, Berks, England.	dave.nicholas@ciber-research.uk	Serbina, Galina N./L-6949-2017; Abdullah, Abrizah/B-8125-2010; Boukacem-Zeghmouri, Cherifa/B-2653-2012	Abdullah, Abrizah/0000-0002-8224-5268; Serbina, Galina/0000-0003-0196-6010; Watkinson, Anthony/0000-0002-2317-6557; Nicholas, David/0000-0001-8046-2835; Herman, Eti/0000-0001-8526-9081; Boukacem-Zeghmouri, Cherifa/0000-0002-0201-6159; Jamali, Hamid R./0000-0003-1232-6473	Alfred P. Sloan Foundation	Alfred P. Sloan Foundation(Alfred P. Sloan Foundation)	Paper comes from the Harbingers-2 project: Early career researchers and the pandemic, funded by the Alfred P. Sloan Foundation (http://www.sloan.org).		42	0	0	6	6	WILEY	HOBOKEN	111 RIVER ST, HOBOKEN 07030-5774, NJ USA	0953-1513	1741-4857		LEARN PUBL	Learn. Publ.	OCT	2022	35	4
J	Scaccia, JP; Scott, VC				Scaccia, Jonathan P.; Scott, Victoria C.			5335 days of Implementation Science: using natural language processing to examine publication trends and topics	IMPLEMENTATION SCIENCE			English	Article						Implementation science; Natural language processing; Synthesis and translation; Bibliometric study; Systematic review	HEALTH; FRAMEWORK; SUPPORT; SCOPE	Introduction Moving evidence-based practices into the hands of practitioners requires the synthesis and translation of research literature. However, the growing pace of scientific publications across disciplines makes it increasingly difficult to stay abreast of research literature. Natural language processing (NLP) methods are emerging as a valuable strategy for conducting content analyses of ac…	[Scaccia, Jonathan P.] Dawn Chorus Grp, 1014 Hartman Rd, Reading, PA 19606 USA; [Scott, Victoria C.] Univ North Carolina Charlotte, Dept Psychol Sci, 9201 Univ City Blvd, Charlotte, NC 28223 USA	University of North Carolina; University of North Carolina Charlotte	Scaccia, JP (corresponding author), Dawn Chorus Grp, 1014 Hartman Rd, Reading, PA 19606 USA.	jon@dawnchrousgroup.com		Scaccia, Jonathan/0000-0001-6800-1286					41	5	6	4	10	BMC	LONDON	CAMPUS, 4 CRINAN ST, LONDON N1 9XW, ENGLAND	1748-5908			IMPLEMENT SCI	Implement. Sci.	APR 26	2021	16	1
J	Nicholas, D; Herman, E; Watkinson, A; Xu, J; Abrizah, A; Rodriguez-Bravo, B; Boukacem-Zeghmouri, C; Polezhaeva, T; Swigon, M				Nicholas, David; Herman, Eti; Watkinson, Anthony; Xu, Jie; Abrizah, Abdullah; Rodriguez-Bravo, Blanca; Boukacem-Zeghmouri, Cherifa; Polezhaeva, Tatiana; Swigon, Marzena			Early Career Researchers between Predatory Publishing and Academic Excellence: The Views and Behaviours of the Millennials	FORESIGHT AND STI GOVERNANCE			English	Article						early career researchers; predatory journals; publication strategies; Harbingers study; scholarly communication	JOURNALS; PUBLICATIONS; SCIENCE; THREAT	The paper draws on evidence of predatory publishing obtained from the four-year-long Harbingers research study of changing scholarly communication attitudes and behavior of early career researchers (ECRs). The project featured longitudinal interviews for its first three years with 116 ECRs researching science and social sciences who came from China, France, Malaysia, Poland, Spain, the UK, and US…	[Nicholas, David; Herman, Eti; Watkinson, Anthony] CIBER Res Ltd, Newbury RG14 7RU, Berks, England; [Xu, Jie] Wuhan Univ, Wuhan 430072, Hubei, Peoples R China; [Abrizah, Abdullah] Univ Malaya, Fac Comp Sci & Informat Technol, Dept Lib & Informat Sci, Kuala Lumpur 50603, Malaysia; [Rodriguez-Bravo, Blanca] Univ Leon, Bibliotecon & Documentac, Leon 24071, Castilla & Leon, Spain; [Boukacem-Zeghmouri…	Wuhan University; Universiti Malaya; Universidad de Leon; UDICE-French Research Universities; Universite Claude Bernard Lyon 1; Tomsk State University	Nicholas, D (corresponding author), CIBER Res Ltd, Newbury RG14 7RU, Berks, England.	dave.nicholas@ciber-research.com; eherman@univ.haifa.ac.il; anthony.watkinson@btinternet.com; xuj@whu.edu.cn; abrizah@um.edu.my; blanca.rodriguez@unileon.es; cherifa.boukacem-zeghmouri@univ-lyon1.fr; publication@mail.tsu.ru; marzena.swigon@uwm.edu.pl	Boukacem, Chérifa/AHA-0112-2022; BOUKACEM-ZEGHMOURI, Chérifa/B-2653-2012; Świgoń, Marzena/G-6502-2011; Abdullah, Abrizah/B-8125-2010; Polezhaeva, Tatiana/P-7556-2015	Boukacem, Chérifa/0000-0002-0201-6159; BOUKACEM-ZEGHMOURI, Chérifa/0000-0002-0201-6159; Świgoń, Marzena/0000-0003-3600-8349; Abdullah, Abrizah/0000-0002-8224-5268; Polezhaeva, Tatiana/0000-0002-5133-5439					41	0	0	3	11	NATL RESEARCH UNIV HIGHER SCH ECONOMICS	MOSCOW	MYASNITSKAYA, 20, MOSCOW, 101000, RUSSIA	1995-459X	2500-2597		FORESIGHT STI GOV	Foresight STI Gov.		2021	15	1
J	Dell'Anno, R; Caferra, R; Morone, A				Dell'Anno, Roberto; Caferra, Rocco; Morone, Andrea			A Trojan Horse in the peer-review process of fee-charging economic journals	JOURNAL OF INFORMETRICS			English	Article						Predatory journal; Publication fees; Article processing charges; Peer-review	CAUSAL INFERENCE; SCIENCE; IMPACT	This paper aims to unmask the inadequacy of the review process of a sample of fee-charging journals in economics. We submitted a bait-manuscript to 104 academic economic journals to test whether there is a difference in the peer-review process between Article Processing Charges (APC) journals and Traditional journals which do not require a publication fee. The submitted bait-article was based on …	[Dell'Anno, Roberto] Univ Salerno, Dipartimento Sci Econ & Stat, Fisciano, Italy; [Caferra, Rocco; Morone, Andrea] Univ Bari A Moro, Dipartimento Econ Management & Diritto Impresa, Bari, Italy	University of Salerno; Universita degli Studi di Bari Aldo Moro	Morone, A (corresponding author), Univ Bari A Moro, Dipartimento Econ Management & Diritto Impresa, Bari, Italy.	a.morone@gmail.com	Dell'Anno, Roberto/AAB-6385-2022	Dell'Anno, Roberto/0000-0001-7441-8328					35	5	5	5	22	ELSEVIER	AMSTERDAM	RADARWEG 29, 1043 NX AMSTERDAM, NETHERLANDS	1751-1577	1875-5879		J INFORMETR	J. Informetr.	AUG	2020	14	3
J	Lohela-Karlsson, M; Jensen, I; Bjorklund, C				Lohela-Karlsson, Malin; Jensen, Irene; Bjorklund, Christina			Do Attitudes towards Work or Work Motivation Affect Productivity Loss among Academic Employees?	INTERNATIONAL JOURNAL OF ENVIRONMENTAL RESEARCH AND PUBLIC HEALTH			English	Article						commitment; job satisfaction; performance; productivity loss; work motivation; workplace	JOB-SATISFACTION; VALIDITY; METAANALYSIS; PERFORMANCE; ANTECEDENTS; COMMITMENT; CONSTRUCT; FACULTY; GENDER; HEALTH	Work motivation and job attitudes are important for productivity levels among academic employees. In situations where employees perceive problems, for example, health-related and work environment-related problems, the ability to perform at work could be affected, which may result in fewer publications, reduced quality and less research funding. Few studies, however, have paid attention to product…	[Lohela-Karlsson, Malin] Region Vastmanland Uppsala Univ, Hosp Vastmanland, Ctr Clin Res, S-72189 Vasteras, Sweden; [Lohela-Karlsson, Malin] Uppsala Univ, Dept Publ Hlth & Caring Sci Hlth Serv Res, POB 564, S-75122 Uppsala, Sweden; [Lohela-Karlsson, Malin] Univ Gavle, Dept Occupat Hlth Sci & Psychol, Ctr Musculoskeletal Res, S-80176 Gavle, Sweden; [Jensen, Irene; Bjorklund, Christina] Inst Enviro…	Uppsala University; University of Gavle; Karolinska Institutet	Lohela-Karlsson, M (corresponding author), Region Vastmanland Uppsala Univ, Hosp Vastmanland, Ctr Clin Res, S-72189 Vasteras, Sweden.;Lohela-Karlsson, M (corresponding author), Uppsala Univ, Dept Publ Hlth & Caring Sci Hlth Serv Res, POB 564, S-75122 Uppsala, Sweden.;Lohela-Karlsson, M (corresponding author), Univ Gavle, Dept Occupat Hlth Sci & Psychol, Ctr Musculoskeletal Res, S-80176 Gavle, Swe…	malin.lohela.karlsson@regionvastmanland.se; irene.jensen@ki.se; christina.bjorklund@ki.se	; Jensen, irene/B-6012-2012	Bjorklund, Christina/0000-0001-9024-1809; Lohela Karlsson, Malin/0000-0002-9376-846X; Jensen, irene/0000-0003-1745-866X	Swedish Research Council for Health Working Life and Welfare [2010/01572, 2010/01743]; AFA Insurance (Sweden) [130169]	Swedish Research Council for Health Working Life and Welfare(Swedish Research CouncilSwedish Research Council for Health Working Life & Welfare (Forte)); AFA Insurance (Sweden)	FundingThis research was funded by the Swedish Research Council for Health Working Life and Welfare: 2010/01572, 2010/01743 and AFA Insurance (Sweden): 130169.		57	2	2	15	26	MDPI	BASEL	ST ALBAN-ANLAGE 66, CH-4052 BASEL, SWITZERLAND		1660-4601		INT J ENV RES PUB HE	Int. J. Environ. Res. Public Health	JAN	2022	19	2
Yes	Amarante, V; Zurbrigg, J				Amarante, Veronica; Zurbrigg, Julieta			The marginalization of southern researchers in Development	WORLD DEVELOPMENT PERSPECTIVES			English	Article						Development studies; Academic journals; Southern-based researchers	ECONOMICS; JOURNALS; COUNTRIES	We analyze the share and quality of publications of southern-based authors in top development economic journals between 1990 and 2019. We consider researchers as southern if they are based in low, lower-middle and upper-middle income countries (LIMCs), according to the World Bank country classification. Our results indicate that 74% of publications in top development journals are written by resea…	[Amarante, Veronica] Udelar, Inst Econ, FCEA, Montevideo, Uruguay; [Amarante, Veronica] PEP, Montevideo, Uruguay; [Zurbrigg, Julieta] Udelar, FCEA, Montevideo, Uruguay	Universidad de la Republica, Uruguay; Universidad de la Republica, Uruguay	Amarante, V (corresponding author), Udelar, Inst Econ, FCEA, Montevideo, Uruguay.;Amarante, V (corresponding author), PEP, Montevideo, Uruguay.				Partnership for Economic Policy (PEP) - Government of Canada through the International Development Research Centre (IDRC); Global Affairs Canada (GAC); William & Flora Hewlett Foundation	Partnership for Economic Policy (PEP) - Government of Canada through the International Development Research Centre (IDRC); Global Affairs Canada (GAC)(CGIAR); William & Flora Hewlett Foundation	This work was carried out with financial and scientific support from the Partnership for Economic Policy (PEP) , which is funded by the Government of Canada through the International Development Research Centre (IDRC) and Global Affairs Canada (GAC) , and the William & Flora Hewlett Foundation. The authors are also grateful to John Cockburn and Jane Mariara for technical support and guidance, as …		24	0	0	1	1	ELSEVIER	AMSTERDAM	RADARWEG 29, 1043 NX AMSTERDAM, NETHERLANDS	2452-2929			WORLD DEV PERSPECT	World Dev. Perspect.	JUN	2022	26
J	Guidolin, K; Lin, J; Zorigtbaatar, A; Nadeem, M; Ibrahim, T; Neilson, Z; Kim, KYP; Rajendran, L; Chadi, S; Quereshy, F				Guidolin, Keegan; Lin, Justin; Zorigtbaatar, Anudari; Nadeem, Minahil; Ibrahim, Tarek; Neilson, Zdenka; Kim, Kyung Young Peter; Rajendran, Luckshi; Chadi, Sami; Quereshy, Fayez			Evaluating the Accuracy and Design of Visual Abstracts in Academic Surgical Journals	ANNALS OF SURGERY			English	Article						visual abstracts; health design; scientific communication; abstract; surgical journal		Objective: The objective of this study was to assess the quality and accuracy of visual abstracts published in academic surgical journals. Background: Visual abstracts are commonly used to disseminate medical research findings. They distill the key messages of a research article, presenting them graphically in an engaging manner so that potential readers can decide whether to read the complete ma…	[Guidolin, Keegan; Rajendran, Luckshi; Chadi, Sami; Quereshy, Fayez] Univ Toronto, Dept Surg, Toronto, ON, Canada; [Guidolin, Keegan] Univ Toronto, Inst Biomed Engn, Toronto, ON, Canada; [Guidolin, Keegan; Chadi, Sami; Quereshy, Fayez] Univ Hlth Network, Toronto, ON, Canada; [Lin, Justin; Ibrahim, Tarek; Kim, Kyung Young Peter] Univ Toronto, Fac Med, Toronto, ON, Canada; [Zorigtbaatar, Anudari] M…	University of Toronto; University of Toronto; University of Toronto; University Toronto Affiliates; University Health Network Toronto; University of Toronto; McGill University; McMaster University; Western University (University of Western Ontario)	Guidolin, K (corresponding author), Univ Toronto, Dept Surg, Toronto, ON, Canada.;Guidolin, K (corresponding author), Univ Toronto, Inst Biomed Engn, Toronto, ON, Canada.;Guidolin, K (corresponding author), Univ Hlth Network, Toronto, ON, Canada.	keegan.guidolin@mail.utoronto.ca							13	1	1	2	2	LIPPINCOTT WILLIAMS & WILKINS	PHILADELPHIA	TWO COMMERCE SQ, 2001 MARKET ST, PHILADELPHIA, PA 19103 USA	0003-4932	1528-1140		ANN SURG	Ann. Surg.	NOV	2022	276	5
J	Demir, IE; Ceyhan, GO; Friess, H				Demir, Ihsan Ekin; Ceyhan, Guralp O.; Friess, Helmut			Surgery and the kings of medical science Invited Commentary: Publication activity of chief and senior general/visceral surgeons in German university hospitals - a ten-year analysis, Bockmann et al.	LANGENBECKS ARCHIVES OF SURGERY			English	Article								Background Surgeons are frequently compared in terms of their publication activity to members of other disciplines who publish in journals with naturally higher impact factors. The time intensity of daily clinical duties in surgery is yet not comparable to that of these competitor disciplines. Purpose Here, we aimed to critically comment on ways for improving the academic productivity of universi…	[Demir, Ihsan Ekin; Friess, Helmut] Tech Univ Munich, Sch Med, Dept Surg, Klinikum Rechts Isar, Munich, Germany; [Demir, Ihsan Ekin; Ceyhan, Guralp O.] Acibadem Mehmet Ali Aydinlar Univ, Sch Med, Dept Gen Surg, HPB Unit, Istanbul, Turkey; [Demir, Ihsan Ekin; Friess, Helmut] German Canc Consortium DKTK, Partner Site Munich, Munich, Germany	Technical University of Munich; Acibadem University; Helmholtz Association; German Cancer Research Center (DKFZ)	Friess, H (corresponding author), Tech Univ Munich, Sch Med, Dept Surg, Klinikum Rechts Isar, Munich, Germany.;Friess, H (corresponding author), German Canc Consortium DKTK, Partner Site Munich, Munich, Germany.	helmut.friess@tum.de		Demir, Ihsan Ekin/0000-0001-8241-1871	Projekt DEAL	Projekt DEAL	Open Access funding enabled and organized by Projekt DEAL.		2	0	0	0	1	SPRINGER	NEW YORK	ONE NEW YORK PLAZA, SUITE 4600, NEW YORK, NY, UNITED STATES	1435-2443	1435-2451		LANGENBECK ARCH SURG	Langenbecks Arch. Surg.	AUG	2021	406	5
J	Suarez, JDA				Arias Suarez, Juan David			Contextual approximations on the evolution of Colombian accounting journals. Plural perspectives from editors	CONTADURIA UNIVERSIDAD DE ANTIOQUIA			Spanish	Article						Accounting; scientific journals; impact measurement; academic community		This paper presents plural and contextual perspectives on the evolution of Colombian accounting journals, from the direct writing and voices of those who are daily involved with the editorial job. As a reflective approximation, 13 editors from journals specialized in accounting and connected disciplines present arguments in favor and against the most recurrent topics in current scientific publica…	[Arias Suarez, Juan David] Politecn Grancolombiano Asfacop, Bogota, Colombia		Suarez, JDA (corresponding author), Politecn Grancolombiano Asfacop, Bogota, Colombia.	jd.arias@hotmail.com							72	0	0	0	0	UNIV ANTIOQUIA, FAC CIENCIAS ECONOMICAS	MEDELLIN	CALLE 67 N 53-108, BLOQUE 13 OFICINA 121, APARTADO AEREO 1226, MEDELLIN, 00000, COLOMBIA	0120-4203	2590-4604		CONTAD U ANTIOQUIA	Contad. Univ. Antioquia	JUL-DEC	2020	77
Yes	Fukugawa, N				Fukugawa, Nobuya			Effects of the quality of science on the initial public offering of university spinoffs: evidence from Japan	SCIENTOMETRICS			English	Article						Citation impact; Entrepreneurship; FWCI; Initial public offering; Japan; Quality of science; University spinoffs	EMPIRICAL-ANALYSIS; PATENT; INDICATORS; INNOVATION; IMPACT	The systematic application of science plays a critical role in innovation, and universities are the largest source of scientific knowledge. This makes university knowledge transfer critical to the growth of knowledge-based economies. Academic entrepreneurship is a promising route for university knowledge spillover, and the creation of university spinoffs (USOs) has been supported by the national …	[Fukugawa, Nobuya] Tohoku Univ, Grad Sch Engn, Aoba Ku, 6-6-11-804 Aramaki, Sendai, Miyagi 9808579, Japan	Tohoku University	Fukugawa, N (corresponding author), Tohoku Univ, Grad Sch Engn, Aoba Ku, 6-6-11-804 Aramaki, Sendai, Miyagi 9808579, Japan.	fukugawa@tohoku.ac.jp		Fukugawa, Nobuya/0000-0001-9874-7417	Elsevier	Elsevier	This paper is a product of the research project Developing an Entrepreneurial Ecosystem, conducted at the Research Institute of Economy, Trade, and Industry (RIETI). I thank the project members and participants in RIETI Discussion Paper Workshop and Innovation Economics Workshop for their comments on the draft. I particularly appreciate technical support by Shoji Takahashi (Elsevier). The usual c…		41	0	0	16	17	SPRINGER	DORDRECHT	VAN GODEWIJCKSTRAAT 30, 3311 GZ DORDRECHT, NETHERLANDS	0138-9130	1588-2861		SCIENTOMETRICS	Scientometrics	AUG	2022	127	8
J	Alfaro-Nunez, A				Alfaro-Nunez, Alonzo			Deceiving scientific research, misconduct events are possibly a more common practice than foreseen	ENVIRONMENTAL SCIENCES EUROPE			English	Article						Ethical values; Transparency; Plagiarism; Scientific fraud; Research misconduct and respect		Background: Today, scientists and academic researchers experience an enormous pressure to publish innovative and ground-breaking results in prestigious journals. This pressure may blight the general view concept of how scientific research needs to be done in terms of the general rules of transparency; duplication of data, and co-authorship rights might be compromised. As such, misconduct acts may…	[Alfaro-Nunez, Alonzo] Naestved Hosp, Dept Clin Biochem, Ringstedgade 57a, DK-4700 Naestved, Denmark; [Alfaro-Nunez, Alonzo] Univ Copenhagen, Sect Evolutionary Genom, GLOBE Inst, Oster Farimagsgade 5, DK-1353 Copenhagen K, Denmark	Naestved Hospital; University of Copenhagen	Alfaro-Nunez, A (corresponding author), Naestved Hosp, Dept Clin Biochem, Ringstedgade 57a, DK-4700 Naestved, Denmark.;Alfaro-Nunez, A (corresponding author), Univ Copenhagen, Sect Evolutionary Genom, GLOBE Inst, Oster Farimagsgade 5, DK-1353 Copenhagen K, Denmark.	alonzoalfaro@gmail.com	Alfaro-Núñez, Alonzo/H-2972-2019	Alfaro-Núñez, Alonzo/0000-0002-4050-5041	Department of Clinical Biochemistry at Naestved Hospital, Region Sjaelland	Department of Clinical Biochemistry at Naestved Hospital, Region Sjaelland	This research received support from the Department of Clinical Biochemistry at Naestved Hospital, Region Sjaelland.		20	0	0	12	12	SPRINGER	NEW YORK	ONE NEW YORK PLAZA, SUITE 4600, NEW YORK, NY, UNITED STATES	2190-4707	2190-4715		ENVIRON SCI EUR	Environ. Sci Eur.	DEC	2022	34	1
J	Zhang, YD; Zhang, X; Wang, XY; Han, DM; Du, JS				Zhang, Yun-dong; Zhang, Xue; Wang, Xin-yu; Han, Dong-mei; Du, Jian-shi			Visual analysis of global research output of lymphedema based on bibliometrics	FRONTIERS IN ONCOLOGY			English	Article						lymphedema; cancer-related lymphedema; breast cancer; bibliometrics; data visualization	CANCER-RELATED LYMPHEDEMA; QUALITY-OF-LIFE; INTERMITTENT PNEUMATIC COMPRESSION; GREEN LYMPHOGRAPHY FINDINGS; BREAST-CANCER; INDOCYANINE GREEN; RISK-FACTORS; LYMPHATICOVENULAR ANASTOMOSIS; PERIPHERAL LYMPHEDEMA; SECONDARY LYMPHEDEMA	BackgroundGlobally, several generations of doctors in the field of lymphedema have created numerous publications. To date, no bibliometric analysis has been performed specifically on these publications. For the further promotion of research on lymphedema and to align with the international research frontiers, it is essential to understand the current state of Lymphedema research output. Objective…	[Zhang, Yun-dong; Wang, Xin-yu; Han, Dong-mei; Du, Jian-shi] Jilin Univ, Dept Lymphat & Vasc Surg, China Japan Union Hosp, Changchun, Peoples R China; [Zhang, Yun-dong; Wang, Xin-yu; Han, Dong-mei; Du, Jian-shi] Key Lab Lymphat Surg Jilin Prov, Engn Lab Lymphat Surg, Changchun, Peoples R China; [Zhang, Xue] Chinese Acad Sci, Chengdu Lib & Informat Ctr, Chengdu, Peoples R China; [Zhang, Xue] Univ …	Jilin University; Chinese Academy of Sciences; Chinese Academy of Sciences; University of Chinese Academy of Sciences, CAS	Han, DM; Du, JS (corresponding author), Jilin Univ, Dept Lymphat & Vasc Surg, China Japan Union Hosp, Changchun, Peoples R China.;Han, DM; Du, JS (corresponding author), Key Lab Lymphat Surg Jilin Prov, Engn Lab Lymphat Surg, Changchun, Peoples R China.	handm@jlu.edu.cn; dujs@jlu.edu.cn			Key Laboratory Construction Project of Jilin Province; Jilin Provincial Health Science and Technology capacity Enhancement Project; [21ZY17]; [2021LC208]	Key Laboratory Construction Project of Jilin Province; Jilin Provincial Health Science and Technology capacity Enhancement Project; ;	Funding This work was supported by the Key Laboratory Construction Project of Jilin Province (No. 21ZY17) and Jilin Provincial Health Science and Technology capacity Enhancement Project (No. 2021LC208).		107	1	1	14	14	FRONTIERS MEDIA SA	LAUSANNE	AVENUE DU TRIBUNAL FEDERAL 34, LAUSANNE, CH-1015, SWITZERLAND	2234-943X			FRONT ONCOL	Front. Oncol.	AUG 5	2022	12
J	Grodzinski, B; Bestwick, H; Bhatti, F; Durham, R; Khan, M; Sarathi, CIP; Teh, JQ; Mowforth, O; Davies, B				Grodzinski, Ben; Bestwick, Harry; Bhatti, Faheem; Durham, Rory; Khan, Maaz; Partha Sarathi, Celine Iswarya; Teh, Jye Quan; Mowforth, Oliver; Davies, Benjamin			Research activity amongst DCM research priorities	ACTA NEUROCHIRURGICA			English	Article						Cervical; Myelopathy; Spondylosis; Spondylotic; Degeneration; Degenerative		Introduction Degenerative cervical myelopathy (DCM) is a progressive neurodegenerative disorder. DCM is common (estimated prevalence, 2% of adults) and significantly impacts quality of life. The AO Spine RECODE-DCM (Research Objectives and Common Data Elements in DCM) project has recently established the top research priorities for DCM. This article examines the extent to which existing research …	[Grodzinski, Ben; Bestwick, Harry; Bhatti, Faheem; Durham, Rory; Khan, Maaz; Partha Sarathi, Celine Iswarya; Teh, Jye Quan] Univ Cambridge, Sch Clin Med, Cambridge, England; [Mowforth, Oliver; Davies, Benjamin] Univ Cambridge, Acad Neurosurg Unit, Dept Clin Neurosurg, Cambridge, England	University of Cambridge; University of Cambridge	Davies, B (corresponding author), Univ Cambridge, Acad Neurosurg Unit, Dept Clin Neurosurg, Cambridge, England.	bd375@cam.ac.uk		Grodzinski, Ben/0000-0001-8839-4718; Teh, Jye Quan/0000-0002-0286-2953	NIHR Clinical Doctoral Research Fellowship	NIHR Clinical Doctoral Research Fellowship	BMD is supported by a NIHR Clinical Doctoral Research Fellowship.		12	9	9	1	4	SPRINGER WIEN	WIEN	SACHSENPLATZ 4-6, PO BOX 89, A-1201 WIEN, AUSTRIA	0001-6268	0942-0940		ACTA NEUROCHIR	Acta Neurochir.	JUN	2021	163	6
J	Card, EB; Wells, N; Abbu, SN; Myers, JM; Denton, TD; Dubree, M				Card, Elizabeth B.; Wells, Nancy; Abbu, Stephanie N.; Myers, Janet M.; Denton, Traci D.; Dubree, Marilyn			Empowering Nurses Creation of a Peer-Reviewed Journal as a Catalyst for Innovative Nursing Research and Enhancing Evidence-Based Nursing Practice	JOURNAL OF NURSING ADMINISTRATION			English	Article							IMPLEMENTATION	An internal peer-reviewed journal was created to promote high-quality nursing practice, improve patient outcomes, and inspire nurses at an academic medical center. The goal of the journal was to increase nurses' utilization of evidence-based practice (EBP). The publication provides a platform that facilitates the dissemination of nursing research and supports the implementation of EBP across the …	[Card, Elizabeth B.] Vanderbilt Univ, Sch Med, Nursing Res Off, Nashville, TN 37212 USA; [Wells, Nancy] Vanderbilt Univ, Sch Med, Nashville, TN 37212 USA; [Abbu, Stephanie N.] Vanderbilt Univ, Sch Nursing, Neonatal Serv, Nashville, TN USA; [Abbu, Stephanie N.] Vanderbilt Univ, Sch Nursing, Clin Operat, Nashville, TN USA; [Denton, Traci D.] Vanderbilt Univ, Med Ctr, Safety & Risk Prevent Safety Te…	Vanderbilt University; Vanderbilt University; Vanderbilt University; Vanderbilt University; Vanderbilt University; Vanderbilt University	Card, EB (corresponding author), Vanderbilt Univ, Med Ctr, 2611 W End Ave,Ste 328, Nashville, TN 37203 USA.	elizabeth.b.card@vumc.org			SAGE Pharmaceuticals; American Society of PeriAnesthesia Nurses; Middle TN Community Foundation	SAGE Pharmaceuticals; American Society of PeriAnesthesia Nurses; Middle TN Community Foundation	E.B.C. received research funding from SAGE Pharmaceuticals, American Society of PeriAnesthesia Nurses, and the Middle TN Community Foundation. For the remaining authors, none was declared.		18	0	0	0	1	LIPPINCOTT WILLIAMS & WILKINS	PHILADELPHIA	TWO COMMERCE SQ, 2001 MARKET ST, PHILADELPHIA, PA 19103 USA	0002-0443	1539-0721		J NURS ADMIN	J. Nurs. Adm.	JUL-AUG	2020	50	7-8
J	Banasik-Jemielniak, N; Jemielniak, D; Wilamowski, M				Banasik-Jemielniak, Natalia; Jemielniak, Dariusz; Wilamowski, Maciej			Psychology and Wikipedia: Measuring Psychology Journals' Impact by Wikipedia Citations	SOCIAL SCIENCE COMPUTER REVIEW			English	Article						psychology journals citations; Wikipedia; psychology in online media; publication impact	REFERENCES; KNOWLEDGE; RANKINGS; QUALITY; TOOL	The aim of the study was to explore the impact of peer-reviewed psychology journals on Wikipedia articles. We are presenting a rank of academic journals classified as pertaining to psychology, most cited on Wikipedia, as well as a rank of general-themed academic journals that were most frequently referenced in Wikipedia entries related to psychology. We then compare the list to journals that are …	[Banasik-Jemielniak, Natalia] Maria Grzegorzewska Univ, Inst Psychol, Warsaw, Poland; [Jemielniak, Dariusz] Kozminski Univ, Management Networked & Digital Soc MINDS Dept, Jagiellonska 59, PL-03301 Warsaw, Poland; [Wilamowski, Maciej] Univ Warsaw, Fac Econ Sci, Warsaw, Poland	The Maria Grzegorzewska University; Kozminski University; University of Warsaw	Jemielniak, D (corresponding author), Kozminski Univ, Management Networked & Digital Soc MINDS Dept, Jagiellonska 59, PL-03301 Warsaw, Poland.	darekj@kozminski.edu.pl	Banasik-Jemielniak, Natalia/W-6385-2019; Jemielniak, Dariusz/M-9949-2019	Jemielniak, Dariusz/0000-0002-3745-7931; Wilamowski, Maciej/0000-0001-8478-572X	Polish National Agency for Academic Exchange [PPN/BEK/2019/1/00233/U/00001]	Polish National Agency for Academic Exchange(Polish National Agency for Academic Exchange (NAWA))	The author(s) disclosed receipt of the following financial support for the research, authorship, and/or publication of this article: This work was supported by a research Grant from a research Grant Number PPN/BEK/2019/1/00233/U/00001 from the Polish National Agency for Academic Exchange.		85	1	1	5	18	SAGE PUBLICATIONS INC	THOUSAND OAKS	2455 TELLER RD, THOUSAND OAKS, CA 91320 USA	0894-4393	1552-8286		SOC SCI COMPUT REV	Soc. Sci. Comput. Rev.	JUN	2022	40	3
J	Galli, C; Guizzardi, S				Galli, Carlo; Guizzardi, Stefano			Change in Format, Register and Narration Style in the Biomedical Literature: A 1948 Example	PUBLICATIONS			English	Article						scientific writing; academic writing; diachronic change; rhetorical practices	CYTOLOGICAL PICTURE; INFLAMMATION; AUTHORSHIP; SCIENCE; PERMEABILITY; ATTRIBUTION; MECHANISM; EVOLUTION; PATTERNS; QUALITY	Scientific communication has evolved over time and the formats of scientific writing, including its stylistic modules, have changed accordingly. Research articles from the past fit a research world that had not been taken over by the internet, electronic searches, the new media and even the science mass production of today and reflect a reality where scientific publications were designed to be re…	[Galli, Carlo] Univ Parma, Dept Med & Surg, Via Volturno 39, I-43126 Parma, Italy; [Guizzardi, Stefano] Univ Parma, Dept Med & Surg, Histol & Embryol Lab, Via Volturno 39, I-43126 Parma, Italy	University of Parma; University of Parma	Galli, C (corresponding author), Univ Parma, Dept Med & Surg, Via Volturno 39, I-43126 Parma, Italy.	carlo.galli@unipr.it; stefano.guizzardi@unipr.it	Galli, Carlo/D-4728-2014	Galli, Carlo/0000-0001-7476-7181					97	1	1	0	5	MDPI	BASEL	ST ALBAN-ANLAGE 66, CH-4052 BASEL, SWITZERLAND		2304-6775		PUBLICATIONS	Publications	MAR	2020	8	1
J	Har-Shai, L; Ofek, SE; Lavi, I; Cohen, KH; Cohen, AA; Ad-El, DD; Shay, T				Har-Shai, Lior; Ofek, Sar-El; Lavi, Idit; Cohen, Keren H.; Cohen, Avi A.; Ad-El, Dean D.; Shay, Tamir			Research Productivity among Plastic Surgeons in the State of Israel: h-index and M-quotient Assessment	PLASTIC AND RECONSTRUCTIVE SURGERY-GLOBAL OPEN			English	Article							ACADEMIC PRODUCTIVITY; CITATION; TRENDS; RANK	Background: The h-index has been proven in the US and Canada to be a solid tool to assess the quality and impact of individual scientific work in the field of plastic surgery. M-quotient is an additional metric that mitigates the h-index's inherent bias toward more seasoned researchers. The objective of this study was evaluating t lie relationship between h-index and M-quotient and research produ…	[Har-Shai, Lior; Cohen, Keren H.; Cohen, Avi A.; Ad-El, Dean D.; Shay, Tamir] Beilinson Med Ctr, Dept Reconstruct Plast Surg & Burns, Petah Tiqwa, Israel; [Har-Shai, Lior; Cohen, Keren H.; Cohen, Avi A.; Ad-El, Dean D.; Shay, Tamir] Beilinson Med Ctr, Rabin Med Ctr, Petah Tiqwa, Israel; [Har-Shai, Lior; Ofek, Sar-El; Cohen, Keren H.; Cohen, Avi A.; Ad-El, Dean D.; Shay, Tamir] Tel Aviv Univ, Sack…	Rabin Medical Center; Rabin Medical Center; Tel Aviv University; Sackler Faculty of Medicine; Clalit Health Services; Carmel Medical Center	Shay, T (corresponding author), Rabin Med Ctr, Dept Plast Surg & Burns, Beilinson Campus,39 Zeev Jabotinsky St, IL-4941492 Petah Tiqwa, Israel.	tamirshay26@gmail.com							25	2	2	0	0	LIPPINCOTT WILLIAMS & WILKINS	PHILADELPHIA	TWO COMMERCE SQ, 2001 MARKET ST, PHILADELPHIA, PA 19103 USA	2169-7574			PRS-GLOB OPEN	PRS-GLOB. OPEN	NOV	2021	9	11
J	Jallad, M; Mintchev, N; Pietrostefani, E; Daher, M; Moore, HL				Jallad, Mayssa; Mintchev, Nikolay; Pietrostefani, Elisabetta; Daher, Mariam; Moore, Henrietta L.			Citizen social science and pathways to prosperity: co-designing research and impact in Beirut, Lebanon	INTERNATIONAL JOURNAL OF SOCIAL RESEARCH METHODOLOGY			English	Article						Participatory methods; co-design; Lebanon; Beirut; urban studies	COMMUNITY; WORKING	This article argues for a citizen social science methodology in which residents from the sites of inquiry play a central role in key activities of the research process and beyond: research design and data collection, presentation and publication of findings, and design and implementation of urban interventions that address challenges to quality of life. This is a way of democratising the research…	[Jallad, Mayssa] PROCOL Lebanon, Beirut, Lebanon; [Mintchev, Nikolay; Pietrostefani, Elisabetta; Moore, Henrietta L.] UCL, Inst Global Prosper, London, England; [Daher, Mariam] Lebanese Amer Univ, Ctr Lebanese Studies, Beirut, Lebanon	University of London; University College London; Lebanese American University	Jallad, M (corresponding author), PROCOL Lebanon, Beirut, Lebanon.	mayssajallad@gmail.com			Economic and Social Research Council via the RELIEF Centre [ES/P008003/1]; British Academy, via the project 'Developing Infrastructural Solutions for Lebanon's Challenges of Mass Displacement' [UWB190164]	Economic and Social Research Council via the RELIEF Centre; British Academy, via the project 'Developing Infrastructural Solutions for Lebanon's Challenges of Mass Displacement'	This work was supported by the Economic and Social Research Council via the RELIEF Centre (Grant ES/P008003/1) and by The British Academy, via the project 'Developing Infrastructural Solutions for Lebanon's Challenges of Mass Displacement' (Grant UWB190164). The authors are very grateful for this generous support.		32	1	1	3	6	ROUTLEDGE JOURNALS, TAYLOR & FRANCIS LTD	ABINGDON	2-4 PARK SQUARE, MILTON PARK, ABINGDON OX14 4RN, OXON, ENGLAND	1364-5579	1464-5300		INT J SOC RES METHOD	Int. J. Soc. Res. Methodol.	NOV 2	2022	25	6
J	Alrawadieh, Z				Alrawadieh, Zaid			Publishing in predatory tourism and hospitality journals: Mapping the academic market and identifying response strategies	TOURISM AND HOSPITALITY RESEARCH			English	Article						Predatory journals; publishing ethics; tourism and hospitality journals; open access; scholarly communication	OPEN ACCESS; THREAT; SCIENCE; FAKE	The exponential growth of open access publishing has sadly encouraged the emergence of numerous predatory publishers and journals harming the scientific community and threatening scholarly communication. While the issue has received some attention from the academic community in medical and applied sciences, much less work has been done within the realm of social sciences. Specifically, despite th…	[Alrawadieh, Zaid] Istanbul Univ, Vocat Social Social Sci, Istanbul, Turkey	Istanbul University	Alrawadieh, Z (corresponding author), Istanbul Univ, Vocat Sch Social Sci, TR-34452 Istanbul, Turkey.	zaid.alrawadieh@istanbul.edu.tr	Alrawadieh, Zaid/AAI-1380-2020	Alrawadieh, Zaid/0000-0001-8355-9958					52	11	11	0	16	SAGE PUBLICATIONS LTD	LONDON	1 OLIVERS YARD, 55 CITY ROAD, LONDON EC1Y 1SP, ENGLAND	1467-3584	1742-9692		TOUR HOSP RES	Tour. Hosp. Res.	JAN	2020	20	1
Yes	D'Ippoliti, C				D'Ippoliti, Carlo			MANY-CITEDNESS: CITATIONS MEASURE MORE THAN JUST SCIENTIFIC QUALITY	JOURNAL OF ECONOMIC SURVEYS			English	Article						Citations; Italian economists; Networks	CO-AUTHORSHIP; ECONOMICS; SCIENCE; IMPACT; PRODUCTIVITY; INFERENCE; NETWORKS	Citation counts are increasingly used to create rankings of scholars or institutions: while social scientists are often skeptical of the resulting indexes, economists have mostly been supporters of this approach. Yet, citation metrics have raised two debates in the literature: empirical, regarding their technical use, and theoretical, regarding their meaning and, more generally, the meaning of sc…	[D'Ippoliti, Carlo] Sapienza Univ Rome, Rome, Italy	Sapienza University Rome	D'Ippoliti, C (corresponding author), Sapienza Univ Rome, Rome, Italy.	carlo.dippoliti@uniroma1.it	D'Ippoliti, Carlo/GWU-7191-2022	D'IPPOLITI, Carlo/0000-0003-4518-5523	Institute for New Economic Thinking [INO1500040]	Institute for New Economic Thinking	I wish to thank Valerio Leone Sciabolazza, Daniele Vannella, Giulia Zacchia, and Jacopo Temperini for skilful research assistance, and Anna Conte, Orsola Costantini, Thomas Ferguson, Jakob Kapeller, Maria Cristina Marcuzzo, Pia Malaney, Andrea Pisauro, Alessandro Roncaglia, Francesco Sylos Labini, Kevin Young, and the participants at the special session at the INET 2017 Annual Conference, for com…		98	5	5	1	4	WILEY	HOBOKEN	111 RIVER ST, HOBOKEN 07030-5774, NJ USA	0950-0804	1467-6419		J ECON SURV	J. Econ. Surv.	DEC	2021	35	5
J	Zhou, M; Zhang, YJ; Lei, JS; Tan, XW				Zhou Mo; Zhang Yujie; Lei Jiasu; Tan Xiaowen			Early firm engagement, government research funding, and the privatization of public knowledge	SCIENTOMETRICS			English	Article						Researchfunding; Public knowledge; Early firm engagement; Science-based innovation	INTELLECTUAL PROPERTY; LIFE-SCIENCE; IMPACT; COLLABORATION; ECONOMICS; OUTPUTS; COSTS	Early firm engagement in the scientific discovery process in public institutions is an important form of science-based innovation. However, early firm engagement may negatively affect the academic value of public papers due to firms' impulse to privatize public knowledge. In this paper, we crawl all patent and paper text data of the Distinguished Young Scholars of the National Science Foundation …	[Zhou Mo; Tan Xiaowen] Univ Int Business & Econ, Business Sch, 10 Huixin East St, Beijing 100029, Peoples R China; [Zhang Yujie; Lei Jiasu] Tsinghua Univ, Sch Econ & Management, Beijing 100084, Peoples R China	University of International Business & Economics; Tsinghua University	Zhang, YJ (corresponding author), Tsinghua Univ, Sch Econ & Management, Beijing 100084, Peoples R China.	zhangyj.18@sem.tsinghua.edu.cn		Zhou, Mo/0000-0003-0640-3065; Zhang, Yujie/0000-0002-3043-3849	National Natural Science Foundation of China [71572034, 71772038]; National Social Science Foundation of China [14CGL002]	National Natural Science Foundation of China(National Natural Science Foundation of China (NSFC)); National Social Science Foundation of China	The paper is supported by the National Natural Science Foundation of China (No: 71572034 and No: 71772038) and the National Social Science Foundation of China (No: 14CGL002).		54	0	0	14	14	SPRINGER	DORDRECHT	VAN GODEWIJCKSTRAAT 30, 3311 GZ DORDRECHT, NETHERLANDS	0138-9130	1588-2861		SCIENTOMETRICS	Scientometrics	AUG	2022	127	8
J	Francis, M; Thomas, A; Fisher, R				Francis, Mark; Thomas, Andrew; Fisher, Ron			Systematic analysis of the methodological structure of the lean literature	INTERNATIONAL JOURNAL OF QUALITY AND SERVICE SCIENCES			English	Article						Academic writing; Lean; Literature review	JUST-IN-TIME; SUPPLY CHAIN MANAGEMENT; KNOWLEDGE OUTFLOW; CITATION ANALYSIS; IMPACT; OPERATIONS; JIT; IMPLEMENTATION; PATTERNS; BENEFITS	Purpose The purpose of this paper is to analyse and evaluate the methodological structure of the lean literature, so that its characteristics and influence among academics and practitioners might be better understood. The authors define methodological structure to be comprising six categorical components: publication category, degree of methodological disclosure, research strategies and data coll…	[Francis, Mark; Fisher, Ron] Cardiff Metropolitan Univ, Cardiff Sch Management, Cardiff, Wales; [Thomas, Andrew] Aberystwyth Univ, Aberystwyth Business Sch, Aberystwyth, Dyfed, Wales	Cardiff Metropolitan University; Aberystwyth University	Francis, M (corresponding author), Cardiff Metropolitan Univ, Cardiff Sch Management, Cardiff, Wales.	mfrancis@cardiffmet.ac.uk; ant42@aber.ac.uk; rfisher@cardiffmet.ac.uk							81	0	0	1	2	EMERALD GROUP PUBLISHING LTD	BINGLEY	HOWARD HOUSE, WAGON LANE, BINGLEY BD16 1WA, W YORKSHIRE, ENGLAND	1756-669X	1756-6703		INT J QUAL SERV SCI	Int. J. Qual. Serv. Sci.	NOV 23	2021	13	4
J	Shelton, CL; Klein, AA; Bailey, CR; El-Boghdadly, K				Shelton, C. L.; Klein, A. A.; Bailey, C. R.; El-Boghdadly, K.			The Anaesthesia Case Report (ACRE) checklist: a tool to promote high-quality reporting of cases in peri-operative practice	ANAESTHESIA			English	Article						case reports; reporting guidelines; research methods	CARE; GUIDELINES	Case reports have fulfilled an important role in the development of anaesthesia and continue to be highly relevant to modern practice. Despite this, they are sometimes criticised for being insufficiently rigorous to meaningfully inform clinical practice or research design. Reporting checklists are a useful tool to improve rigour in research and, although case report checklists have previously bee…	[Shelton, C. L.] Manchester Univ NHS Fdn Trust, Wythenshawe Hosp, Dept Anaesthesia, Manchester, Lancs, England; [Shelton, C. L.] Univ Lancaster, Lancaster Med Sch, Lancaster, England; [Klein, A. A.] Royal Papworth Hosp, Dept Anaesthesia & Intens Care, Cambridge, England; [Bailey, C. R.; El-Boghdadly, K.] Guys & St Thomas NHS Fdn Trust, Dept Anaesthesia, London, England; [Bailey, C. R.; El-Boghdad…	Wythenshawe Hospital NHS Foundation Trust; Wythenshawe Hospital; Lancaster University; Papworth Hospital; Guy's & St Thomas' NHS Foundation Trust; University of London; King's College London	Shelton, CL (corresponding author), Manchester Univ NHS Fdn Trust, Wythenshawe Hosp, Dept Anaesthesia, Manchester, Lancs, England.;Shelton, CL (corresponding author), Univ Lancaster, Lancaster Med Sch, Lancaster, England.	cliff.shelton@nhs.net	Bailey, Craig R/E-8907-2010; El-Boghdadly, Kariem/P-5011-2017; Shelton, Clifford/I-1536-2014	El-Boghdadly, Kariem/0000-0002-9912-717X; Klein, Andrew/0000-0001-9913-6570; Bailey, Craig/0000-0002-7084-3842; Shelton, Clifford/0000-0002-8438-398X	Nordic Pharma; Fisher and Paykel; Hemosonics; Hemonetics; Massimo; Pharmacosmos; Vifor Pharma	Nordic Pharma; Fisher and Paykel; Hemosonics; Hemonetics; Massimo; Pharmacosmos; Vifor Pharma	The authors wish to thank the members of the Patient, Carer and Public Involvement and Engagement group of the National Institute for Academic Anaesthesia, and the Editorial Board of Anaesthesia, who reviewed and commented on draft versions of the ACRE checklist. KE is the Executive Editor and CS and CB are Editors of Anaesthesia Reports. CB and KE are Editors of Anaesthesia. AK is the Editor-in-…		25	5	5	0	1	WILEY	HOBOKEN	111 RIVER ST, HOBOKEN 07030-5774, NJ USA	0003-2409	1365-2044		ANAESTHESIA	Anaesthesia	AUG	2021	76	8
J	Fernandez-Gago, R; Cabeza-Garcia, L; Godos-Diez, JL				Fernandez-Gago, Roberto; Cabeza-Garcia, Laura; Godos-Diez, Jose-Luis			How significant is corporate social responsibility to business research?	CORPORATE SOCIAL RESPONSIBILITY AND ENVIRONMENTAL MANAGEMENT			English	Article						bibliometric analysis; citations; corporate social performance; corporate social responsibility; CSR	ETHICS RESEARCH; MANAGEMENT RESEARCH; CITATION; SCIENCE; QUALITY; PUBLICATIONS; JOURNALS; DRIVERS; ARTICLE; CONTEXT	Previous studies have established that there is a positive evolution of the quantity of corporate social responsibility (CSR) research output in terms of published papers. So far, however, there has been little discussion about how influential it has become within the business discipline. This article seeks to obtain data which will help to address this research gap. The databases Web of Science …	[Fernandez-Gago, Roberto; Cabeza-Garcia, Laura; Godos-Diez, Jose-Luis] Univ Leon, Fac Ciencias Econ & Empresariales, Leon, Spain	Universidad de Leon	Fernandez-Gago, R (corresponding author), Univ Leon, Fac Ciencias Econ & Empresariales, Leon, Spain.	roberto.fernandez@unileon.es	Cabeza-García, Laura/A-4332-2015; Fernández-Gago, Roberto/A-4316-2015; Godos-Diez, Jose-Luis/G-8436-2015	Cabeza-García, Laura/0000-0001-8893-9415; Fernández-Gago, Roberto/0000-0003-2783-1026; Godos-Diez, Jose-Luis/0000-0001-7021-8863					52	18	18	2	25	WILEY	HOBOKEN	111 RIVER ST, HOBOKEN 07030-5774, NJ USA	1535-3958	1535-3966		CORP SOC RESP ENV MA	Corp. Soc. Responsib. Environ. Manag.	JUL-AUG	2020	27	4
J	Herrera-Franco, G; Montalvan-Burbano, N; Carrion-Mero, P; Jaya-Montalvo, M; Gurumendi-Noriega, M				Herrera-Franco, Gricelda; Montalvan-Burbano, Nestor; Carrion-Mero, Paul; Jaya-Montalvo, Maria; Gurumendi-Noriega, Miguel			Worldwide Research on Geoparks through Bibliometric Analysis	SUSTAINABILITY			English	Article						geopark; geo-tourism; bibliometric analysis; co-occurrence; co-citation; VOSviewer	SCIENCE-CITATION-INDEX; UNESCO GLOBAL GEOPARK; JEJU ISLAND; SUSTAINABLE DEVELOPMENT; GEOHERITAGE VALUES; INTELLECTUAL STRUCTURE; VOLCANIC GEOHERITAGE; GEOLOGICAL HERITAGE; MONOGENETIC VOLCANO; SCIENTIFIC-RESEARCH	Since the Digne Convention in 1991, the literature related to Geoparks has gained a growing interest on the academy's part, especially in achieving the preservation of geological interest sites through sustainable tourism. This article aims to provide an analysis of the academic research on Geoparks, based on publications in the Scopus database in the period 2002-2020. Bibliometric analysis metho…	[Herrera-Franco, Gricelda] Univ Estatal Peninsula Santa Elena UPSE, Fac Ciencias Ingn, La Libertad 240204, Ecuador; [Herrera-Franco, Gricelda] ESPOL Polytech Univ, Geo Recursos & Aplicac GIGA, Guayaquil POB 09-01-5863, Guayaquil, Ecuador; [Montalvan-Burbano, Nestor] Univ Almeria, Dept Econ & Business, Ctra Sacramento S-N, Almeria 04120, Spain; [Montalvan-Burbano, Nestor; Carrion-Mero, Paul; Jaya-…	Universidad de Almeria	Herrera-Franco, G (corresponding author), Univ Estatal Peninsula Santa Elena UPSE, Fac Ciencias Ingn, La Libertad 240204, Ecuador.;Herrera-Franco, G (corresponding author), ESPOL Polytech Univ, Geo Recursos & Aplicac GIGA, Guayaquil POB 09-01-5863, Guayaquil, Ecuador.;Jaya-Montalvo, M (corresponding author), ESPOL Polytech Univ, Ctr Invest & Proyectos Aplicados Las Ciencias Tie, Guayaquil POB 09-…	grisherrera@upse.edu.ec; nmb218@inlumine.ual.es; pcarrion@espol.edu.ec; mjaya@espol.edu.ec; migangur@espol.edu.ec	Montalvan-Burbano, Nestor/AAR-1617-2020	Montalvan-Burbano, Nestor/0000-0002-6024-1629; Jaya-Montalvo, Maria/0000-0002-6804-6377; Carrion, Paul/0000-0002-9747-7547; Herrera, Gricelda/0000-0001-9558-6099	ESPOL University (Escuela Superior Politecnica del Litoral) [CIPAT-02-2018]; geological and mining heritage registry [CIPAT-01-2018]; UPSE University project (Universidad Estatal Peninsula de Santa Elena) [91870000.0000.381017]	ESPOL University (Escuela Superior Politecnica del Litoral); geological and mining heritage registry; UPSE University project (Universidad Estatal Peninsula de Santa Elena)	The preparation of this study counted with the collaboration of various scientific research projects, such as the academic projects of the ESPOL University (Escuela Superior Politecnica del Litoral) with code no. CIPAT-02-2018 Ruta del Oro Geopark, as well as the geological and mining heritage registry with code CIPAT-01-2018, and the UPSE University project (Universidad Estatal Peninsula de Sant…		220	40	40	7	84	MDPI	BASEL	ST ALBAN-ANLAGE 66, CH-4052 BASEL, SWITZERLAND		2071-1050		SUSTAINABILITY-BASEL	Sustainability	FEB	2021	13	3
J	Minakir, PA				Minakir, P. A.			Research results and bibliometrics: Is a contradiction anatagonistic?	ZHURNAL NOVAYA EKONOMICHESKAYA ASSOTSIATSIYA-JOURNAL OF THE NEW ECONOMIC ASSOCIATION			Russian	Article						reform of science; productivity of scientific organizations' activity; bibliometric data; scientific results		The legislative reforming of the Russian Academy of Sciences was activated in 2013. Not a consequence, but an important tool for the implementation of this reform and its deepening has become digitalization in the form of an exaggerated presentation of the results of scientific activity as bibliometric indicators, including the quality and number of publications. Based on the data of the Russian …	[Minakir, P. A.] Russian Acad Sci, Far Eastern Branch, Econ Res Inst, Khabarovsk, Russia	Economic Research Institute of Far Eastern Branch of the Russian Academy of Sciences; Russian Academy of Sciences	Minakir, PA (corresponding author), Russian Acad Sci, Far Eastern Branch, Econ Res Inst, Khabarovsk, Russia.								4	1	1	0	0	CONSAS CONFERENCE	MOWBRAY	VAN DER STERR BLDG, RHODES DR, MOWBRAY, 7785, SOUTH AFRICA	2221-2264			ZH NOVAYA EKON ASSOT	Zh. Novaya Ekon. Assotsiatsiya		2021		2
J	Seuront, L; Nicastro, KR; Zardi, GI				Seuront, Laurent; Nicastro, Katy R.; Zardi, Gerardo I.			Heads in the clouds: On the carbon footprint of conference-seeded publications in the advancement of knowledge	ECOLOGY AND EVOLUTION			English	Article						carbon footprint; climate change; COVID crisis; scientific meetings; scientific production and productivity; virtual conferences	CLIMATE; MEETINGS; SCIENCE	The carbon footprint of flying overseas to conferences, meetings, and workshops to share and build knowledge has been increasingly questioned over the last two decades, especially in environmental and climate sciences, due to the related colossal carbon emissions. Here, we infer the value of scientific meetings through the number of publications produced either directly or indirectly after attend…	[Seuront, Laurent; Nicastro, Katy R.] Univ Lille, Univ Littoral Cote dOpale, CNRS, UMR 8187 LOG Lab dOceanol & Geosci, Lille, France; [Seuront, Laurent] Tokyo Univ Marine Sci & Technol, Dept Marine Resources & Energy, Minato Ku, Tokyo, Japan; [Seuront, Laurent; Nicastro, Katy R.; Zardi, Gerardo I.] Rhodes Univ, Dept Zool & Entomol, Grahamstown, South Africa; [Nicastro, Katy R.] Univ Algarve, CIMA…	Centre National de la Recherche Scientifique (CNRS); Universite de Lille - ISITE; Universite de Lille; Tokyo University of Marine Science & Technology; Rhodes University; Universidade do Algarve	Seuront, L (corresponding author), Univ Lille, Univ Littoral Cote dOpale, CNRS, UMR 8187 LOG Lab dOceanol & Geosci, Lille, France.	laurent.seuront@cnrs.fr	Nicastro, Katy R/ABI-1531-2020	Nicastro, Katy R/0000-0002-7071-141X; Seuront, Laurent/0000-0002-0051-5202	Pierre Hubert Curien PESSOA Fellowship; FundacAo para a Ciencia e Tecnologia (FCT-MEC, Portugal) [UIDB/04326/2020]; National Research Foundation of South Africa [64801]; South African Research Chairs Initiative (SARChI) of the Department of Science and Technology; National Foundation; South African National Research Foundation (NRF); French Ministere de l'Enseignement Superieur et de la Recherche…	Pierre Hubert Curien PESSOA Fellowship; FundacAo para a Ciencia e Tecnologia (FCT-MEC, Portugal); National Research Foundation of South Africa(National Research Foundation - South Africa); South African Research Chairs Initiative (SARChI) of the Department of Science and Technology; National Foundation(National Science Foundation (NSF)); South African National Research Foundation (NRF)(National R…	We acknowledge our esteemed colleagues Bernardo Broitman, Christopher Harley, Brian Helmuth, and Thomas KiOrboe for supporting our initiative and sharing extra comments and thoughts that contributed to increase the quality of this work. N. Spilmont is acknowledged for stimulating discussions and enthusiastically supporting the scope of this study. We also acknowledged two anonymous referees and A…		29	2	2	2	7	WILEY	HOBOKEN	111 RIVER ST, HOBOKEN 07030-5774, NJ USA	2045-7758			ECOL EVOL	Ecol. Evol.	NOV	2021	11	21
Yes	Kowaltowski, AJ; Silber, AM; Oliveira, MF				Kowaltowski, Alicia J.; Silber, Ariel M.; Oliveira, Marcus F.			Responsible Science Assessment: downplaying indexes, boosting quality	ANAIS DA ACADEMIA BRASILEIRA DE CIENCIAS			English	Article						Evaluation; impact factor; peer-review; policy; quantophrenia; university	SCIENTIFIC PUBLICATION; IMPACT FACTOR	Scientists are facing enormous pressures posed by growing scientific communities and stagnant/reduced funding. In this scenario, mechanisms of knowledge achievement and management, as well as how recruitment, progression and evaluation are carried out should be reevaluated. We argue here that knowledge has become a profitable commodity and, as a consequence, excessive academic quantification, ind…	[Kowaltowski, Alicia J.] Univ Sao Paulo, Dept Bioquim, Inst Quim, Av Prof Lineu Prestes 748,Cidade Univ, BR-05508900 Sao Paulo, SP, Brazil; [Silber, Ariel M.] Univ Sao Paulo, Lab Biochem Tryps BTryps, Dept Parasitol, Inst Biomed Sci, Av Lineu Prestes 1374,Cidade Univ, BR-05508000 Sao Paulo, SP, Brazil; [Oliveira, Marcus F.] Univ Fed Rio de Janeiro, Lab Bioquim Resposta Ao Estresse, Inst Bioquim M…	Universidade de Sao Paulo; Universidade de Sao Paulo; Universidade Federal do Rio de Janeiro	Oliveira, MF (corresponding author), Univ Fed Rio de Janeiro, Lab Bioquim Resposta Ao Estresse, Inst Bioquim Med Leopoldo Meis, Ctr Ciencias Saude, Sala D-4, BR-21941590 Rio De Janeiro, RJ, Brazil.	maroli@bioqmed.ufrj.br	Kowaltowski, Alicia J/H-8698-2012; Silber, Ariel/O-6951-2015	Kowaltowski, Alicia/0000-0002-3807-2419; Silber, Ariel/0000-0003-4528-4732					37	2	2	4	13	ACAD BRASILEIRA DE CIENCIAS	RIO JANEIRO	RUA ANFILOFIO DE CARVALHO, 29, 3 ANDAR, 20030-060 RIO JANEIRO, BRAZIL	0001-3765	1678-2690		AN ACAD BRAS CIENC	An. Acad. Bras. Cienc.		2021	93	1
J	Kilicoglu, O; Mehmetcik, H				Kilicoglu, Ozge; Mehmetcik, Hakan			Science mapping for radiation shielding research	RADIATION PHYSICS AND CHEMISTRY			English	Article						Radiation shielding; Bibliometric analysis; Scientometrics; Citation analysis	MECHANICAL-PROPERTIES; BIBLIOMETRICS	This article examines intellectual, conceptual, and social networks among academics, organizations, and countries, as well as quantifies the scientific production, assesses scientific quality and impacts in the field of radiation shielding. To this end, we use a bibliometric analysis to evaluate the radiation shielding publication record. The bibliographic search is carried out in the ISI Web of …	[Kilicoglu, Ozge] Uskudar Univ, Vocat Sch Hlth Serv, Dept Nucl Technol & Radiat Protect, Istanbul, Turkey; [Mehmetcik, Hakan] Marmara Univ, Istanbul, Turkey	Uskudar University; Marmara University	Kilicoglu, O (corresponding author), Uskudar Univ, Vocat Sch Hlth Serv, Dept Nucl Technol & Radiat Protect, Istanbul, Turkey.	ozgekoglu@gmail.com		MEHMETCIK, HAKAN/0000-0002-1882-4003					17	8	8	4	17	PERGAMON-ELSEVIER SCIENCE LTD	OXFORD	THE BOULEVARD, LANGFORD LANE, KIDLINGTON, OXFORD OX5 1GB, ENGLAND	0969-806X	1879-0895		RADIAT PHYS CHEM	Radiat. Phys. Chem.	DEC	2021	189
J	Hladchenko, M; Moed, HF				Hladchenko, Myroslava; Moed, Henk F.			National orientation of Ukrainian journals: means-ends decoupling in a semi-peripheral state	SCIENTOMETRICS			English	Article						Ukrainian journals; Index of National Orientation of Publications (INO-P); Index of National Orientation of Citations (INO-C)		Employing an institutionalist perspective, this article aims to explore the implementation of the global model of the international journal in Ukraine. Focusing on selected journals in the natural sciences, engineering, clinical medicine & biomedical sciences, and social sciences, the following aspects were determined: publication language, national distribution of authors and citations, and inst…	[Hladchenko, Myroslava] Nicolaus Copernicus Univ, Torun, Poland; [Moed, Henk F.] Sapienza Univ Rome, Rome, Italy	Nicolaus Copernicus University; Sapienza University Rome	Hladchenko, M (corresponding author), Nicolaus Copernicus Univ, Torun, Poland.;Moed, HF (corresponding author), Sapienza Univ Rome, Rome, Italy.	hladchenkom@gmail.com; henk.moed@uniroma1.it							30	6	6	2	20	SPRINGER	DORDRECHT	VAN GODEWIJCKSTRAAT 30, 3311 GZ DORDRECHT, NETHERLANDS	0138-9130	1588-2861		SCIENTOMETRICS	Scientometrics	MAR	2021	126	3
J	Li, WB; He, ZF; Wu, LP; Liu, SJ; Luo, LC; Ye, XX; Gao, HJ; Ma, C				Li, Wenbo; He, Zhifeng; Wu, Liangping; Liu, Shaojun; Luo, Laichao; Ye, Xinxin; Gao, Hongjian; Ma, Chao			Impacts of co-culture of rice and aquatic animals on rice yield and quality: A meta-analysis of field trials	FIELD CROPS RESEARCH			English	Article						Co-culture of rice and aquatic animals; Co-culture modes; Environmental factors; Agricultural management practices; Rice yield and quality	NITROGEN LEVEL; GRAIN QUALITY; SOIL; MANAGEMENT; RESPONSES; CULTURES; TRAITS; WEED	As an eco-agricultural model, the co-culture of rice (Oryza sativa) and aquatic animals (CRAA) is an efficient approach to utilize the land and water resources for growing the grains and aquatic animals. However, the impacts of CRAA on rice yield and quality remain controversial in actual field conditions. To respond these issues, we conducted a meta-analysis on 456 paired-treatment datasets coll…	[Li, Wenbo; He, Zhifeng; Wu, Liangping; Liu, Shaojun; Luo, Laichao; Ye, Xinxin; Gao, Hongjian; Ma, Chao] Anhui Agr Univ, Coll Resources & Environm,Key Lab Farmland Ecol C, Key Lab JiangHuai Arable Land Resources Protect &, Anhui Engn & Technol Res Ctr Intelligent Manufact, Hefei 230036, Peoples R China; [Li, Wenbo; He, Zhifeng; Wu, Liangping; Liu, Shaojun; Luo, Laichao; Ye, Xinxin; Gao, Hongjian;…	Anhui Agricultural University; Chinese Academy of Agricultural Sciences; Institute of Agricultural Resources & Regional Planning, CAAS; Ministry of Agriculture & Rural Affairs	Gao, HJ; Ma, C (corresponding author), Anhui Agr Univ, Coll Resources & Environm, Hefei 230036, Peoples R China.	hjgao@ahau.edu.cn; chaoma@ahau.edu.cn	li, wenbo/GZM-8930-2022		National Key R&D Program of China [2016YFD0200107, 2016YFD0300801]; National Natural Science Foundation of China [41877512, 41877099, 32071628, 31328020]; Colleges and Universities Science Foundation of Anhui Province [KJ2021ZD0009]	National Key R&D Program of China; National Natural Science Foundation of China(National Natural Science Foundation of China (NSFC)); Colleges and Universities Science Foundation of Anhui Province	This work was financially supported by the National Key R&D Program of China (2016YFD0200107 and 2016YFD0300801), the National Natural Science Foundation of China (41877512, 41877099, 32071628 and 31328020), and the Colleges and Universities Science Foundation of Anhui Province (KJ2021ZD0009). We thank Prof. Michael L. Thompson in Iowa State University and Prof. Weifeng Zhang in China Agricultura…		65	1	1	15	16	ELSEVIER	AMSTERDAM	RADARWEG 29, 1043 NX AMSTERDAM, NETHERLANDS	0378-4290	1872-6852		FIELD CROP RES	Field Crop. Res.	MAY 1	2022	280
Yes	Sarkar, P; Sampatrao, GS; Saha, S				Sarkar, Poulami; Sampatrao, Gambhire Swati; Saha, Snehanshu			NLRIS: Modeling and Analysis of Non-local Influence of Research Output of Institutions	JOURNAL OF SCIENTOMETRIC RESEARCH			English	Article						Constant Elasticity of Substitution; Non-local influence quotient; International collaboration ratio; Concavity; Internationality; Influence		In this paper, we posit a novel metric for ranking academic institutions based on the extent of influence their publications have on the global research community. We quantify the university's global research impact using a calculated internationality score we call 'Non-local Research Influence Score' (NLRIS). We propose the evaluation metric which is fair to the institutions which are smaller in…	[Sarkar, Poulami] Tech Univ Munich, Dept Informat, Munich, Germany; [Sampatrao, Gambhire Swati] PES Univ, Dept CSE, Bengaluru 560085, Karnataka, India; [Saha, Snehanshu] BITS Pilani KK Birla Goa Campus, Comp Sci & Informat Syst & APPCAIR, Pilani, Goa, India	Technical University of Munich; PES University; Birla Institute of Technology & Science Pilani (BITS Pilani)	Sampatrao, GS (corresponding author), PES Univ, Dept CSE, Bengaluru 560085, Karnataka, India.	jagdalesp@yahoo.com							13	0	0	1	1	PHCOG NET	KARNATAKA	17, 2ND FLR, BUDDHA VIHAR RD, NEAR SPORTS ZONE, COX TOWN, BENGALURU, KARNATAKA, 560005, INDIA	2321-6654	2320-0057		J SCIENTOMETR RES	J. Scientometr. Res.	JAN-APR	2022	11	1
J	Hernandez-Lara, AB; Sanchez-Rebull, MV; Ninerola, A				Hernandez-Lara, Ana-Beatriz; Sanchez-Rebull, Maria-Victoria; Ninerola, Angels			Six Sigma in Health Literature, What Matters?	INTERNATIONAL JOURNAL OF ENVIRONMENTAL RESEARCH AND PUBLIC HEALTH			English	Article						six sigma; lean six sigma; meta-analysis; healthcare; health; academic impact; altmetrics	ALTMETRIC SCORES; CITATION IMPACT; METRICS; SCIENCE	Six Sigma has been widely used in the health field for process or quality improvement, constituting a quite profusely investigated topic. This paper aims at exploring why some studies have more academic and societal impact, attracting more attention from academics and health professionals. Academic and societal impact was addressed using traditional academic metrics and alternative metrics, often…	[Hernandez-Lara, Ana-Beatriz; Sanchez-Rebull, Maria-Victoria; Ninerola, Angels] Univ Rovira & Virgili, Fac Business & Econ, Dept Business Management, Reus 43204, Spain	Universitat Rovira i Virgili	Sanchez-Rebull, MV (corresponding author), Univ Rovira & Virgili, Fac Business & Econ, Dept Business Management, Reus 43204, Spain.	anabeatriz.hernandez@urv.cat; mariavictoria.sanchez@urv.cat; angels.ninerola@urv.cat	Hernández-Lara, Ana Beatriz/F-7824-2016	Hernández-Lara, Ana Beatriz/0000-0002-8110-9328; Sanchez-Rebull, M. Victoria/0000-0002-9920-4104; Ninerola, Angels/0000-0001-5598-1203					43	1	1	2	6	MDPI	BASEL	ST ALBAN-ANLAGE 66, CH-4052 BASEL, SWITZERLAND		1660-4601		INT J ENV RES PUB HE	Int. J. Environ. Res. Public Health	AUG	2021	18	16
J	Jaafar, R; Pereira, V; Saab, SS; El-Kassar, AN				Jaafar, Rayana; Pereira, Vijay; Saab, Samer S.; El-Kassar, Abdul-Nasser			Which journal ranking list? A case study in business and economics	EUROMED JOURNAL OF BUSINESS			English	Article						Bibliometrics; Journal rankings; Academic journals; ABDC List; University rankings; Journal Impact Factor	ONLINE TRAVEL REVIEWS; SOCIAL-RESPONSIBILITY; FIRM PERFORMANCE; CORPORATE GOVERNANCE; BOARD INDEPENDENCE; PERCEIVED VALUE; KUZNETS CURVE; AUDIT FEES; QUALITY; IMPACT	Purpose With over 3,000 academic journals in the fields of Business and Economics, most academics face a hard time selecting an adequate journal to submit their work to. In today's demanding academic environment and with the presence of different journal ranking lists (JRLs), the selection becomes more difficult when considering employment, promotion and funding. The purpose of this paper is to e…	[Jaafar, Rayana] Univ Penn, Philadelphia, PA 19104 USA; [Pereira, Vijay] Khalifa Univ Sci & Technol, Abu Dhabi, U Arab Emirates; [Saab, Samer S.; El-Kassar, Abdul-Nasser] Lebanese Amer Univ, Beirut, Lebanon	University of Pennsylvania; Khalifa University of Science & Technology; Lebanese American University	El-Kassar, AN (corresponding author), Lebanese Amer Univ, Beirut, Lebanon.	rayana.jaafar@lau.edu.lb; vijay.pereira@port.ac.uk; ssaab@lau.edu.lb; abdulnasser.kassar@lau.edu.lb	El-Kassar, Abdul-Nasser/AAD-6123-2020; Pereira, Vijay/B-2736-2013; Saab, Samer/AAF-4468-2019	El-Kassar, Abdul-Nasser/0000-0002-8423-8723; Pereira, Vijay/0000-0001-6755-0793; Jaafar, Rayana/0000-0003-2561-2153; Saab, Samer/0000-0003-0124-8457					121	6	6	4	16	EMERALD GROUP PUBLISHING LTD	BINGLEY	HOWARD HOUSE, WAGON LANE, BINGLEY BD16 1WA, W YORKSHIRE, ENGLAND	1450-2194	1758-888X		EUROMED J BUS	EuroMed J. Bus.	OCT 13	2021	16	4
J	Wang, AM; Rand, K; Yang, ZH; Brooks, R; Busschbach, J				Wang, Aimin; Rand, Kim; Yang, Zhihao; Brooks, Richard; Busschbach, Jan			The remarkably frequent use of EQ-5D in non-economic research	EUROPEAN JOURNAL OF HEALTH ECONOMICS			English	Article						EQ-5D; Non-economic use; Economic use; HRQoL	QUALITY-OF-LIFE; EUROQOL; MODEL; TIME	Introduction EQ-5D is an instrument which has been utilized for a variety of purposes, including in health-economic appraisals as an input into quality-adjusted life year (QALY) calculations. Indeed, it is the most-widely applied instrument for health-economic appraisal worldwide, and is recommended for use in QALY calculations by many national Health Technology Assessment (HTA) agencies. There i…	[Wang, Aimin] Shandong First Med Univ & Shandong Acad Med Sci, Sch Med Management, Tai An, Shandong, Peoples R China; [Wang, Aimin; Busschbach, Jan] Erasmus MC, Sect Med Psychol & Psychotherapy, Rotterdam, Netherlands; [Rand, Kim] Akershus Univ Hosp, Hlth Serv Res Ctr, Lorenskog, Norway; [Rand, Kim] Math Hlth BV, Rotterdam, Netherlands; [Yang, Zhihao; Brooks, Richard] Guizhou Med Univ, Hlth Serv …	Shandong First Medical University & Shandong Academy of Medical Sciences; Erasmus University Rotterdam; Erasmus MC; University of Oslo; Guizhou Medical University	Yang, ZH (corresponding author), Guizhou Med Univ, Hlth Serv Management Dept, Guian, Peoples R China.;Yang, ZH (corresponding author), EuroQol Grp Res Fdn, Rotterdam, Netherlands.	zhihao_yang_cn@126.com		Rand, Kim/0000-0001-7692-4099; Yang, Zhihao/0000-0001-5468-0847	Shandong First Medical University; Shandong Academy of Medical Sciences	Shandong First Medical University; Shandong Academy of Medical Sciences	We thank the Shandong First Medical University and Shandong Academy of Medical Sciences for funding the visit of Aimin Wang to Erasmus Medical Center, Erasmus University Rotterdam, the Netherlands. We thank Prof. Nan Luo for discussing our preliminary results in the 2nd EuroQol Asia Meeting.		44	8	8	4	6	SPRINGER	NEW YORK	ONE NEW YORK PLAZA, SUITE 4600, NEW YORK, NY, UNITED STATES	1618-7598	1618-7601		EUR J HEALTH ECON	Eur. J. Health Econ.	AUG	2022	23	6
J	Andreeva, IV				Andreeva, I., V			Hazards and Risks of Recreation Water Use: Vectors of International Studies. The Quality of Recreation Environments	WATER RESOURCES			English	Article						recreation beach; microbiological quality of water and sand; hazard; risk; human health	RESISTANT STAPHYLOCOCCUS-AUREUS; FECAL INDICATOR BACTERIA; ESCHERICHIA-COLI; QUANTITATIVE PCR; BEACH SAND; ANTIMICROBIAL RESISTANCE; ENTERIC VIRUSES; HEALTH-HAZARDS; FORESHORE SAND; EAST-COAST	English-language scientific publications regarding the assessment of hazards and risks in recreational water use have been generalized. International publication activity has been analyzed and mainstream and basic research lines of thematic studies have been identified. The results of studies of microbial pollution of water and sand on a beach, the behavior of microbial pathogens and their effect…	[Andreeva, I., V] Russian Acad Sci, Inst Water & Environm Problems, Siberian Branch, Barnaul 656038, Russia	Institute for Water & Environmental Problems, Siberian Branch of the Russian Academy of Sciences; Russian Academy of Sciences	Andreeva, IV (corresponding author), Russian Acad Sci, Inst Water & Environm Problems, Siberian Branch, Barnaul 656038, Russia.	direction-altai@yandex.ru			[0306-2021-0002]		This study was carried out under Governmental Order to the Institute of Water and Environmental Problems, Siberian Branch, Russian Academy of Sciences, project no. 0306-2021-0002.		107	1	1	4	12	MAIK NAUKA/INTERPERIODICA/SPRINGER	NEW YORK	233 SPRING ST, NEW YORK, NY 10013-1578 USA	0097-8078	1608-344X		WATER RESOUR+	Water Resour.	MAY	2021	48	3
J	Hussain, S; Liu, LYJ; Miller, AD				Hussain, Simon; Liu, Lana Yan Jun; Miller, Anthony D.			Accounting as a dichotomised discipline: An analysis of the source materials used in the construction of accounting articles	CRITICAL PERSPECTIVES ON ACCOUNTING			English	Article						Journal rankings; Accounting research; Article construction; Reference sources	THE EDITORIAL TEAMS; JOURNAL RANKINGS; SCHOLARLY PROFILES; QUANTITATIVE RESEARCH; BUSINESS SCHOOLS; QUALITY; INSTITUTIONS; PUBLICATION; REFLECTIONS; PERFORMANCE	Academic research in accounting has often been characterised as exhibiting a dichotomy between the positivist approach and the critical, interpretive and interdisciplinary (CII) approaches. Our paper examines the extent of this dichotomy by presenting empirical evidence on the different source materials which the two communities use to construct their research papers. Across all articles publishe…	[Hussain, Simon; Liu, Lana Yan Jun] Newcastle Univ, Business Sch, 5 Barrack Rd, Newcastle Upon Tyne NE1 4SE, Tyne & Wear, England; [Miller, Anthony D.] Univ Durham, Business Sch, Durham, England	Newcastle University - UK; Durham University	Hussain, S (corresponding author), Newcastle Univ, Business Sch, 5 Barrack Rd, Newcastle Upon Tyne NE1 4SE, Tyne & Wear, England.	simon.hussain@ncl.ac.uk							73	3	4	0	0	ELSEVIER	AMSTERDAM	RADARWEG 29, 1043 NX AMSTERDAM, NETHERLANDS	1045-2354			CRIT PERSPECT ACCOUN	Crit. Perspect. Account.	JAN	2020	66
J	Pitt, C; Park, A; McCarthy, IP				Pitt, Christine; Park, Andrew; McCarthy, Ian P.			A bibliographic analysis of 20 years of research on innovation and new product development in technology and innovation management (TIM) journals	JOURNAL OF ENGINEERING AND TECHNOLOGY MANAGEMENT			English	Article						Bibliographic; Bibliometric; Innovation management; New product development; Technology management	RESEARCH-AND-DEVELOPMENT; BIBLIOMETRIC ANALYSIS; INTERDISCIPLINARY RESEARCH; IMPACT FACTORS; KNOWLEDGE; PERSPECTIVE; NETWORK; COLLABORATION; PUBLICATION; FIELD	In this perspectives article, we analyze 20 years of research on the topics of innovation man-agement and new product development in the technology and innovation management (TIM) domain. More specifically, we investigate the questions related to three issues: (i) Performance: Which authors, institutions, countries, journals, and papers have been most productive (number of papers) and most influe…	[Pitt, Christine] Royal Inst Technol KTH, Stockholm, Sweden; [Park, Andrew; McCarthy, Ian P.] Simon Fraser Univ, Beedie Sch Business, Vancouver, BC, Canada; [McCarthy, Ian P.] Luiss, Rome, Italy	Royal Institute of Technology; Simon Fraser University; Luiss Guido Carli University	McCarthy, IP (corresponding author), Simon Fraser Univ, Beedie Sch Business, Vancouver, BC, Canada.	christine.pitt@indek.kth.se; andrew_park@sfu.ca; ian_mccarthy@sfu.ca							104	5	5	14	35	ELSEVIER	AMSTERDAM	RADARWEG 29, 1043 NX AMSTERDAM, NETHERLANDS	0923-4748	1879-1719		J ENG TECHNOL MANAGE	J. Eng. Technol. Manage.	JUL-SEP	2021	61
J	Leena, G; Jeevan, VKJ				Leena, G.; Jeevan, V. K. J.			Disrupting predatory journals	CURRENT SCIENCE			English	Article						Credible scholarly publishing; honest researchers; negative impact; potential authors; predatory journals	SCIENCE; PUBLICATION; QUALITY	The 'publish or perish' race among researchers force at least some of them to opt for quick outlets for publication, making them fall into the trap of predatory journals. With a strong base and history of research institutions and journals, the present study explores grooming a reasonable number of quality journals in India to tackle the menace of predatory publishing. The data presented are coll…	[Leena, G.] Deemed To Be Univ, Manav Rachna Int Inst Res & Studies, Sect 43,Aravali Hills, Faridabad 121003, India; [Jeevan, V. K. J.] Indira Gandhi Natl Open Univ, New Delhi 110068, India	Manav Rachna International Institute of Research & Studies	Jeevan, VKJ (corresponding author), Indira Gandhi Natl Open Univ, New Delhi 110068, India.	vkjj@rediffmail.com							26	2	2	8	13	INDIAN ACAD SCIENCES	BANGALORE	C V RAMAN AVENUE, SADASHIVANAGAR, P B #8005, BANGALORE 560 080, INDIA	0011-3891			CURR SCI INDIA	Curr. Sci.	FEB 25	2022	122	4
J	Lozano-Ascencio, C; Gaitan-Moya, JA; Caffarel-Serra, C; Pinuel-Raigada, JL				Lozano-Ascencio, Carlos; Gaitan-Moya, Juan-Antonio; Caffarel-Serra, Carmen; Pinuel-Raigada, Jose-Luis			A decade of scholarly research on Communication in Spain (2007-2018)	PROFESIONAL DE LA INFORMACION			Spanish	Article						Communication; Metaresearch in communication; Spanish universities; Doctoral theses; R&D projects; Scholarly articles; Papers; Conference proceedings		We analyzed the results obtained for the total count between 2007 and 2018 of (1) doctoral theses defended in the 55 universities with undergraduate and/or graduate studies in communication that offer doctoral degrees, (2) competitive projects in state calls in the social sciences and humanities areas where the object of study includes a socially significant dimension of communication practices, …	[Lozano-Ascencio, Carlos; Caffarel-Serra, Carmen] Univ Rey Juan Carlos, Fac Ciencias Comunicac, Camino Molino 5, Fuenlabrada 28943, Madrid, Spain; [Gaitan-Moya, Juan-Antonio; Pinuel-Raigada, Jose-Luis] Univ Complutense Madrid, Fac Ciencias Informac, Ave Complutense 3, Madrid 28040, Spain	Universidad Rey Juan Carlos; Complutense University of Madrid	Caffarel-Serra, C (corresponding author), Univ Rey Juan Carlos, Fac Ciencias Comunicac, Camino Molino 5, Fuenlabrada 28943, Madrid, Spain.	carlos.lozano@urjc.es; jagamo@ucm.es; carmen.caffarel@urjc.es; pinuel@ucm.es							45	3	3	2	2	EDICIONES PROFESIONALES INFORMACION SL-EPI	BARCELONA	MISTRAL, 36, BARCELONA, ALBOLOTE, SPAIN	1386-6710	1699-2407		PROF INFORM	Prof. Inf.	JUL-AUG	2020	29	4
Yes	Liu, YY; Wu, Q; Wu, SJ; Gao, Y				Liu, Yuanyuan; Wu, Qiang; Wu, Shijie; Gao, Yong			Weighted citation based on ranking-related contribution: a new index for evaluating article impact	SCIENTOMETRICS			English	Article						Citation count; Article impact; Citation Contribution; Contribution-Weighted Citation; Highly cited papers; Publication assessment	H-INDEX; PAGERANK; LEVEL	Citation count fails to comprehensively and accurately portray the publication's impact, and the scientific impact is far more than what we see on the surface. This paper proposes a new impact indicator, the Contribution-Weighted Citation index, in which each citation is weighted from the perspective of the citing item. The method of weighting is based on ranking of the 'old' impact values of art…	[Liu, Yuanyuan; Wu, Qiang; Wu, Shijie; Gao, Yong] Univ Sci & Technol China, Sch Management, Int Inst Finance, 96 Jinzhai Rd, Hefei 230026, Peoples R China	Chinese Academy of Sciences; University of Science & Technology of China, CAS	Wu, Q (corresponding author), Univ Sci & Technol China, Sch Management, Int Inst Finance, 96 Jinzhai Rd, Hefei 230026, Peoples R China.	qiangwu@ustc.edu.cn	liu, 园园/HJI-4438-2023; liu, yuanyuan/GWZ-5838-2022	Wu, Qiang/0000-0002-1308-1669	National Natural Science Foundation of China [71874173]; Academic Division of Mathematics and Physics of the Chinese Academy of Sciences [2018-M04-B-004]	National Natural Science Foundation of China(National Natural Science Foundation of China (NSFC)); Academic Division of Mathematics and Physics of the Chinese Academy of Sciences	This research was supported by the National Natural Science Foundation of China (Grant No. 71874173) and the Academic Division of Mathematics and Physics of the Chinese Academy of Sciences (Grant No. 2018-M04-B-004). We would like to thank the editor and anonymous reviewers for their constructive comments and suggestions, which helped us to improve the paper.		43	0	0	7	35	SPRINGER	DORDRECHT	VAN GODEWIJCKSTRAAT 30, 3311 GZ DORDRECHT, NETHERLANDS	0138-9130	1588-2861		SCIENTOMETRICS	Scientometrics	OCT	2021	126	10
J	Lee, YH; Oh, N; Kim, H; Ha, S				Lee, Yo Han; Oh, Namkee; Kim, Hyerim; Ha, Shin			Characteristics and Distribution of Surgical Diseases in North Korean Research Papers Published between 2006 and 2017	JOURNAL OF KOREAN MEDICAL SCIENCE			English	Article						North Korea; Surgery; Medical Research		Background: Little is known about the surgical discipline in North Korea from the perspective of the outside world. This study aimed to examine the disease entities covered by articles published in the major medical journal in North Korea, Surgery. Methods: Content and frequency analyses of 2,132 articles published in Surgery from 2006 to 2017 were conducted. Two medical doctors who majored in su…	[Lee, Yo Han] Ajou Univ, Grad Sch Publ Hlth, Suwon, South Korea; [Lee, Yo Han] Ajou Inst Korean Unificat & Hlth Care, Suwon, South Korea; [Oh, Namkee] Samsung Med Ctr, Dept Surg, Seoul, South Korea; [Kim, Hyerim] Seoul Natl Univ, Dept Anesthesiol & Pain Med, Boramae Med Ctr, Seoul Metropolitan Govt, Seoul, South Korea; [Ha, Shin] Korea Univ, Dept Acad Affairs, Coll Med, Seoul, South Korea; [Ha, S…	Ajou University; Sungkyunkwan University (SKKU); Samsung Medical Center; Seoul National University (SNU); Seoul National University Hospital; Korea University; Korea University Medicine (KU Medicine)	Ha, S (corresponding author), Assoc Healthcare Korean Unificat, 50-1 Yonsei Ro, Seoul 03722, South Korea.	hashin98@korea.ac.kr	; Ha, Shin/D-7723-2014	Lee, Yo Han/0000-0002-9631-9969; Ha, Shin/0000-0002-1454-731X; Oh, Namkee/0000-0002-6594-8973	Ministry of Unification of the Republic of Korea	Ministry of Unification of the Republic of Korea(Ministry of Unification, Repubic of Korea)	This research was supported by the Ministry of Unification of the Republic of Korea (2018).		33	0	0	1	5	KOREAN ACAD MEDICAL SCIENCES	SEOUL	302 75 DONG DU ICHON, DONG YONGSAN KU, SEOUL 140 031, SOUTH KOREA	1011-8934	1598-6357		J KOREAN MED SCI	J. Korean Med. Sci.	MAR 29	2021	36	12
J	Diez, E; Freites, Y; Garcia-Perez, M; Ordonez, L; Pineda, J; Requena, J; Romero, S				Diez, Elieth; Freites, Yajaira; Garcia-Perez, Monica; Ordonez, Luis; Pineda, Jose; Requena, Jaime; Romero, Sully			VENEZUELAN RESEARCH COMMUNITY MIGRATION: IMPACTS AND PUBLIC POLICY IMPLICATIONS	INTERCIENCIA			Spanish	Article								Venezuela, mainly in recent years, has lost 16% of its scientific research force through emigration. This study uses BIBLIOS, a database of Venezuelan publications, a survey and open interviews, to provide evidence on the relationship between migrated researchers and those who have remained in the country. Some characteristic parameters of Venezuelan researchers obtained from BIBLIOS when compare…	[Diez, Elieth] Fdn InterConectados, Valencia, Venezuela; [Freites, Yajaira] Univ Cent Venezuela UCV, Sociol, Caracas, Venezuela; [Freites, Yajaira] Inst Venezolano Invest Cient, Parroquia Macarao, Venezuela; [Garcia-Perez, Monica] St Cloud State Univ, EE UU, St Cloud, MN USA; [Ordonez, Luis] Univ Simon Bolivar, Caracas, Venezuela; [Pineda, Jose] Univ British Columbia, Vancouver, BC, Canada; [Requ…	University of Central Venezuela; Venezuelan Institute Science Research; Minnesota State Colleges & Universities; Saint Cloud State University; Simon Bolivar University; University of British Columbia; University of Glasgow	Diez, E (corresponding author), Fdn InterConectados, Valencia, Venezuela.	eliethdiez@gmail.com; yfreites@gmail.com; migarciaperez@stcloudstate.edu; lordonezv@onterconectados.org; jose.pineda@sauder.ubc.ca; requena.j@gmail.com; sullyromero@gmail.com							50	3	3	0	0	INTERCIENCIA	CARACAS	APARTADO 51842, CARACAS 1050A, VENEZUELA	0378-1844			INTERCIENCIA	Interciencia	JAN	2021	46	1
J	Maas, AIR; Ercole, A; De Keyser, V; Menon, DK; Steyerberg, EW				Maas, Andrew I. R.; Ercole, Ari; De Keyser, Veronique; Menon, David K.; Steyerberg, Ewout W.			Opportunities and Challenges in High-Quality Contemporary Data Collection in Traumatic Brain Injury: The CENTER-TBI Experience	NEUROCRITICAL CARE			English	Article						Traumatic brain injury; Big data; Data curation; Large-scale observational study; FAIR principles; Review	CARE	Strong evidence in support of guidelines for traumatic brain injury (TBI) is lacking. Large-scale observational studies may offer a complementary source of evidence to clinical trials to improve the care and outcome for patients with TBI. They are, however, challenging to execute. In this review, we aim to characterize opportunities and challenges of large-scale collaborative research in neurotra…	[Maas, Andrew I. R.; De Keyser, Veronique] Antwerp Univ Hosp, Dept Neurosurg, Drie Eikenstr 655, B-2650 Edegem, Belgium; [Maas, Andrew I. R.; De Keyser, Veronique] Univ Antwerp, Drie Eikenstr 655, B-2650 Edegem, Belgium; [Ercole, Ari; Menon, David K.] Univ Cambridge, Div Anaesthesia, Box 93, Cambridge CB2 0QQ, England; [Ercole, Ari; Menon, David K.] Addenbrookes Hosp, Box 93, Cambridge CB2 0QQ, E…	University of Antwerp; University of Antwerp; University of Cambridge; Cambridge University Hospitals NHS Foundation Trust; Addenbrooke's Hospital; University of Cambridge; Leiden University; Leiden University Medical Center (LUMC); Leiden University - Excl LUMC	Maas, AIR (corresponding author), Antwerp Univ Hosp, Dept Neurosurg, Drie Eikenstr 655, B-2650 Edegem, Belgium.;Maas, AIR (corresponding author), Univ Antwerp, Drie Eikenstr 655, B-2650 Edegem, Belgium.	andrew.maas@uza.be	Ercole, Ari/B-6288-2009; Maas, Andrew I.R./C-5584-2013	Ercole, Ari/0000-0001-8350-8093; Maas, Andrew I.R./0000-0003-1612-1264	European Commission FP7 [602150]; Integra LifeSciences Corporation (USA); OneMind (USA); Neurotrauma Sciences (USA); Hannelore Kohl Stiftung (Germany)	European Commission FP7(European CommissionEuropean Commission Joint Research Centre); Integra LifeSciences Corporation (USA); OneMind (USA); Neurotrauma Sciences (USA); Hannelore Kohl Stiftung (Germany)	The work of CENTER-TBI was supported by the European Commission FP7 (602150). Additional funding was obtained from Hannelore Kohl Stiftung (Germany), from OneMind (USA), from Integra LifeSciences Corporation (USA), and from Neurotrauma Sciences (USA). The funders had no role in the design of the study; collection, analysis, interpretation of data; and writing of the manuscript. All authors had fu…		17	2	2	2	2	HUMANA PRESS INC	TOTOWA	999 RIVERVIEW DRIVE SUITE 208, TOTOWA, NJ 07512 USA	1541-6933	1556-0961		NEUROCRIT CARE	Neurocrit. Care	AUG	2022	37	SUPPL 2
J	Liang, ZT; Mao, J; Lu, K; Li, G				Liang, Zhentao; Mao, Jin; Lu, Kun; Li, Gang			Finding citations for PubMed: a large-scale comparison between five freely available bibliographic data sources	SCIENTOMETRICS			English	Article						Open citation; PubMed; COCI; Dimensions; Microsoft academic graph; NIH-OCC; Semantic scholar	GOOGLE SCHOLAR; OPEN ACCESS; WEB; SCIENCE; SCOPUS; PUBLICATIONS; CROSSREF; COVERAGE; COUNTS; INDEX	As an important biomedical database, PubMed provides users with free access to abstracts of its documents. However, citations between these documents need to be collected from external data sources. Although previous studies have investigated the coverage of various data sources, the quality of citations is underexplored. In response, this study compares the coverage and citation quality of five …	[Liang, Zhentao; Mao, Jin; Li, Gang] Wuhan Univ, Ctr Studies Informat Resources, Bayi Rd 299, Wuhan 430072, Hubei, Peoples R China; [Liang, Zhentao; Mao, Jin; Li, Gang] Wuhan Univ, Sch Informat Management, Bayi Rd 299, Wuhan 430072, Hubei, Peoples R China; [Lu, Kun] Univ Oklahoma, Sch Lib & Informat Studies, Norman, OK 73019 USA	Wuhan University; Wuhan University; University of Oklahoma System; University of Oklahoma - Norman	Mao, J (corresponding author), Wuhan Univ, Ctr Studies Informat Resources, Bayi Rd 299, Wuhan 430072, Hubei, Peoples R China.;Mao, J (corresponding author), Wuhan Univ, Sch Informat Management, Bayi Rd 299, Wuhan 430072, Hubei, Peoples R China.	danveno@163.com	Liang, Zhentao/AAP-7103-2020; Mao, Jin/E-4941-2013	Liang, Zhentao/0000-0003-2927-3523; Mao, Jin/0000-0001-9572-6709	National Natural Science Foundation of China (NSFC) [71921002, 71804135]	National Natural Science Foundation of China (NSFC)(National Natural Science Foundation of China (NSFC))	This study was partially funded by the National Natural Science Foundation of China (NSFC) Grant Nos. 71921002 and 71804135. We sincerely thank Dr. Silvio Peroni and anonymous reviewers for their valuable comments. Zhentao Liang would also like to give special thanks to his fiancee Lishan Mai and family for their supports throughout the hard times.		43	4	4	13	31	SPRINGER	DORDRECHT	VAN GODEWIJCKSTRAAT 30, 3311 GZ DORDRECHT, NETHERLANDS	0138-9130	1588-2861		SCIENTOMETRICS	Scientometrics	DEC	2021	126	12
J	Tsao, J; Hook, M; Shah, P; Bingham, PM				Tsao, Jackie; Hook, Marcus; Shah, Purvi; Bingham, Peter M.			Implementation of Pediatric Emergency Care Applied Research Network Guidelines for Traumatic Brain Injury in a Rural Tertiary Care Center	PEDIATRIC EMERGENCY CARE			English	Article						head trauma; computed tomography; PECARN	NEUROLOGIC EXAMINATION; COMPUTED-TOMOGRAPHY; PREDICTION RULES; HEAD-INJURY; CT; MANAGEMENT; CHILDREN; UTILITY; TRENDS	Objectives To evaluate changes in imaging practices for pediatric head trauma after publication of the Pediatric Emergency Care Applied Research Network (PECARN) guidelines, explore areas for quality improvement regarding neuroradiology referrals. We also sought to determine the prevalence of incidental findings discovered on computed tomographies (CTs) attained for minor head trauma and ascertai…	[Tsao, Jackie; Shah, Purvi] Univ Vermont, Med Ctr, Robert Larner MD Sch Med, Dept Neurosci, Burlington, VT 05401 USA; [Hook, Marcus] Univ Vermont, Med Ctr, Dept Radiol, Burlington, VT 05401 USA; [Bingham, Peter M.] Univ Vermont, Med Ctr, Div Pediat Neurol, Burlington, VT 05401 USA	University of Vermont; University of Vermont Medical Center; University of Vermont; University of Vermont Medical Center; University of Vermont; University of Vermont Medical Center	Bingham, PM (corresponding author), Univ Vermont, Pediat Neurol, Dept Neurosci, 50 Beaumont Ave, Burlington, VT 05401 USA.	Peter.Bingham@uvmhealth.org			Department of Neurosciences, Department of Radiology, and The Robert Larner MD School of Medicine	Department of Neurosciences, Department of Radiology, and The Robert Larner MD School of Medicine	Supported by the Department of Neurosciences, Department of Radiology, and The Robert Larner MD School of Medicine.		30	0	0	0	0	LIPPINCOTT WILLIAMS & WILKINS	PHILADELPHIA	TWO COMMERCE SQ, 2001 MARKET ST, PHILADELPHIA, PA 19103 USA	0749-5161	1535-1815		PEDIATR EMERG CARE	Pediatr. Emerg. Care	OCT	2021	37	10
J	Tretyakova, OV				Tretyakova, O., V			Russian Sociological Journals in International Scientometric Databases: What Should Be Taken into Account in a New Evaluation System	MIR ROSSII-UNIVERSE OF RUSSIA			Russian	Article						sociological journals; bibliometric indicators; impact factor; international scientometric databases; Web of Science; Scopus	IMPACT FACTOR; SCIENCE; RESEARCHERS; PUBLISH; INDEX	The development of a national academic research evaluation system increases the relevance of bibliometric indicators for evaluating the quality of academic publications. The evaluation of journals included in international databases deserves special attention. This article analyzes the Russian sociological journals which are currently indexed in the Web of Science and Scopus, using their citation…	[Tretyakova, O., V] Russian Acad Sci, Vologda Res Ctr, Dept Editorial & Publishing Act & Sci Informat Su, Vologda, Russia	Russian Academy of Sciences; Vologda Research Center, RAS	Tretyakova, OV (corresponding author), Russian Acad Sci, Vologda Res Ctr, Dept Editorial & Publishing Act & Sci Informat Su, Vologda, Russia.	olga.tretyackova@yandex.ru							40	0	0	0	0	NATL RESEARCH UNIV HIGHER SCH ECONOMICS	MOSCOW	SHABOLOVKA, 26, MOSCOW, 119049, RUSSIA	1811-038X	1811-0398		MIR ROSS	Mir Ross.		2022	31	4
J	Ma, CQ; Su, H; Li, HJ				Ma, Chengquan; Su, Hao; Li, Hongjun			Global Research Trends on Prostate Diseases and Erectile Dysfunction: A Bibliometric and Visualized Study	FRONTIERS IN ONCOLOGY			English	Article						erectile dysfunction; prostate cancer; benign prostatic hyperplasia; bibliometric analysis; radical prostatectomy		Objectives To identify the cooperation of authors, countries, institutions and explore the hot topics' prospects regarding research of prostate diseases and erectile dysfunction (ED). Methods Publications on research of prostate diseases and ED were retrieved from the Web of Science Core Collection (WoSCC). Bibliometric analyses were performed using VOSviewer and CiteSpace software. Network maps …	[Ma, Chengquan; Su, Hao; Li, Hongjun] Chinese Acad Med Sci, Dept Urol, Peking Union Med Coll Hosp, Peking Union Med Coll, Beijing, Peoples R China	Chinese Academy of Medical Sciences - Peking Union Medical College; Peking Union Medical College; Peking Union Medical College Hospital	Li, HJ (corresponding author), Chinese Acad Med Sci, Dept Urol, Peking Union Med Coll Hosp, Peking Union Med Coll, Beijing, Peoples R China.	lihongjun@pumch.cn							30	32	32	18	48	FRONTIERS MEDIA SA	LAUSANNE	AVENUE DU TRIBUNAL FEDERAL 34, LAUSANNE, CH-1015, SWITZERLAND	2234-943X			FRONT ONCOL	Front. Oncol.	FEB 12	2021	10
J	Lopez-Borrull, A; Olle-Castella, C; Garcia-Grimau, F; Abadal, E				Lopez-Borrull, Alexandre; Olle-Castella, Candela; Garcia-Grimau, Francesc; Abadal, Ernest			Plan S and ecosystem of Spanish journals of social sciences towards open access: threats and opportunities	PROFESIONAL DE LA INFORMACION			Spanish	Article						Plan S; Scholarly journals; Social sciences; Academic publication; Scholarly communication; Open access; Open science; Copyright; Spain		Plan S promotes that all articles from research funded by public financing agencies that subscribe it, have to be publicly available immediately, either in open access journals or in repositories that meet certain conditions, as of January 2021. Plan S has been promoted by Science Europe, a group of public research funding agencies through the cOAlition S, and has published two versions that have…	[Lopez-Borrull, Alexandre; Olle-Castella, Candela] Univ Oberta Catalunya, Estudis Ciencies Informacio & Comunicacio, Av Tibidabo 39-43, Barcelona 08035, Spain; [Garcia-Grimau, Francesc] Univ Barcelona, Fac Informacio & Mitjans Audiovisuals, Melcior de Palau 140, Barcelona 08014, Spain; [Abadal, Ernest] Univ Barcelona, Fac Informacio & Mitjans Audiovisuals, Ctr Recerca Informacio Comunicacio & Cul…	UOC Universitat Oberta de Catalunya; University of Barcelona; University of Barcelona	Lopez-Borrull, A (corresponding author), Univ Oberta Catalunya, Estudis Ciencies Informacio & Comunicacio, Av Tibidabo 39-43, Barcelona 08035, Spain.	alopezbo@uoc.edu; collec@uoc.edu; francesc.garcia@ub.edu; abadal@ub.edu	López-Borrull, Alexandre/C-4363-2013; Ollé, Candela/H-5042-2018; Abadal, Ernest/G-2115-2011	López-Borrull, Alexandre/0000-0003-1609-2088; Ollé, Candela/0000-0002-8302-4790; Abadal, Ernest/0000-0002-9151-6437					33	5	5	5	19	EDICIONES PROFESIONALES INFORMACION SL-EPI	BARCELONA	MISTRAL, 36, BARCELONA, ALBOLOTE, SPAIN	1386-6710	1699-2407		PROF INFORM	Prof. Inf.	MAR-APR	2020	29	2
J	Holnicki, P; Kaluszko, A; Nahorski, Z				Holnicki, Piotr; Kaluszko, Andrzej; Nahorski, Zbigniew			Scenario Analysis of Air Quality Improvement in Warsaw, Poland, by the End of the Current Decade	ATMOSPHERE			English	Article						urban air quality; emission abatement; emission Euro norms; BEV; PHEV cars; population exposure	INTEGRATED ASSESSMENT; NOX EMISSIONS; HEALTH; POLLUTION; IMPACT; VARIABILITY; TRANSPORT	Very low air quality in the Warsaw conurbation, Poland, similarly to the case in many large European cities, poses a serious threat to the residents' health, being a significant source of premature mortality. Many results presented in earlier publications indicated local heating installations and car traffic as the main emission categories responsible for this adverse population exposure, where t…	[Holnicki, Piotr; Kaluszko, Andrzej; Nahorski, Zbigniew] Polish Acad Sci, Syst Res Inst, PL-01447 Warsaw, Poland; [Nahorski, Zbigniew] Warsaw Sch Informat Technol WIT, PL-01447 Warsaw, Poland	Polish Academy of Sciences; Systems Research Institute of the Polish Academy of Sciences	Holnicki, P (corresponding author), Polish Acad Sci, Syst Res Inst, PL-01447 Warsaw, Poland.	holnicki@ibspan.waw.pl	Nahorski, Zbigniew T/A-6524-2009	Nahorski, Zbigniew T/0000-0002-2340-8020	National Science Center, Poland [DEC-2018/30/Q/HS4/00764]	National Science Center, Poland(National Science Centre, Poland)	Research conducted by Z. Nahorski was partially supported by the National Science Center, Poland under the Grant DEC-2018/30/Q/HS4/00764.		58	0	0	1	1	MDPI	BASEL	ST ALBAN-ANLAGE 66, CH-4052 BASEL, SWITZERLAND		2073-4433		ATMOSPHERE-BASEL	Atmosphere	OCT	2022	13	10
J	Piccoliori, G; Mahlknecht, A; Abuzahra, ME; Engl, A; Breitenberger, V; Vogele, A; Montalbano, C; Sonnichsen, A				Piccoliori, Giuliano; Mahlknecht, Angelika; Abuzahra, Muna E.; Engl, Adolf; Breitenberger, Vera; Vogele, Anna; Montalbano, Carmelo; Soennichsen, Andreas			Quality improvement in chronic care by self-audit, benchmarking and networking in general practices in South Tyrol, Italy: results from an interventional study	FAMILY PRACTICE			English	Article						Benchmarking; chronic diseases; computer communication network; general practice; health care quality; health care quality indicators	PERFORMANCE; PAY; INDICATORS	Background: Systematic strategies promoting quality of care in general practice are yet under-represented in several European countries. Objective: This interventional study assessed whether a combined intervention (self-audit, benchmarking, quality circles) improved quality of care in Salzburg, Austria and South Tyrol, Italy. The present publication reports the Italian results. Methods: We devel…	[Piccoliori, Giuliano; Engl, Adolf; Vogele, Anna] South Tyrolean Acad Gen Practice, Bolzano, Italy; [Piccoliori, Giuliano; Mahlknecht, Angelika; Engl, Adolf; Breitenberger, Vera] Coll Hlth Care Profess, Inst Gen Practice, Lorenz Bohler Str 13, I-39100 Bolzano, Italy; [Mahlknecht, Angelika] Paracelsus Med Univ, Inst Gen Practice Family Med & Prevent Med, Salzburg, Austria; [Abuzahra, Muna E.] Med …	Paracelsus Private Medical University; Medical University of Graz; Medical University of Vienna	Mahlknecht, A (corresponding author), Coll Hlth Care Profess, Inst Gen Practice, Lorenz Bohler Str 13, I-39100 Bolzano, Italy.	angelika.mahlknecht@am-mg.claudiana.bz.it		Paier-Abuzahra, Muna E./0000-0002-5928-0129; Piccoliori, Giuliano/0000-0003-1974-4184	European programme INTERREG-IV Italy-Austria 2007-13 [5222]; Paracelsus Medical University of Salzburg; Autonomous Province of Bolzano	European programme INTERREG-IV Italy-Austria 2007-13; Paracelsus Medical University of Salzburg; Autonomous Province of Bolzano(Pronvincia Autonoma di Bolzano)	European programme INTERREG-IV Italy-Austria 2007-13 (grant number 5222), Paracelsus Medical University of Salzburg, Autonomous Province of Bolzano.		32	0	0	0	1	OXFORD UNIV PRESS	OXFORD	GREAT CLARENDON ST, OXFORD OX2 6DP, ENGLAND	0263-2136	1460-2229		FAM PRACT	Fam. Pr.	JUN	2021	38	3
J	Mazov, NA; Gureyev, VN				Mazov, Nikolay A.; Gureyev, Vadim N.			Nontraditional Approaches to Assessing Journal Importance: Case Study of Russian Journals on Earth Sciences	SERIALS REVIEW			English	Article						Altmetrics; editorial boards; bibliometrics; citation analysis; academic journals; Earth Sciences	SCIENTIFIC JOURNALS; EDITORIAL-BOARDS; IMPACT FACTOR; PUBLICATIONS; USAGE; GATEKEEPERS; ALTMETRICS; PATTERNS; INDEX	Currently, a broad set of bibliometric indices for evaluation of journal quality, the level of its internationalization, and interactions between serials are available. However, some cases require one to obtain more precise methods to assess journals, e.g., when estimating new journals, selecting them into international citation databases, increasing their rank, broadening their readership, or op…	[Mazov, Nikolay A.; Gureyev, Vadim N.] Russian Acad Sci, Siberian Branch, Trofimuk Inst Petr Geol & Geophys, Novosibirsk, Russia; [Mazov, Nikolay A.; Gureyev, Vadim N.] Russian Acad Sci, State Publ Sci Technol Lib, Siberian Branch, Novosibirsk 630090, Russia	Russian Academy of Sciences; Trofimuk Institute of Petroleum Geology & Geophysics; Russian Academy of Sciences; State Public Scientific & Technological Library of the Siberian Division of the Russian Academy of Sciences	Gureyev, VN (corresponding author), Russian Acad Sci, State Publ Sci Technol Lib, Siberian Branch, Novosibirsk 630090, Russia.	GureyevVN@ipgg.sbras.ru	Gureyev, Vadim N./A-4778-2014; Mazov, Nikolai A./G-6469-2010	Gureyev, Vadim N./0000-0002-3460-0157; Mazov, Nikolai A./0000-0003-4607-1122	RFBR [19-011-00531]	RFBR(Russian Foundation for Basic Research (RFBR))	The reported study was funded by RFBR according to the research project [No 19-011-00531].		42	2	2	2	33	ROUTLEDGE JOURNALS, TAYLOR & FRANCIS LTD	ABINGDON	2-4 PARK SQUARE, MILTON PARK, ABINGDON OX14 4RN, OXON, ENGLAND	0098-7913	1879-095X		SERIALS REV	Ser. Rev.	JAN 2	2020	46	1
J	Hasnida, A; Kok, MO; Pisani, E				Hasnida, Amalia; Kok, Maarten Olivier; Pisani, Elizabeth			Challenges in maintaining medicine quality while aiming for universal health coverage: a qualitative analysis from Indonesia	BMJ GLOBAL HEALTH			English	Article						public health; health policy; health systems; health insurance; qualitative study	CARE; POLICY	Introduction Indonesia, the world's fourth most populous nation, is close to achieving universal health coverage (UHC). A widely-publicised falsified vaccine case in 2016, coupled with a significant financial deficit in the national insurance system, has contributed to concern that the rapid scale-up of UHC might undermine medicine quality. We investigated the political and economic factors that …	[Hasnida, Amalia; Kok, Maarten Olivier; Pisani, Elizabeth] Erasmus Univ, Erasmus Sch Hlth Policy & Management, Hlth Care Governance, Rotterdam, Zuid Holland, Netherlands; [Hasnida, Amalia] Migunani Res Inst, Yogyakarta, Indonesia; [Kok, Maarten Olivier] Vrije Univ Amsterdam, Hlth Sci, Amsterdam, Netherlands; [Pisani, Elizabeth] Kings Coll London, Policy Inst, London, England	Erasmus University Rotterdam; Vrije Universiteit Amsterdam; University of London; King's College London	Hasnida, A (corresponding author), Erasmus Univ, Erasmus Sch Hlth Policy & Management, Hlth Care Governance, Rotterdam, Zuid Holland, Netherlands.;Hasnida, A (corresponding author), Migunani Res Inst, Yogyakarta, Indonesia.	hasnida@eshpm.eur.nl		Pisani, Elizabeth/0000-0002-3674-631X; Kok, Maarten/0000-0001-8957-1253; Hasnida, Amalia/0000-0002-9264-334X	Wellcome Trust [209930]; Erasmus University (Research Excellence and Innovation grant)	Wellcome Trust(Wellcome Trust); Erasmus University (Research Excellence and Innovation grant)	This work was supported by the Wellcome Trust (grant holder: Elizabeth Pisani; grant number 209930) and Erasmus University (through a Research Excellence and Innovation grant).		67	5	5	4	8	BMJ PUBLISHING GROUP	LONDON	BRITISH MED ASSOC HOUSE, TAVISTOCK SQUARE, LONDON WC1H 9JR, ENGLAND	2059-7908			BMJ GLOB HEALTH	BMJ Glob. Health		2021	6	SUPPL_3
J	Ozen, S; Ata, A; Darendeliler, F				Ozen, Samim; Ata, Aysun; Darendeliler, Feyza			The Impact of the CEDD-NET on the Evaluation of Rare Disorders: A Multicenter Scientific Research Platform in the Field of Pediatric Endocrinology	JOURNAL OF CLINICAL RESEARCH IN PEDIATRIC ENDOCRINOLOGY			English	Article						Nationwide studies; pediatric endocrinology; rare diseases; CEDD-NET	FEATURES; PROGRESS	Objective: The database http://cedd.saglik-network.org (CEDD-NET) has been operating since 2013 in Turkey. All pediatric endocrinologists can propose projects to this network. The aim of our study was to determine the impact of CEDD-NET on the transformation of multicenter studies into scientific publications and assess the academic characteristics of the studies that have been transcribed into p…	[Ozen, Samim] Ege Univ, Dept Pediat Endocrinol, Fac Med, Izmir, Turkey; [Ata, Aysun] Univ Hlth Sci Turkey, Adana City Training & Res Hosp, Clin Pediat Endocrinol, Adana, Turkey; [Darendeliler, Feyza] Istanbul Univ, Istanbul Fac Med, Dept Pediat Endocrinol, Istanbul, Turkey	Ege University; Istanbul University	Ozen, S (corresponding author), Ege Univ, Dept Pediat Endocrinol, Fac Med, Izmir, Turkey.	samim.ozen@ege.edu.tr	ata, aysun/GSD-7045-2022						11	0	0	2	2	GALENOS YAYINCILIK	FINDIKZADE	MOLLA GURANI MAHALLESI KACAMAK SOKAK NO 21, FINDIKZADE, ISTANBUL 34093, TURKEY	1308-5727	1308-5735		J CLIN RES PEDIATR E	J. Clin Res. Pediatr. Endocrinol.	JUN	2022	14	2
J	Alexander, BK; Hicks, JW; Agarwal, A; Cage, BB; Solar, SF; Jha, AJ; McGwin, G; Shah, AS				Alexander, Bradley K.; Hicks, James W.; Agarwal, Abhinav; Cage, Benjamin B.; Solar, Spaulding F.; Jha, Aaradhana J.; McGwin, Gerald; Shah, Ashish			Publishing Characteristics of Foot and Ankle Research Over a 15-Year Time Interval A Review of The Journal of Bone & Joint Surgery from 2004 to 2018	JOURNAL OF BONE AND JOINT SURGERY-AMERICAN VOLUME			English	Article							OPEN-ACCESS; TRENDS; LEVEL; PUBLICATION; AUTHORSHIP; MEDICINE	Background: As the foot and ankle subspecialty continues to grow in orthopaedics, trends in published literature provide valuable insights to help understand and strengthen the field. The current study evaluates the changes in the characteristics of foot and ankle articles in The Journal of Bone & Joint Surgery (American Volume) (JBJS-A) from 2004 to 2018. Methods: Foot and ankle-related articles…	[Alexander, Bradley K.; Hicks, James W.; Agarwal, Abhinav; Cage, Benjamin B.; Solar, Spaulding F.; Jha, Aaradhana J.; McGwin, Gerald; Shah, Ashish] Univ Alabama Birmingham, Birmingham, AL 35294 USA; [Alexander, Bradley K.; Hicks, James W.; Agarwal, Abhinav; Cage, Benjamin B.; Solar, Spaulding F.; Jha, Aaradhana J.; McGwin, Gerald; Shah, Ashish] Univ Alabama Birmingham, Dept Orthopaed Surg, Birmin…	University of Alabama System; University of Alabama Birmingham; University of Alabama System; University of Alabama Birmingham; University of Alabama System; University of Alabama Birmingham	Alexander, BK (corresponding author), Univ Alabama Birmingham, Birmingham, AL 35294 USA.;Alexander, BK (corresponding author), Univ Alabama Birmingham, Dept Orthopaed Surg, Birmingham, AL 35294 USA.	bradley.alexander@bcm.edu; jamhicks9177@gmail.com; abhinav.agarwal1025@gmail.com; ben.cage96@gmail.com; ssolar@uab.edu; ajha@uabmc.edu; gmcgwin@uabmc.edu; ashishshah@uabmc.edu							22	0	0	0	0	LIPPINCOTT WILLIAMS & WILKINS	PHILADELPHIA	TWO COMMERCE SQ, 2001 MARKET ST, PHILADELPHIA, PA 19103 USA	0021-9355	1535-1386		J BONE JOINT SURG AM	J. Bone Joint Surg.-Am. Vol.	OCT 21	2020	102	20
J	Rim, CH				Rim, Chai Hong			Practical Advice for South Korean Medical Researchers Regarding Open-Access and Predatory Journals	CANCER RESEARCH AND TREATMENT			English	Article						Open access; Predatory; Medical research; Directory of Open Access Journals; Open Access Scholarly Publishers Association; Beall's list		In recent decades, the volume of scholarly literature worldwide has increased significantly, and open-access publishing has become commonplace. These changes are even more dominant in South Korea. Comparing the periods of 1981-2000 and 2001-2020, the number of medical articles produced in Korea increased by 16.8 times on the Web of Science platform (13,223 to 222,771 papers). Before 1990, almost …	[Rim, Chai Hong] Korea Univ, Med Coll, Dept Radiat Oncol, Seoul, South Korea; [Rim, Chai Hong] Korea Univ, Dept Radiat Oncol, Ansan Hosp, 123 Jeokgeum Ro, Ansan 15355, South Korea	Korea University; Korea University Medicine (KU Medicine); Korea University; Korea University Medicine (KU Medicine)	Rim, CH (corresponding author), Korea Univ, Dept Radiat Oncol, Ansan Hosp, 123 Jeokgeum Ro, Ansan 15355, South Korea.	crusion3@naver.com							24	0	0	1	17	KOREAN CANCER ASSOCIATION	SEOUL	RM 1824, GWANGHWAMUN OFFICIA, 92 SAEMUNAN-RO, JONGNO-GU, SEOUL, 110-999, SOUTH KOREA	1598-2998	2005-9256		CANCER RES TREAT	Cancer Res. Treat.	JAN	2021	53	1
Yes	Siler, K; Vincent-Lamarre, P; Sugimoto, CR; Lariviere, V				Siler, Kyle; Vincent-Lamarre, Philippe; Sugimoto, Cassidy R.; Lariviere, Vincent			Cumulative advantage and citation performance of repeat authors in scholarly journals	PLOS ONE			English	Article							PRODUCTIVITY; PUBLICATION; SCIENCE; PARTICULARISM; FAVORITISM; DECISIONS; ECONOMICS; RISK; BIAS; AGE	Cumulative advantage-commonly known as the Matthew Effect-influences academic output and careers. Given the challenge and uncertainty of gauging the quality of academic research, gatekeepers often possess incentives to prefer the work of established academics. Such preferences breach scientific norms of universalism and can stifle innovation. This article analyzes repeat authors within academic j…	[Siler, Kyle; Vincent-Lamarre, Philippe; Lariviere, Vincent] Univ Montreal, Ecole Bibliothecon & Sci Informat, Montreal, PQ, Canada; [Sugimoto, Cassidy R.] Georgia Inst Technol, Sch Publ Policy, Atlanta, GA 30332 USA	Universite de Montreal; University System of Georgia; Georgia Institute of Technology	Siler, K; Lariviere, V (corresponding author), Univ Montreal, Ecole Bibliothecon & Sci Informat, Montreal, PQ, Canada.	ksiler@gmail.com; vincent.lariviere@umontreal.ca	Sugimoto, Cassidy R/AAV-2705-2021	Sugimoto, Cassidy R/0000-0001-8608-3203; Vincent-Lamarre, Philippe/0000-0002-1358-8937	Alfred P. Sloan Foundation [G-2020-12678]	Alfred P. Sloan Foundation(Alfred P. Sloan Foundation)	The authors thank seminar participants at the University of Arizona Department of Sociology, the University of Strasbourg Department of Economics and the Utrecht University Innovation Studies Group for helpful feedback on previous versions of this article.		84	0	0	4	7	PUBLIC LIBRARY SCIENCE	SAN FRANCISCO	1160 BATTERY STREET, STE 100, SAN FRANCISCO, CA 94111 USA	1932-6203			PLOS ONE	PLoS One		2022	17	4
J	Singh, AR; Nishad, SN; Kumar, N				Singh, Anuj Raj; Nishad, Shiv Narayan; Kumar, Naresh			Capturing Evolution of Research Trends in Air Pollutants and its Health Impact: A Bibliometric Approach	JOURNAL OF SCIENTOMETRIC RESEARCH			English	Article						Air Pollution; Disease; Particulate Matter; Health Impacts; Air Pollutants	POLLUTION; DISEASE	Air pollution has become one of the major problems for environment and human health. Today, both developing and developed countries are affected by air pollution, where approximately 1.1 billion people breathe unhealthy air. One out of eight deaths globally is attributed to poor quality of air. In pragmatics of development and economical advancements, the constituents responsible for poor quality…	[Singh, Anuj Raj] Acad Sci & Innovat Res, Ghaziabad, Uttar Pradesh, India; [Singh, Anuj Raj; Nishad, Shiv Narayan; Kumar, Naresh] Natl Inst Sci Commun & Policy Res, CSIR, New Delhi, India; [Nishad, Shiv Narayan] Natl Inst Sci Commun & Policy Res, CSIR, New Delhi 110012, India	Academy of Scientific & Innovative Research (AcSIR); Council of Scientific & Industrial Research (CSIR) - India; Council of Scientific & Industrial Research (CSIR) - India	Nishad, SN (corresponding author), Natl Inst Sci Commun & Policy Res, CSIR, New Delhi 110012, India.	s.nishad@niscpr.res.in							27	0	0	2	2	PHCOG NET	KARNATAKA	17, 2ND FLR, BUDDHA VIHAR RD, NEAR SPORTS ZONE, COX TOWN, BENGALURU, KARNATAKA, 560005, INDIA	2321-6654	2320-0057		J SCIENTOMETR RES	J. Scientometr. Res.	MAY-AUG	2022	11	2
J	Krenn, M; Zeilinger, A				Krenn, Mario; Zeilinger, Anton			Predicting research trends with semantic and neural networks with an application in quantum physics	PROCEEDINGS OF THE NATIONAL ACADEMY OF SCIENCES OF THE UNITED STATES OF AMERICA			English	Article						semantic network; machine learning; quantum physics; metascience; computer-inspired science	SCIENCE	The vast and growing number of publications in all disciplines of science cannot be comprehended by a single human researcher. As a consequence, researchers have to specialize in narrow subdisciplines, which makes it challenging to uncover scientific connections beyond the own field of research. Thus, access to structured knowledge from a large corpus of publications could help push the frontiers…	[Krenn, Mario; Zeilinger, Anton] Univ Vienna, Vienna Ctr Quantum Sci & Technol, Fac Phys, Waehringer Guertel 18, A-1090 Vienna, Austria; [Krenn, Mario; Zeilinger, Anton] Austrian Acad Sci, Inst Quantum Opt & Quantum Informat, A-1090 Vienna, Austria; [Krenn, Mario] Univ Toronto, Dept Chem, Toronto, ON M5S 3H6, Canada; [Krenn, Mario] Univ Toronto, Dept Comp Sci, Toronto, ON M5T 3A1, Canada; [Krenn,…	University of Vienna; Austrian Academy of Sciences; University of Toronto; University of Toronto	Krenn, M; Zeilinger, A (corresponding author), Univ Vienna, Vienna Ctr Quantum Sci & Technol, Fac Phys, Waehringer Guertel 18, A-1090 Vienna, Austria.;Krenn, M; Zeilinger, A (corresponding author), Austrian Acad Sci, Inst Quantum Opt & Quantum Informat, A-1090 Vienna, Austria.;Krenn, M (corresponding author), Univ Toronto, Dept Chem, Toronto, ON M5S 3H6, Canada.;Krenn, M (corresponding author), U…	mario.krenn@univie.ac.at; anton.zeilinger@univie.ac.at	Zeilinger, Anton/A-1170-2011; Krenn, Mario/A-2799-2013	Krenn, Mario/0000-0003-1620-9207	Austrian Academy of Sciences; University of Vienna Project Quantum Experiments at Space Scale and Austrian Science Fund [SFB F40]; Erwin Schrodinger Fellowship [J4309]	Austrian Academy of Sciences; University of Vienna Project Quantum Experiments at Space Scale and Austrian Science Fund; Erwin Schrodinger Fellowship	M.K. thanks James A. Evans and Sasha Belikov for exciting discussions of metaknowledge research and automation of science and Jacob G. Foster for a short but influential conversation at the International Symposium on Science of Science 2016. Furthermore, we acknowledge Nora Tischler, Armin Hochrainer, Robert Fickler, Radek Lapkiewicz, Manuel Erhard, and Philip Haslinger for many interesting discu…		48	27	29	2	23	NATL ACAD SCIENCES	WASHINGTON	2101 CONSTITUTION AVE NW, WASHINGTON, DC 20418 USA	0027-8424	1091-6490		P NATL ACAD SCI USA	Proc. Natl. Acad. Sci. U. S. A.	JAN 28	2020	117	4
J	de van der Schueren, MAE; Keller, H; Cederholm, T; Barazzoni, R; Compher, C; Correia, MITD; Gonzalez, MC; Jager-Wittenaar, H; Pirlich, M; Steiber, A; Waitzberg, D; Jensen, GL				de van der Schueren, M. A. E.; Keller, H.; Cederholm, T.; Barazzoni, R.; Compher, C.; Correia, M. I. T. D.; Gonzalez, M. C.; Jager-Wittenaar, H.; Pirlich, M.; Steiber, A.; Waitzberg, D.; Jensen, G. L.		GLIM Consortium	Global Leadership Initiative on Malnutrition (GLIM): Guidance on validation of the operational criteria for the diagnosis of protein-energy malnutrition in adults	CLINICAL NUTRITION			English	Article						Adult; Nutrition assessment; Outcomes research/quality	MUSCLE MASS; VALIDITY; RELIABILITY; NUTRITION; COMMUNITY; RISK	Background: The Global Leadership Initiative on Malnutrition (GLIM) created a consensus-based framework consisting of phenotypic and etiologic criteria to record the occurrence of malnutrition in adults. This is a minimum set of practicable indicators for use in characterizing a patient/client as malnourished, considering the global variations in screening and nutrition assessment, and to be used…	[de van der Schueren, M. A. E.] HAN Univ Appl Sci, Sch Allied Hlth, Dept Nutr & Hlth, Nijmegen, Netherlands; [Keller, H.] Schlegel Univ Waterloo Res Inst Aging, Waterloo, ON, Canada; [Keller, H.] Univ Waterloo, Dept Kinesiol, Waterloo, ON, Canada; [Cederholm, T.] Uppsala Univ, Dept Publ Hlth & Caring Sci, Clin Nutr & Metab, Uppsala, Sweden; [Cederholm, T.] Karolinska Univ Hosp, Theme Aging, Stock…	University of Waterloo; University of Waterloo; Uppsala University; Karolinska Institutet; Karolinska University Hospital; University of Trieste; University of Pennsylvania; Universidade Federal de Minas Gerais; Universidade Catolica de Pelotas; Universidade Federal de Pelotas; Universidade Federal de Pelotas; University of Groningen; Universidade de Sao Paulo; University of Vermont	de van der Schueren, MAE (corresponding author), HAN Univ Appl Sci, Sch Allied Hlth, Dept Nutr & Hlth, Nijmegen, Netherlands.	marian.devanderschueren@han.nl; hkeller@uwaterloo.ca; tommy.cederholm@pubcare.uu.se; barazzon@units.it; compherc@upenn.edu; isabeldavissoncorreia@gmail.com; cristinagbs@hotmail.com; ha.jager@pl.hanze.nl; pirlich@kaisereiche.de; asteiber@eatright.org; dan@ganep.com.br; Gordon.jensen@med.uvm.edu	Gonzalez, Maria Cristina/P-2094-2014; Correia, Maria Isabel Toulson Davisson/I-8617-2012; de van der Schueren, Marian A.E./AAM-5713-2021	Gonzalez, Maria Cristina/0000-0002-3901-8182; Correia, Maria Isabel Toulson Davisson/0000-0002-3503-4302; de van der Schueren, Marian A.E./0000-0001-5693-0811					37	46	46	1	5	CHURCHILL LIVINGSTONE	EDINBURGH	JOURNAL PRODUCTION DEPT, ROBERT STEVENSON HOUSE, 1-3 BAXTERS PLACE, LEITH WALK, EDINBURGH EH1 3AF, MIDLOTHIAN, SCOTLAND	0261-5614	1532-1983		CLIN NUTR	Clin. Nutr.	SEP	2020	39	9
Yes	Abramo, G; D'Angelo, CA				Abramo, Giovanni; D'Angelo, Ciriaco Andrea			A bibliometric methodology to unveil territorial inequities in the scientific wealth to combat COVID-19	SCIENTOMETRICS			English	Article						Research systems; Research performance; Knowledge capital; Medical specialties; Coronavirus; Bibliometrics	CITATIONS; IMPACT; KNOWLEDGE; COLLABORATION; PUBLICATION; FIELDS; PRODUCTIVITY; DIFFUSION; NATIONS	In this paper we develop a methodology to assess the scientific wealth of territories at field level. Our methodology uses a bibliometric approach based on the observation of academic research performance and overall scientific production in each territory. We apply it to assess disparities in the Italian territories in the medical specialties at the front line of the COVID-19 emergency. Italy ha…	[Abramo, Giovanni; D'Angelo, Ciriaco Andrea] CNR, Inst Syst Anal & Comp Sci IASI CNR, Lab Studies Res Evaluat, Via Taurini 19, I-00185 Rome, Italy; [D'Angelo, Ciriaco Andrea] Univ Roma Tor Vergata, Dept Engn & Management, Rome, Italy	Consiglio Nazionale delle Ricerche (CNR); Istituto di Analisi dei Sistemi ed Informatica Antonio Ruberti (IASI-CNR); University of Rome Tor Vergata	Abramo, G (corresponding author), CNR, Inst Syst Anal & Comp Sci IASI CNR, Lab Studies Res Evaluat, Via Taurini 19, I-00185 Rome, Italy.	giovanni.abramo@uniroma2.it; dangelo@dii.uniroma2.it	; D'Angelo, Ciriaco Andrea/J-8162-2012	abramo, giovanni/0000-0003-0731-3635; D'Angelo, Ciriaco Andrea/0000-0002-6977-6611					56	2	2	5	19	SPRINGER	DORDRECHT	VAN GODEWIJCKSTRAAT 30, 3311 GZ DORDRECHT, NETHERLANDS	0138-9130	1588-2861		SCIENTOMETRICS	Scientometrics	AUG	2021	126	8
J	Drivas, K; Kremmydas, D				Drivas, Kyriakos; Kremmydas, Dimitris			The Matthew effect of a journal's ranking	RESEARCH POLICY			English	Article						Journal rankings; AJG/ABS list; Scientific diffusion; Matthew effect; Difference-in-differences; Coarsened exact matching	EDITORIAL TEAMS; IMPACT FACTOR; SCHOLARLY PROFILES; ACADEMIC JOURNALS; COERCIVE CITATION; RESEARCH QUALITY; SCIENCE; BUSINESS; ASSOCIATION; ECONOMICS	We examine the impact of a journal's ranking on the citations its papers garner. Our testbed is journals included in the early annual publications of the Academic Journal Guide, published by the Association of Business Schools from 2007 to 2010. By focusing on a small subset of these journals, we provide causal evidence that an increase in a journal's ranking will increase citations to its papers…	[Drivas, Kyriakos] Univ Piraeus, Dept Econ, Karaoli & Dimitriou 80, Piraeus 18534, Greece; [Kremmydas, Dimitris] Agr Univ Athens, Dept Agr Econ & Rural Dev, Iera Odos 75, GR-11855 Athens, Greece	University of Piraeus; Agricultural University of Athens	Drivas, K (corresponding author), Univ Piraeus, Dept Econ, Karaoli & Dimitriou 80, Piraeus 18534, Greece.	drivas@unipi.gr	Drivas, Kyriakos/AAP-5221-2021	Kremmydas, Dimitrios/0000-0002-4444-1698					84	12	12	3	44	ELSEVIER	AMSTERDAM	RADARWEG 29, 1043 NX AMSTERDAM, NETHERLANDS	0048-7333	1873-7625		RES POLICY	Res. Policy	MAY	2020	49	4
J	Zheng, DY; Khan, M; Zhang, GY; Song, KD; Wang, LX; Qiao, C; Kang, FL				Zheng, Dongying; Khan, Muhanmmad; Zhang, Guangyao; Song, Kedong; Wang, Lixia; Qiao, Chong; Kang, Fuli			A bibliometric analysis of the research on preeclampsia in the first two decades of the twenty-first century	JOURNAL OF HYPERTENSION			English	Article						bibliographic coupling; bibliometric; BICOMB; CiteSpace; co-citation; co-occurrence; preeclampsia; VOSviewer	COUNTRIES	Background: Preeclampsia still remains one of the leading causes of maternal and perinatal mortality worldwide. Despite the concerted efforts of researchers, only a little improvement has been seen. Clinical decision-making is based on the published literatures. With the explosive growth of medical documents in recent decades, a bibliometric method is essential for assessing the intellectual cont…	[Zheng, Dongying; Song, Kedong] Dalian Univ Technol, Dalian R&D Ctr Stem Cell & Tissue Engn, State Key Lab Fine Chem, Dalian, Peoples R China; [Khan, Muhanmmad] Univ Punjab, Inst Zool, Quaid E Azam Campus, Lahore, Pakistan; [Zhang, Guangyao] Dalian Univ Technol, Inst Sci Sci & S&T Management, WISE Lab, Dalian, Peoples R China; [Wang, Lixia; Kang, Fuli] Dalian Med Univ, Dept Obstet & Genecol, Affi…	Dalian University of Technology; University of Punjab; Dalian University of Technology; Dalian Medical University; China Medical University	Kang, FL (corresponding author), 467 Zhongshan Rd, Dalian 116023, Liaoning, Peoples R China.	497258265@qq.com	Zhang, Guangyao/AAV-2455-2021	Zhang, Guangyao/0000-0002-0505-1160					26	0	0	10	17	LIPPINCOTT WILLIAMS & WILKINS	PHILADELPHIA	TWO COMMERCE SQ, 2001 MARKET ST, PHILADELPHIA, PA 19103 USA	0263-6352	1473-5598		J HYPERTENS	J. Hypertens.	JUN	2022	40	6
J	Gonzalez, EP; Labriola, R				Gonzalez, Elena Palmero; Labriola, Rodrigo			TRAJECTORY OF A BRAZILIAN JOURNAL IN THE WORLD OF NEO-LATIN STUDIES	ALEA-ESTUDOS NEOLATINOS			Portuguese	Article						Neolatin Studies; internationalization of research; Open Science; Alea		Founded in 1999 by the Postgraduate Program in Neolatin Letters of the Federal University of Rio de Janeiro (UFRJ), Alea has become a journal of obligatory reference in the area of Brazilian and Latin American Letters, establishing a strong academic research link between institutions and researchers in Brazil and the world in the field of Neolatin studies, as well as in related areas such as comp…	[Gonzalez, Elena Palmero; Labriola, Rodrigo] Univ Fed Rio de Janeiro, Rio De Janeiro, RJ, Brazil	Universidade Federal do Rio de Janeiro	Gonzalez, EP (corresponding author), Univ Fed Rio de Janeiro, Rio De Janeiro, RJ, Brazil.	elenacpgonzalez@gmail.com; rlabriola@gmail.com	Labriola, Rodrigo/D-4222-2013	Labriola, Rodrigo/0000-0002-8421-5433					14	0	0	1	6	UNIV FED RIO DE JANEIRO, FAC LETRAS	RIO DE JANEIRO RJ	CIDADE UNIV, PROGRAM POS-GRAD LETRAS NEOLATINAS, AV HORACIO MACEDO, 2151, RIO DE JANEIRO RJ, CEP 21941-90, BRAZIL	1517-106X	1807-0299		ALEA-ESTUD NEOLAT	Alea-Estud. Neolat.	SEP-DEC	2020	22	3
J	Penders, B; Shaw, DM				Penders, Bart; Shaw, David M.			Civil disobedience in scientific authorship: Resistance and insubordination in science	ACCOUNTABILITY IN RESEARCH-POLICIES AND QUALITY ASSURANCE			English	Article						Civil disobedience; resistance; research integrity; research governance; authorship; protest	HONORARY AUTHORSHIP; CO-AUTHORSHIP; CREDIT; DYNAMICS; COLLABORATION; PUBLICATIONS; DIVERSITY; MANIFESTO; GAME	The distribution of credit, resources and opportunities in science is heavily skewed due to unjust practices and incentives, hardwired into science's rules, guidelines and conventions. A form of resistance widely available is to break those rules. We review instances of rule-breaking in scientific authorship to allow for a redefinition of the concept of civil disobedience in the context of academ…	[Penders, Bart; Shaw, David M.] Maastricht Univ, Care & Publ Hlth Res Inst Caphri, Dept Hlth Eth & Soc, Maastricht, Netherlands; [Shaw, David M.] Univ Basel, Inst Biomed Eth, Basel, Switzerland	Maastricht University; University of Basel	Penders, B (corresponding author), Maastricht Univ, Care & Publ Hlth Res Inst Caphri, Dept Hlth Eth & Soc, Maastricht, Netherlands.	b.penders@maastrichtuniversity.nl	Penders, Bart/B-8637-2008	Penders, Bart/0000-0002-2661-9181					111	6	6	2	12	TAYLOR & FRANCIS INC	PHILADELPHIA	530 WALNUT STREET, STE 850, PHILADELPHIA, PA 19106 USA	0898-9621	1545-5815		ACCOUNT RES	Account. Res.	AUG 17	2020	27	6
J	Sleiman, AA; Matey, N; Gravina, NE				Sleiman, Andressa A.; Matey, Nicholas; Gravina, Nicole E.			Ranking of the Most Prolific Authors, Universities, and Organizations in the Journal of Organizational Behavior Management	JOURNAL OF ORGANIZATIONAL BEHAVIOR MANAGEMENT			English	Article						Scholarly activity; publication rates; citation rates; prolific authors	RESEARCH PRODUCTIVITY; PROGRAMS	Over the years, reviews in behavior analysis have sought to identify the most prolific researchers and institutions. The goal of these reviews was to offer one resource for behavior analysts to identify experts in behavior analysis and quality graduate programs. However, most of these reviews omitted the Journal of Organizational Behavior Management (JOBM), making the results less relevant to tho…	[Sleiman, Andressa A.; Matey, Nicholas; Gravina, Nicole E.] Univ Florida, Gainesville, FL USA	State University System of Florida; University of Florida	Gravina, NE (corresponding author), Sch Psychol, 945 Ctr Dr, Gainesville, FL 32611 USA.	ngravina@ufl.edu	Gravina, Nicole/K-2902-2019	Gravina, Nicole/0000-0001-8210-7159; Sleiman, Andressa/0000-0001-8927-6203					9	2	2	0	5	ROUTLEDGE JOURNALS, TAYLOR & FRANCIS LTD	ABINGDON	2-4 PARK SQUARE, MILTON PARK, ABINGDON OX14 4RN, OXON, ENGLAND	0160-8061	1540-8604		J ORGAN BEHAV MANAGE	J. Organ. Behav. Manage.	APR 2	2020	40	1-2
J	Malvic, T; Andreic, Z; Barudzija, U; Bedekovic, G; Hrncevic, L; Ivsinovic, J; Korman, T; Kovac, Z; Pavlic, K; Pasic, B				Malvic, Tomislav; Andreic, Zeljko; Barudzija, Uros; Bedekovic, Gordan; Hrncevic, Lidia; Ivsinovic, Josip; Korman, Tomislav; Kovac, Zoran; Pavlic, Kresimir; Pasic, Borivoje			Citation Rate Challenges for a Small Journal Indexed in Scopus and WoS-Case Study from Central Europe (Croatia), Editorial View	PUBLICATIONS			English	Article						journal indexation; small publisher; bibliographic metrics; Croatia	CITESCORE	The term small journal has been used for a journal published as a single journal or one of a few serials, mostly by an academic publisher. This case study showed the challenges that a journal must override to be indexed in Scopus and WoS, especially if Q1 /Q2 are targeted. The number of submissions, and especially of the published papers, are not the most critical variables for an increase of jou…	[Malvic, Tomislav; Andreic, Zeljko; Barudzija, Uros; Bedekovic, Gordan; Hrncevic, Lidia; Korman, Tomislav; Kovac, Zoran; Pavlic, Kresimir; Pasic, Borivoje] Univ Zagreb, Fac Min Geol & Petr Engn, Pierottijeva 6, HR-10000 Zagreb, Croatia; [Ivsinovic, Josip] 1st Catholic Elementary Sch City Zagreb, Ivanicgradska Ul 41A, HR-10000 Zagreb, Croatia	University of Zagreb	Ivsinovic, J (corresponding author), 1st Catholic Elementary Sch City Zagreb, Ivanicgradska Ul 41A, HR-10000 Zagreb, Croatia.	josip.ivsinovic@skole.hr	Pavlić, Krešimir/N-2038-2019; Ivšinović, Josip/Z-3903-2019; Malvić, Tomislav/J-6340-2019; Kovač, Zoran/ABC-3781-2020	Pavlić, Krešimir/0000-0003-3315-2900; Ivšinović, Josip/0000-0002-7451-1677; Malvić, Tomislav/0000-0003-2072-9539; Kovac, Zoran/0000-0001-8091-7975					19	0	0	5	5	MDPI	BASEL	ST ALBAN-ANLAGE 66, CH-4052 BASEL, SWITZERLAND		2304-6775		PUBLICATIONS	Publications	SEP	2022	10	3
J	Mishra, A; Shatnawi, R; Catal, C; Akbulut, A				Mishra, Alok; Shatnawi, Raed; Catal, Cagatay; Akbulut, Akhan			Techniques for Calculating Software Product Metrics Threshold Values: A Systematic Mapping Study	APPLIED SCIENCES-BASEL			English	Article						object-oriented metrics; software metrics; object-oriented measures; thresholds; systematic mapping; software quality	BAD SMELLS; CLASS SIZE; SUITE	Several aspects of software product quality can be assessed and measured using product metrics. Without software metric threshold values, it is difficult to evaluate different aspects of quality. To this end, the interest in research studies that focus on identifying and deriving threshold values is growing, given the advantage of applying software metric threshold values to evaluate various soft…	[Mishra, Alok] Molde Univ Coll, Specialized Univ Logist, Fac Logist, N-06830 Molde, Norway; [Mishra, Alok] Atilim Univ, Dept Software Engn, TR-06830 Ankara, Turkey; [Shatnawi, Raed] Jordan Univ Sci & Technol, Dept Software Engn, Irbid 22110, Jordan; [Catal, Cagatay] Qatar Univ, Dept Comp Sci & Engn, Doha 2713, Qatar; [Akbulut, Akhan] Istanbul Kultur Univ, Dept Comp Engn, TR-34158 Istanbul, Turkey	Molde University College; Atilim University; Jordan University of Science & Technology; Qatar University; Istanbul Kultur University	Mishra, A (corresponding author), Molde Univ Coll, Specialized Univ Logist, Fac Logist, N-06830 Molde, Norway.;Mishra, A (corresponding author), Atilim Univ, Dept Software Engn, TR-06830 Ankara, Turkey.	alok.mishra@himolde.no; raedamin@just.edu.jo; ccatal@qu.edu.qa; a.akbulut@iku.edu.tr	Mishra, Alok/AAE-2673-2019; Shatnawi, Raed/P-4713-2014	Mishra, Alok/0000-0003-1275-2050; Catal, Cagatay/0000-0003-0959-2930; Shatnawi, Raed/0000-0001-7777-1370	Molde University College-Specialized Univ. in Logistics, Norway	Molde University College-Specialized Univ. in Logistics, Norway	Authors thanks to the Molde University College-Specialized Univ. in Logistics, Norway for the support of Open access fund.		80	1	1	1	3	MDPI	BASEL	ST ALBAN-ANLAGE 66, CH-4052 BASEL, SWITZERLAND		2076-3417		APPL SCI-BASEL	Appl. Sci.-Basel	DEC	2021	11	23
J	Zheng, CL; Su, JQ; Zhu, D; Xu, YY				Zheng, Chun-Li; Su, Jian-Qiang; Zhu, Dong; Xu, Yao-Yang			GLOBAL TRENDS AND PERFORMANCES OF STUDIES ON ANTIBIOTIC RESISTANCE GENES	ENVIRONMENTAL ENGINEERING AND MANAGEMENT JOURNAL			English	Article						antibiotic resistance genes; interdisciplinary advances; international collaboration; research hotspots	WASTE-WATER; TETRACYCLINE RESISTANCE; BIBLIOMETRIC ANALYSIS; BACTERIA; CASSETTES; RESISTOME; INTEGRONS; HOTSPOTS; SPREAD; FIELD	There are substantial publications about the research of antibiotic resistance genes (ARGs). The purpose of this paper is to identify the global trends and performances of ARGs research. Literatures of ARGs that published between 1974 and 2016 from Web of Science Core Collection were used to create the bibliometric database for the present study in which we coupled cluster analysis and network an…	[Zheng, Chun-Li; Su, Jian-Qiang; Zhu, Dong; Xu, Yao-Yang] Chinese Acad Sci, Inst Urban Environm, Key Lab Urban Environm & Hlth, Fujian Key Lab Watershed Ecol, Xiamen 361021, Peoples R China; [Zheng, Chun-Li; Zhu, Dong] Univ Chinese Acad Sci, Beijing 100049, Peoples R China; [Zheng, Chun-Li; Xu, Yao-Yang] Chinese Acad Sci, Zhejiang Key Lab Urban Environm Proc & Pollut Con, Ningbo Urban Environm Ob…	Chinese Academy of Sciences; Institute of Urban Environment, CAS; Chinese Academy of Sciences; University of Chinese Academy of Sciences, CAS; Chinese Academy of Sciences	Xu, YY (corresponding author), Chinese Acad Sci, Inst Urban Environm, Key Lab Urban Environm & Hlth, Fujian Key Lab Watershed Ecol, Xiamen 361021, Peoples R China.;Xu, YY (corresponding author), Chinese Acad Sci, Zhejiang Key Lab Urban Environm Proc & Pollut Con, Ningbo Urban Environm Observat & Res Stn, Ningbo 315800, Peoples R China.	yyxu@iue.ac.cn	Su, Jian-Qiang/C-2388-2009; Zhu, Dong/AAV-4954-2021; CAS, KLUEH/T-5743-2019	Su, Jian-Qiang/0000-0003-1875-249X; Zhu, Dong/0000-0002-0826-6423;	Ministry of Science and Technology of China (MSTC) [2017YFE0119000]; Chinese Academy of Sciences (CAS) [Y710021F50]; National Natural Science Foundation of China (NSFC) [31200358, 31300397, 41571130063]	Ministry of Science and Technology of China (MSTC)(Ministry of Science and Technology, China); Chinese Academy of Sciences (CAS)(Chinese Academy of Sciences); National Natural Science Foundation of China (NSFC)(National Natural Science Foundation of China (NSFC))	This paper is based upon the fund supports provided by Ministry of Science and Technology of China (MSTC) with National Key Research and Development Program(2017YFE0119000), Chinese Academy of Sciences (CAS) with Pioneer Hundred Talents Program (Y710021F50), National Natural Science Foundation of China (NSFC) with Young Scientists Programs (31200358; 31300397), and International Collaboration Pro…		48	2	2	1	34	GH ASACHI TECHNICAL UNIV IASI	IASI	71 MANGERON BLVD, IASI, 700050, ROMANIA	1582-9596	1843-3707		ENVIRON ENG MANAG J	Environ. Eng. Manag. J.	MAR	2020	19	3
J	Lahariya, C; Sharma, S; Agnani, M; de Graeve, H; Srivastava, JN; Bekedam, H				Lahariya, Chandrakant; Sharma, Sangeeta; Agnani, Manohar; de Graeve, Hilde; Srivastava, Jitnedra Nath; Bekedam, Henk			Attributes of standard treatment guidelines in clinical settings and public health facilities in India	INDIAN JOURNAL OF COMMUNITY MEDICINE			English	Article						India; public health; quality of care; standard treatment guidelines; universal health coverage	QUALITY	Background: Standard Treatment Guidelines (STGs) are time-tested tool to improve healthcare quality and patient safety. This study was done to review the available guidelines and assess their essential attributes using AGREE reporting checklist 2016. Methods: Publications from PubMed, World Health Organization, Global Health Regional Libraries, Index Medicus, Google, Google Scholar, and insurers,…	[Lahariya, Chandrakant; de Graeve, Hilde; Bekedam, Henk] World Hlth Org WHO Country Off India, New Delhi, India; [Sharma, Sangeeta] Inst Human Behav & Allied Sci IHBAS, Delhi, India; [Sharma, Sangeeta] Delhi Soc Promot Rat Use Drugs DSPRUD, Delhi, India; [Agnani, Manohar] Govt India, Minist Hlth & Family Welf, Natl Hlth Mission, New Delhi, India; [Srivastava, Jitnedra Nath] Govt India, Natl Hlth …	World Health Organization; World Health Organization	Lahariya, C (corresponding author), World Hlth Org Country Off India, Fifth Floor, New Delhi 110011, India.	c.lahariya@gmail.com			WHO, Country Office India	WHO, Country Office India	This work was supported by WHO, Country Office India		23	0	0	0	0	WOLTERS KLUWER MEDKNOW PUBLICATIONS	MUMBAI	WOLTERS KLUWER INDIA PVT LTD , A-202, 2ND FLR, QUBE, C T S NO 1498A-2 VILLAGE MAROL, ANDHERI EAST, MUMBAI, Maharashtra, INDIA	0970-0218	1998-3581		INDIAN J COMMUN MED	Indian J. Commun. Med.	JUL-SEP	2022	47	3
J	Krivicich, LM; VanHorn, T; Gowd, A; Beck, EC; Paul, K; O'Gara, TJ				Krivicich, Laura M.; VanHorn, Trent; Gowd, Anirudh; Beck, Edward C.; Paul, Katlynn; O'Gara, Tadhg J.			Predictors of Above Average 6-Year Citation Rates in Leading Spine-Specific Medical Journals	SPINE			English	Article						bibliometrics; citation rate; European spine journal; impact factor; level of evidence; orthopedic surgery; publications; spine; the journal of neurosurgery: spine	LUMBAR DEGENERATIVE SPONDYLOLISTHESIS; IMPACT; TRIAL; SURGERY; COLLABORATION; PUBLICATION; LIMITATIONS; TRENDS; BIAS	Study Design. Cross-sectional. Objective. To identify predictors of manuscripts achieving 6-year citation rates higher than the mean in spine-specific literature. Summary of Background Data. An article's citation rate demonstrates its contribution to academia and its quality. Predictors of citation rates have not yet been studied in spine-specific medical literature. Methods. Three leading spine-…	[Krivicich, Laura M.; Paul, Katlynn] Rush Univ, Midwest Orthopaed, Chicago, IL 60612 USA; [VanHorn, Trent; Gowd, Anirudh; Beck, Edward C.; O'Gara, Tadhg J.] Wake Forest Sch Med, Dept Orthopaed, Winston Salem, NC 27101 USA	Rush University; Wake Forest University	Krivicich, LM (corresponding author), Midwest Orthopaed Rush, Chicago, IL 60612 USA.	lkrivi2@uic.edu		O'Gara, Tadhg/0000-0003-2108-6598					37	0	0	2	2	LIPPINCOTT WILLIAMS & WILKINS	PHILADELPHIA	TWO COMMERCE SQ, 2001 MARKET ST, PHILADELPHIA, PA 19103 USA	0362-2436	1528-1159		SPINE	SPINE	SEP 1	2021	46	17
J	Garcovich, D; Wu, AZ; Sucar, AMS; Martin, MA				Garcovich, Daniele; Zhou Wu, Angel; Sanchez Sucar, Ana-Matilde; Adobes Martin, Milagros			The online attention to orthodontic research: an Altmetric analysis of the orthodontic journals indexed in the journal citation reports from 2014 to 2018	PROGRESS IN ORTHODONTICS			English	Article						Altmetrics; Bibliometric; Citations count; Mendeley; Social media	ARTICLES; TWITTER; SCORE	Background To describe the impact of research, beyond the limits of the academic environment, Altmetric, a new social and traditional media metric was proposed. The aims of this study were to analyze the online activity related to orthodontic research via Altmetric and to assess if a correlation exists among citations, Mendeley reader count, and the AAS (Altmetric Attention Score). Method The Dim…	[Garcovich, Daniele; Zhou Wu, Angel; Sanchez Sucar, Ana-Matilde; Adobes Martin, Milagros] European Univ Valencia, Dept Orthodont, Valencia, Spain; [Adobes Martin, Milagros] Univ Valencia, Dent Sch, Dept Paediat Dent, Valencia, Spain	University of Valencia	Garcovich, D (corresponding author), European Univ Valencia, Dept Orthodont, Valencia, Spain.	daniele.garcovich@universidadeuropea.es	garcovich, daniele/AAQ-5079-2021	garcovich, daniele/0000-0001-8516-8352; Adobes Martin, Milagros/0000-0002-9155-3844					31	8	8	12	24	SPRINGER	NEW YORK	ONE NEW YORK PLAZA, SUITE 4600, NEW YORK, NY, UNITED STATES	2196-1042			PROG ORTHOD	Prog. Orthod.	SEP 21	2020	21	1
J	Beshyah, SA; Ali, KF; Hafidh, K				Beshyah, Salem A.; Ali, Khawla F.; Hafidh, Khadija			Attitudes of physicians and scientists to peer reviewing for biomedical journals: A survey from the Middle East and Africa	IBNOSINA JOURNAL OF MEDICINE AND BIOMEDICAL SCIENCES			English	Article						Developing regions; medical journalism; peer review; research; scholarly publishing	QUALITY; PRIMER	Introduction: Peer review is vital to the scientific publishing process. However, the present system has been criticized and accused of bias, lack of transparency, and failure to detect significant breakthroughs. Peer reviewers usually work pro bono, and their efforts are not formally acknowledged. Some journals have difficulty finding appropriate reviewers who can complete timely reviews, result…	[Beshyah, Salem A.; Hafidh, Khadija] Dubai Med Coll, Dept Med, Dubai, U Arab Emirates; [Beshyah, Salem A.] Mediclin Airport Rd Hosp, Endocrinol Clin, Abu Dhabi, U Arab Emirates; [Ali, Khawla F.] Med Univ Bahrain, Dept Med, Royal Coll Surg Ireland, Adliya, Bahrain; [Hafidh, Khadija] Rashid Hosp, Dept Diabet & Endocrinol, Dubai, U Arab Emirates	Royal College of Surgeons - Ireland	Beshyah, SA (corresponding author), Dubai Med Coll, Dubai, U Arab Emirates.	beshyah@yahoo.com							24	0	0	0	1	WOLTERS KLUWER MEDKNOW PUBLICATIONS	MUMBAI	WOLTERS KLUWER INDIA PVT LTD , A-202, 2ND FLR, QUBE, C T S NO 1498A-2 VILLAGE MAROL, ANDHERI EAST, MUMBAI, 400059, INDIA	1947-489X			IBNOSINA J MED BIOME	Ibnosina J. Med. Biomed. Sci.	JAN-MAR	2021	13	1
J	Lizarralde-Aiastui, A; de Eulatc, UAP; Mediavilla-Guisasola, M				Lizarralde-Aiastui, Aitor; de Eulatc, Unai Apaolza-Perez; Mediavilla-Guisasola, Miguel			A Strategic Approach for Bottleneck Identification in Make-To-Order Environments: A Drum-Buffer-Rope Action Research Based Case Study	JOURNAL OF INDUSTRIAL ENGINEERING AND MANAGEMENT-JIEM			English	Article						drum-buffer-rope; theory of constraints; make-to-order; strategic decision	PRODUCTION SYSTEMS; CONSTRAINTS; OPERATIONS; PERFORMANCE; PHILOSOPHY; MANAGEMENT; FLOW	Purpose: This study focused on providing a strategic perspective for the selection and exploitation of bottlenecks in make-to-order production systems, a largely unexplored field in the literature. The researchers developed a systematic decision-making process that operationalized the first two stages of Goldratt's drum-buffer-rope methodology. This process was derived from the seminal work of Go…	[Lizarralde-Aiastui, Aitor; de Eulatc, Unai Apaolza-Perez; Mediavilla-Guisasola, Miguel] Mondragon Unibertsitatea, Arrasate Mondragon, Spain	Mondragon Unibertsitatea	Lizarralde-Aiastui, A (corresponding author), Mondragon Unibertsitatea, Arrasate Mondragon, Spain.	alizarralde@mondragon.edu; uapaolaza@mondragon.edu; miguel.mediavilla@operations.es		Apaolaza, Unai/0000-0003-3257-9291; Mediavilla Guisasola, Miguel/0000-0003-2471-0472					50	6	6	0	7	OMNIASCIENCE	BARCELONA	TERRASSA, BARCELONA, 00000, SPAIN	2013-8423	2013-0953		J IND ENG MANAG-JIEM	J. Ind. Eng. Manag.-JIEM		2020	13	1
J	Nivash, JP; Babu, LDD				Nivash, J. P.; Babu, Dhinesh L. D.			An amoeboid approach for identifying optimal citation flow in big scholarly data network	INTERNATIONAL JOURNAL OF COMMUNICATION SYSTEMS			English	Article						academic social networks; big scholarly data; citation network; expansion contribution; scientific collaboration network	CENTRALITY	Scholarly big data network is a complex network of citations from research community across the globe. An effective scholar assessment structure is essential for scholars, researchers, and universities. The research publications are an important factor in the university rankings. The fast growth of digital publishing and scholarly data is progressively challenging every day. These days, the schol…	[Nivash, J. P.; Babu, Dhinesh L. D.] Vellore Inst Technol, Sch Informat Technol & Engn, Vellore, Tamil Nadu, India	Vellore Institute of Technology (VIT); VIT Vellore	Babu, LDD (corresponding author), Vellore Inst Technol, Sch Informat Technol & Engn, Vellore, Tamil Nadu, India.	lddhineshbabu@gmail.com	d, d/GZL-3202-2022; D, Dhinesh Babu L/K-6683-2017	D, Dhinesh Babu L/0000-0002-3354-8713					42	1	1	0	8	WILEY	HOBOKEN	111 RIVER ST, HOBOKEN 07030-5774, NJ USA	1074-5351	1099-1131		INT J COMMUN SYST	Int. J. Commun. Syst.	SEP 10	2020	33	13
J	Avsar, P; Patton, D; Ousey, K; Blackburn, J; O'Connor, T; Moore, Z				Avsar, Pinar; Patton, Declan; Ousey, Karen; Blackburn, Joanna; O'Connor, Tom; Moore, Zena			The Impact of Surgical Site Infection on Health-related Quality of Life: A Systematic Review	WOUND MANAGEMENT & PREVENTION			English	Article								BACKGROUND: Surgical site infection (SSI) is a common postoperativeconcern. PURPOSE: To provide an in-depth understanding of the livedexperience and quality of life (QoL) of individuals with SSI. METHODS: Asystematic search for published studies that explored the impact of SSI onQoL among adult patients (older than 18 years) who had undergone any typeof surgery was performed in June 2020. The sea…	[Avsar, Pinar; Patton, Declan; O'Connor, Tom] Univ Med & Hlth Sci, Royal Coll Surg Ireland, Skin Wounds & Trauma Res Ctr, Dublin, Ireland; [Patton, Declan] Univ Med & Hlth Sci, Royal Coll Surg Ireland, Nursing & Midwifery Res, Dublin, Ireland; [Ousey, Karen] Univ Huddersfield, Skin Integr, Huddersfield, W Yorkshire, England; [Ousey, Karen] Univ Huddersfield, Inst Skin Integr & Infect Prevent, Hud…	Royal College of Surgeons - Ireland; Royal College of Surgeons - Ireland; University of Huddersfield; University of Huddersfield; University of Huddersfield; Royal College of Surgeons - Ireland; Royal College of Surgeons - Ireland; Royal College of Surgeons - Ireland	Avsar, P (corresponding author), Univ Med & Hlth Sci, Royal Coll Surg Ireland, Skin Wounds & Trauma Res Ctr, Dublin, Ireland.								0	4	4	2	2	HMP	MALVERN	70 E SWEDESFORD RD, STE 100, MALVERN, PA 19355 USA	2640-5237	2640-5245		WOUND MANAG PREV	Wound Manag. Prev.	JUN	2021	67	6
J	Bao, BH; Ke, MH; Guo, JQ; Pan, ZK; Huang, HN; Ke, ZH; Zhou, XF; Liu, BX				Bao, Binghao; Ke, Minghui; Guo, Jianqiang; Pan, Zhengkun; Huang, Haonan; Ke, Zhenghao; Zhou, Xiaofeng; Liu, Baoxing			Bibliometrics and visualisation analysis of literature on varicocele: From 2002 to 2021	ANDROLOGIA			English	Article						andrology; bibliometrics; infertility; varicocele	INTRACYTOPLASMIC SPERM INJECTION; OXIDATIVE STRESS; MEN; INFERTILITY; OUTCOMES; ASSOCIATION; GUIDELINES	Varicocele is a common disease in men, with a global incidence of approximately 25%. A comprehensive and systematic analysis of the knowledge map on it will help in assessing frontier research and identify knowledge gaps. In total, 4103 articles published from 2002 to 2021 in 1066 journals were included. They represent the current research status worldwide, potential hotspots and future research …	[Bao, Binghao; Guo, Jianqiang; Pan, Zhengkun; Huang, Haonan; Ke, Zhenghao] Beijing Univ Chinese Med, Grad Sch, Beijing, Peoples R China; [Bao, Binghao; Ke, Minghui; Guo, Jianqiang; Pan, Zhengkun; Huang, Haonan; Ke, Zhenghao; Liu, Baoxing] China Japan Friendship Hosp, Dept Androl, 2 Yinghuayuan East St, Beijing, Peoples R China; [Zhou, Xiaofeng] China Japan Friendship Hosp, Dept Urol, 2 Yinghuayua…	Beijing University of Chinese Medicine; China-Japan Friendship Hospital; China-Japan Friendship Hospital	Liu, BX (corresponding author), China Japan Friendship Hosp, Dept Androl, 2 Yinghuayuan East St, Beijing, Peoples R China.;Zhou, XF (corresponding author), China Japan Friendship Hosp, Dept Urol, 2 Yinghuayuan East St, Beijing, Peoples R China.	doctorzxf@126.com; liubaoxing@zryhyy.com.cn		Liu, Baoxing/0000-0003-3393-6094	National Natural Science Foundation of China [81873307]	National Natural Science Foundation of China(National Natural Science Foundation of China (NSFC))	This study was supported by the National Natural Science Foundation of China (No. 81873307). The authors are particularly grateful to Dr. Shenglou Ni (Beijing University of Chinese Medicine, China) for his critical comments on paper preparation.		39	0	0	8	8	WILEY	HOBOKEN	111 RIVER ST, HOBOKEN 07030-5774, NJ USA	0303-4569	1439-0272		ANDROLOGIA	Andrologia	NOV	2022	54	10
J	Wilson, E; Gannon, H; Chimhini, G; Fitzgerald, F; Khan, N; Lorencatto, F; Kesler, E; Nkhoma, D; Chiyaka, T; Haghparast-Bidgoli, H; Lakhanpaul, M; Borja, MC; Stevenson, AG; Crehan, C; Sassoon, Y; Hull-Bailey, T; Curtis, K; Chiume, M; Chimhuya, S; Heys, M				Wilson, Emma; Gannon, Hannah; Chimhini, Gwendoline; Fitzgerald, Felicity; Khan, Nushrat; Lorencatto, Fabiana; Kesler, Erin; Nkhoma, Deliwe; Chiyaka, Tarisai; Haghparast-Bidgoli, Hassan; Lakhanpaul, Monica; Borja, Mario Cortina; Stevenson, Alexander G.; Crehan, Caroline; Sassoon, Yali; Hull-Bailey, Tim; Curtis, Kristina; Chiume, Msandeni; Chimhuya, Simbarashe; Heys, Michelle			Protocol for an intervention development and pilot implementation evaluation study of an e-health solution to improve newborn care quality and survival in two low-resource settings, Malawi and Zimbabwe: Neotree	BMJ OPEN			English	Article								Introduction Every year 2.4 million deaths occur worldwide in babies younger than 28 days. Approximately 70% of these deaths occur in low-resource settings because of failure to implement evidence-based interventions. Digital health technologies may offer an implementation solution. Since 2014, we have worked in Bangladesh, Malawi, Zimbabwe and the UK to develop and pilot Neotree: an android app …	[Wilson, Emma; Gannon, Hannah; Khan, Nushrat; Lakhanpaul, Monica; Borja, Mario Cortina; Crehan, Caroline; Hull-Bailey, Tim; Heys, Michelle] UCL Great Ormond St Inst Child Hlth, Populat Policy & Practice Res & Teaching Dept, London, England; [Chimhini, Gwendoline; Chimhuya, Simbarashe] Univ Zimbabwe, Fac Med & Hlth Sci, Unit Child & Adolescent Hlth, Harare, Zimbabwe; [Fitzgerald, Felicity] UCL Gre…	University of London; University College London; University of Zimbabwe; University of London; University College London; University of Pennsylvania; Pennsylvania Medicine; Childrens Hospital of Philadelphia; Biomedical Research Training Institute; University of London; University College London	Heys, M (corresponding author), UCL Great Ormond St Inst Child Hlth, Populat Policy & Practice Res & Teaching Dept, London, England.	m.heys@ucl.ac.uk	Bidgoli, Hassan Haghparast/C-1601-2018	Bidgoli, Hassan Haghparast/0000-0001-6365-2944; Khan, Nushrat/0000-0002-4521-0920; Curtis, Kristina/0000-0001-6845-1236; Fitzgerald, Felicity/0000-0001-9594-3228	Wellcome Trust [215742_Z_19_Z]	Wellcome Trust(Wellcome Trust)	This work was supported by Wellcome Trust grant number 215742_Z_19_Z.		27	0	0	0	0	BMJ PUBLISHING GROUP	LONDON	BRITISH MED ASSOC HOUSE, TAVISTOCK SQUARE, LONDON WC1H 9JR, ENGLAND	2044-6055			BMJ OPEN	BMJ Open	JUL	2022	12	7
J	Yu, LL; Miao, M; Liu, W; Zhang, B; Zhang, PJ				Yu, Lingling; Miao, Miao; Liu, Wei; Zhang, Bi; Zhang, Pengjun			Scientific misconduct and associated factors: A survey of researchers in three Chinese tertiary hospitals	ACCOUNTABILITY IN RESEARCH-POLICIES AND QUALITY ASSURANCE			English	Article						Research integrity; scientific misconduct; recognition; pressure; tertiary hospital	PREVALENCE	We designed a questionnaire to assess the prevalence of scientific misconduct and possible associated factors in tertiary hospitals in China. A total of 278 questionnaires were distributed to researchers in three tertiary hospitals, and 217 were returned. The top three influencing factors on scientific misconduct were individual morality (74.20%), pressure for promotion (65.90%), and pressure for…	[Yu, Lingling; Miao, Miao; Liu, Wei; Zhang, Bi; Zhang, Pengjun] Chinese Acad Med Sci, Beijing Hosp, Natl Ctr Gerontol, Inst Geriatr Med,Sci Res Adm Dept, Beijing 100730, Peoples R China	Beijing Hospital; Chinese Academy of Medical Sciences - Peking Union Medical College	Zhang, PJ (corresponding author), Chinese Acad Med Sci, Beijing Hosp, Natl Ctr Gerontol, Inst Geriatr Med,Sci Res Adm Dept, Beijing 100730, Peoples R China.	zhangpengjun4308@bjhmoh.cn			Hospital-Level Project of Beijing Hospital	Hospital-Level Project of Beijing Hospital	The research was supported by the Hospital-Level Project of Beijing Hospital. We thank Yu Zhongguang, Zhaoli, and Hongxue for distributing data, and Liu Jingbo for doing statistical analysis for the research.		26	2	2	12	45	TAYLOR & FRANCIS INC	PHILADELPHIA	530 WALNUT STREET, STE 850, PHILADELPHIA, PA 19106 USA	0898-9621	1545-5815		ACCOUNT RES	Account. Res.	FEB 17	2021	28	2
J	Ferini-Strambi, L; Auer, R; Bjorvatn, B; Castronovo, V; Franco, O; Gabutti, L; Galbiati, A; Hajak, G; Khatami, R; Kitajima, T; McEvoy, D; Nissen, C; Perlis, M; Pevernagie, DA; Randerath, W; Riemann, D; Rizzo, G; Van Someren, E; Vgontzas, A; Barazzoni, F; Bassetti, C				Ferini-Strambi, Luigi; Auer, Reto; Bjorvatn, Bjorn; Castronovo, Vincenza; Franco, Oscar; Gabutti, Luca; Galbiati, Andrea; Hajak, Goeran; Khatami, Ramin; Kitajima, Tsuyoshi; McEvoy, Doug; Nissen, Christoph; Perlis, Michael; Pevernagie, Dirk A.; Randerath, Winfried; Riemann, Dieter; Rizzo, Giovanni; Van Someren, Eus; Vgontzas, Alexandros; Barazzoni, Fabrizio; Bassetti, Claudio		European Sleep Fdn	Insomnia disorder: clinical and research challenges for the 21st century	EUROPEAN JOURNAL OF NEUROLOGY			English	Article						cognitive&#8208; behavioral therapy for insomnia; insomnia; insomnia treatment; phenotypes; sleep		Background and purpose Insomnia is a common and debilitating disorder that is frequently associated with important consequences for physical health and well-being. Methods An international expert group considered the current state of knowledge based on the most relevant publications in the previous 5 years, discussed the current challenges in the field of insomnia and identified future priorities…	[Ferini-Strambi, Luigi; Galbiati, Andrea] Univ Vita Salute San Raffaele, Milan, Italy; [Ferini-Strambi, Luigi; Castronovo, Vincenza; Galbiati, Andrea] IRCCS San Raffaele Sci Inst, Neurol Sleep Disorders Ctr, Milan, Italy; [Auer, Reto] Univ Bern, Inst Primary Hlth Care BIHAM, Bern, Switzerland; [Bjorvatn, Bjorn] Univ Bergen, Dept Global Publ Hlth & Primary Care, Bergen, Norway; [Bjorvatn, Bjorn] H…	Vita-Salute San Raffaele University; Vita-Salute San Raffaele University; IRCCS Ospedale San Raffaele; University of Bern; University of Bergen; University of Bergen; Haukeland University Hospital; University of Bern; Universita della Svizzera Italiana; Fujita Health University; Flinders University South Australia; University of Bern; University Hospital of Bern; University of Pennsylvania; Penns…	Ferini-Strambi, L (corresponding author), Univ Vita Salute San Raffaele, Sleep Disorder Ctr, Dept Neurol OSR Turro, Milan, Italy.	ferinistrambi.luigi@hsr.it	Kitajima, Tsuyoshi/GQH-5130-2022; Galbiati, Andrea/AAC-3585-2022	Galbiati, Andrea/0000-0001-8132-1399; Kitajima, Tsuyoshi/0000-0002-8785-9330; Auer, Reto/0000-0003-4222-4849; Rizzo, Giovanni/0000-0002-9718-2044; Pevernagie, Dirk/0000-0002-7372-8583; Bassetti, Claudio/0000-0002-4535-0245					72	3	4	1	15	WILEY	HOBOKEN	111 RIVER ST, HOBOKEN 07030-5774, NJ USA	1351-5101	1468-1331		EUR J NEUROL	Eur. J. Neurol.	JUL	2021	28	7
J	Theodoraki, C; Dana, LP; Caputo, A				Theodoraki, Christina; Dana, Leo-Paul; Caputo, Andrea			Building sustainable entrepreneurial ecosystems: A holistic approach	JOURNAL OF BUSINESS RESEARCH			English	Article						Entrepreneurial ecosystem; Bibliometric analysis; Systematic literature review; Citation analysis; Network analysis; Holistic approach	BUSINESS MODELS; SOCIAL IMPACT; INNOVATION; FIELD; PERFORMANCE; KNOWLEDGE; CLUSTERS; INSIGHTS; CREATION; SUPPORT	Growing interest in entrepreneurial ecosystems (EEs) over the last 15 years has led to an increase in publications in academic journals. This new concept has become a central topic in entrepreneurship research; however, it remains atheoretical, static and broad. While several bibliometric and systematic literature reviews have developed a research agenda for EEs, a holistic framework that integra…	[Theodoraki, Christina] TBS Business Sch, Strategy Entrepreneurship & Innovat Dept, Toulouse, France; [Dana, Leo-Paul] Montpellier Business Sch, Strategy Management & Entrepreneurship Dept, Montpellier, France; [Caputo, Andrea] Univ Trento, Dept Econ & Management, Trento, Italy; [Caputo, Andrea] Univ Lincoln, Dept Management, Lincoln, England	Montpellier Business School; University of Trento; University of Lincoln	Theodoraki, C (corresponding author), TBS Business Sch, 1 Pl Alphonse Jourdain,CS 66810, F-31068 Toulouse 7, France.	c.theodoraki@tbs-education.fr	Caputo, Andrea/D-7466-2012; Theodoraki, Christina/B-1031-2018	Caputo, Andrea/0000-0003-2498-182X; Theodoraki, Christina/0000-0002-1704-5630	TBS Research Laboratory of Entrepreneurship; Babson Collaborative research group	TBS Research Laboratory of Entrepreneurship; Babson Collaborative research group	We are grateful to the participants of the 14th ACIEK virtual conference on June 14-16, 2021 for their inspiring feedback. We appreciated suggestions and support from Professors Karim Messeghem and David B. Audretsch; from the TBS Research Laboratory of Entrepreneurship and Strategy; and from the Babson Collaborative research group.		115	8	8	32	66	ELSEVIER SCIENCE INC	NEW YORK	STE 800, 230 PARK AVE, NEW YORK, NY 10169 USA	0148-2963	1873-7978		J BUS RES	J. Bus. Res.	FEB	2022	140
J	Diaz, A; Espeche, W; Flores, R; Petehs, E; Ortigosa, E; Parodi, R; Barochiner, J				Diaz, A.; Espeche, W.; Flores, R.; Petehs, E.; Ortigosa, E.; Parodi, R.; Barochiner, J.			Analysis of Argentine scientific production in MEDLINE in the area of hypertension	HIPERTENSION Y RIESGO VASCULAR			Spanish	Article						Blood pressure; High blood pressure; Argentina; Scientific output; Bibliometric analysis	DISCOVERY; ANNIVERSARY; ANGIOTENSIN; HISTORY	Introduction: Argentine science has played an important rote in the study of blood pressure. However, this scientific production has not been classified. We set out (1) to analyse the contribution of scientific publications indexed in MEDLINE of authors with Argentinean academic affiliation in the field of blood pressure and hypertension in the last 50 years and, (2) determine the characteristics…	[Diaz, A.; Petehs, E.; Ortigosa, E.] CCT Tandil CONICET, Inst Invest Ciencias Salud, Ciudad De Tandil, Argentina; [Diaz, A.; Espeche, W.; Flores, R.; Parodi, R.; Barochiner, J.] Soc Argentina Hipertens Arterial, Grp Trabajo Epidemiol, Buenos Aires, DF, Argentina		Diaz, A (corresponding author), CCT Tandil CONICET, Inst Invest Ciencias Salud, Ciudad De Tandil, Argentina.;Diaz, A (corresponding author), Soc Argentina Hipertens Arterial, Grp Trabajo Epidemiol, Buenos Aires, DF, Argentina.	alejandrounicen@gmail.com							10	1	1	0	2	ELSEVIER	AMSTERDAM	RADARWEG 29, 1043 NX AMSTERDAM, NETHERLANDS	1889-1837	1989-4805		HIPERTEN RIESGO VASC	Hipertens. Riesgo Vasc.	JAN-MAR	2020	37	1
J	Al-Janabi, S; Lim, LW; Aquili, L				Al-Janabi, Shahd; Lim, Lee Wei; Aquili, Luca			Development of a tool to accurately predict UK REF funding allocation	SCIENTOMETRICS			English	Article						REF; Impact factor; Metrics; Funding	JOURNAL IMPACT FACTOR; GO	Understanding the determinants of research funding allocation by funding bodies, such as the Research Excellence Framework (REF) in the UK, is vital to help institutions prepare for their research quality assessments. In these assessments, only publications ranked as 4* or 3* (but not 2* or less) would receive funding. Correlational studies have shown that the impact factor (IF) of a publication …	[Al-Janabi, Shahd; Aquili, Luca] Charles Darwin Univ, Coll Hlth & Human Sci, Darwin, NT, Australia; [Lim, Lee Wei; Aquili, Luca] Univ Hong Kong, Neuromodulat Lab, Li Ka Shing Fac Med, Sch Biomed Sci, Hong Kong, Peoples R China	Charles Darwin University; University of Hong Kong	Aquili, L (corresponding author), Charles Darwin Univ, Coll Hlth & Human Sci, Darwin, NT, Australia.;Aquili, L (corresponding author), Univ Hong Kong, Neuromodulat Lab, Li Ka Shing Fac Med, Sch Biomed Sci, Hong Kong, Peoples R China.	luca.aquili@cdu.edu.au	Aquili, Luca/GMX-1519-2022; Lim, Lee Wei/M-3245-2019; Lim, Lee Wei/H-3881-2011	Aquili, Luca/0000-0003-4930-1536; Al-Janabi, Shahd/0000-0003-3208-9946					40	1	1	2	7	SPRINGER	DORDRECHT	VAN GODEWIJCKSTRAAT 30, 3311 GZ DORDRECHT, NETHERLANDS	0138-9130	1588-2861		SCIENTOMETRICS	Scientometrics	SEP	2021	126	9
J	Yuan, LL; Li, JP; Li, RY; Lu, XL; Wu, DS				Yuan, Lili; Li, Jianping; Li, Ruoyun; Lu, Xiaoli; Wu, Dengsheng			Mapping the evaluation results between quantitative metrics and meta-synthesis from experts' judgements: evidence from the Supply Chain Management and Logistics journals ranking	SOFT COMPUTING			English	Article						Journal ranking; Quantitative metrics; Experts' judgement; TOPSIS; Supply Chain Management and Logistics	BIBLIOMETRIC INDICATORS; RESEARCH PRODUCTIVITY; BUSINESS; IMPACT; QUALITY; INDEX; INSTITUTIONS; STATE	Meta-syntheses from experts' judgements and quantitative metrics are two main forms of evaluation. But they both have limitations. This paper constructs a framework for mapping the evaluation results between quantitative metrics and experts' judgements such that they may be solved. In this way, the weights of metrics in quantitative evaluation are objectively obtained, and the validity of the res…	[Yuan, Lili; Li, Jianping; Lu, Xiaoli; Wu, Dengsheng] Chinese Acad Sci, Inst Sci & Dev, Beijing 100190, Peoples R China; [Yuan, Lili; Li, Jianping] Univ Chinese Acad Sci, Beijing 100049, Peoples R China; [Li, Ruoyun] Natl Nat Sci Fdn China, Dept Management Sci, Beijing 100085, Peoples R China; [Lu, Xiaoli] Natl Geol Lib China, Beijing 100083, Peoples R China	Chinese Academy of Sciences; Chinese Academy of Sciences; University of Chinese Academy of Sciences, CAS; National Natural Science Foundation of China (NSFC); National Geological Library of China	Wu, DS (corresponding author), Chinese Acad Sci, Inst Sci & Dev, Beijing 100190, Peoples R China.	sonyayll@163.com; ljp@casipm.ac.cn; liry@nsfc.gov.cn; luxiaoli@cgl.org.cn; wds@casipm.ac.cn	lu, xl/HDO-8340-2022; wu, dengsheng/D-2600-2010	wu, dengsheng/0000-0002-6162-1287					41	5	5	4	25	SPRINGER	NEW YORK	ONE NEW YORK PLAZA, SUITE 4600, NEW YORK, NY, UNITED STATES	1432-7643	1433-7479		SOFT COMPUT	Soft Comput.	MAY	2020	24	9
J	Polterovich, VM				Polterovich, V. M.			Bibliometric Equilibrium	HERALD OF THE RUSSIAN ACADEMY OF SCIENCES			English	Article						journal rating; impact factor; peer review; citation strategy; research management	ECONOMICS; JOURNALS; RANKING	The general concept of bibliometric equilibrium is introduced, and a model that describes its particular case is proposed. This model considers a set of authors choosing strategies for submitting articles to a set of journals, considering the probabilities of accepting the articles and the rewards received. The amount of remuneration depends on the journal ratings formed as a result of the decisi…	[Polterovich, V. M.] Russian Acad Sci, Cent Econ & Math Inst, Moscow, Russia; [Polterovich, V. M.] Moscow MV Lomonosov State Univ, Moscow Sch Econ, Moscow, Russia; [Polterovich, V. M.] RAS Cent Econ & Math Inst RAS CEMI, Math Econ Sci Field, Moscow, Russia; [Polterovich, V. M.] Moscow MV Lomonosov State Univ, Moscow Sch Econ MSE, Moscow, Russia	Russian Academy of Sciences; Central Economics & Mathematics Institute RAS; Lomonosov Moscow State University; Lomonosov Moscow State University	Polterovich, VM (corresponding author), Russian Acad Sci, Cent Econ & Math Inst, Moscow, Russia.;Polterovich, VM (corresponding author), Moscow MV Lomonosov State Univ, Moscow Sch Econ, Moscow, Russia.;Polterovich, VM (corresponding author), RAS Cent Econ & Math Inst RAS CEMI, Math Econ Sci Field, Moscow, Russia.;Polterovich, VM (corresponding author), Moscow MV Lomonosov State Univ, Moscow Sch E…	polterov@mail.ru			Russian Foundation for Basic Research [20-010-00569 A.]	Russian Foundation for Basic Research(Russian Foundation for Basic Research (RFBR))	This article was supported by the Russian Foundation for Basic Research, project no. 20-010-00569 A.		25	0	0	4	4	MAIK NAUKA/INTERPERIODICA/SPRINGER	NEW YORK	233 SPRING ST, NEW YORK, NY 10013-1578 USA	1019-3316	1555-6492		HER RUSS ACAD SCI+	Her. Russ. Acad. Sci.	JUN	2022	92	3
J	Osterloh, M; Frey, BS				Osterloh, Margit; Frey, Bruno S.			How to avoid borrowed plumes in academia	RESEARCH POLICY			English	Article						Journal rankings; Impact factor; Journal quality lists; Skewed citation distribution; Focal random selection	IMPACT FACTOR; JOURNAL IMPACT; MANAGEMENT JOURNALS; ECONOMICS; ARTICLES; QUALITY; RELIABILITY; CITATIONS; KNOWLEDGE; RANKINGS	Publications in top journals today have a powerful influence on academic careers although there is much criticism of using journal rankings to evaluate individual articles. We ask why this practice of performance evaluation is still so influential. We suggest this is the case because a majority of authors benefit from the present system due to the extreme skewness of citation distributions. Perfo…	[Osterloh, Margit; Frey, Bruno S.] Univ Zurich, Suedstr 11, CH-8008 Zurich, Switzerland; [Osterloh, Margit; Frey, Bruno S.] Univ Basel, Suedstr 11, CH-8008 Zurich, Switzerland; [Osterloh, Margit; Frey, Bruno S.] CREMA Ctr Res Management Econ & Arts, Suedstr 11, CH-8008 Zurich, Switzerland	University of Zurich; University of Basel	Osterloh, M (corresponding author), Univ Zurich, Suedstr 11, CH-8008 Zurich, Switzerland.	margit.osterloh@business.uzh.ch; bruno.frey@bsfrey.ch	Frey, Bruno/AAW-9103-2021						117	33	35	6	28	ELSEVIER	AMSTERDAM	RADARWEG 29, 1043 NX AMSTERDAM, NETHERLANDS	0048-7333	1873-7625		RES POLICY	Res. Policy	FEB	2020	49	1
J	Martinez-Romero, Y; Oltra, GY				Martinez-Romero, Yaydik; Oltra, Guillermo Yaber			Research trends on internal communication in international journals: 2015-2021	REVISTA INTERNACIONAL DE RELACIONES PUBLICAS			Spanish	Article						Bibliometrics; internal communication; literature review; international journals	PUBLIC-RELATIONS; ORGANIZATIONAL COMMUNICATION; BIBLIOMETRIC ANALYSIS; STRATEGY; QUALITY; MEDIA	Academia and organizations tend to agree on the importance they give to internal communication as a discipline of knowledge and as a strategic issue in organizational management. However, many organizations omit the systematic application of this type of communication and the academy has not produced, to date, a systematic body of knowledge. In order for these situations to be recognized and work…	[Martinez-Romero, Yaydik] Univ Simon Bolivar, Caracas, Venezuela; [Oltra, Guillermo Yaber] Univ Catolica Andres Bello, Caracas, Venezuela	Simon Bolivar University	Martinez-Romero, Y (corresponding author), Univ Simon Bolivar, Caracas, Venezuela.	18-91131@usb.ve; gyaber@ucab.edu.ve							54	0	0	6	6	UNIV MALAGA, INST INVESTIGACION RELACIONES PUBLICAS	MALAGA	CAMPUS TEATINOS, MALAGA, 29071, SPAIN	2174-3681			REV INT RELAC PUBLIC	Rev. Int. Relac. Publicas	JAN-JUN	2022	12	23
J	Silva, GGBS; Ferraz, PFP; Damasceno, FA; Zotti, MLAN; Barbari, M				Bessa Santos Silva, Gustavo Guimaraes; Ponciano Ferraz, Patricia Ferreira; Damasceno, Flavio Alves; Appendino Nunes Zotti, Maria Luisa; Barbari, Matteo			Compost Barns: A Bibliometric Analysis	ANIMALS			English	Article						dairy cattle; dairy cow; compost-bedded pack barn	ALTERNATIVE BEDDING MATERIALS; BEDDED PACK BARNS; DAIRY-COWS; HOUSING SYSTEM; ANIMAL-WELFARE; BULK TANK; PERFORMANCE; MANAGEMENT; BEHAVIOR; LAMENESS	Simple Summary In the dairy farming system that uses compost barns, animals remain in a large area covered with organic material and are free to move and express their behaviors in a more natural way. The compost barn system has become popular in recent years because it provides greater well-being and quality of life, favoring animal productivity and longevity. The aim of this paper is to develop…	[Bessa Santos Silva, Gustavo Guimaraes] Fed Univ Lavras UFLA, Dept Anim Sci, BR-37200900 Lavras, Brazil; [Ponciano Ferraz, Patricia Ferreira] Fed Univ Lavras UFLA, Dept Agr Engn, BR-37200900 Lavras, Brazil; [Damasceno, Flavio Alves] Fed Univ Lavras UFLA, Dept Engn, BR-37200900 Lavras, Brazil; [Appendino Nunes Zotti, Maria Luisa] Santa Catarina State Univ UDESC, Dept Anim Sci, BR-89815630 Chapeco,…	Universidade do Estado de Santa Catarina; University of Florence	Ferraz, PFP (corresponding author), Fed Univ Lavras UFLA, Dept Agr Engn, BR-37200900 Lavras, Brazil.	patricia.ponciano@ufla.br	; BARBARI, MATTEO/L-5505-2015	Zotti, Maria Luisa Appendino Nunes/0000-0001-5963-6714; BARBARI, MATTEO/0000-0002-0760-8604; Damasceno, Flavio/0000-0002-8284-7496; Ferraz, Patricia/0000-0002-9708-0259; Guimaraes Bessa Santos Silva, Gustavo/0000-0002-4909-8155	Minas Gerais Research Foundation (FAPEMIG) [APQ-01082-21]; National Council for Scientific and Technological Development (CNPQ) [404420/2021-4]	Minas Gerais Research Foundation (FAPEMIG)(Fundacao de Amparo a Pesquisa do Estado de Minas Gerais (FAPEMIG)); National Council for Scientific and Technological Development (CNPQ)(Conselho Nacional de Desenvolvimento Cientifico e Tecnologico (CNPQ))	Minas Gerais Research Foundation (FAPEMIG, APQ-01082-21), National Council for Scientific and Technological Development (CNPQ process 404420/2021-4) for the grant and for the financial support.		60	0	0	9	9	MDPI	BASEL	ST ALBAN-ANLAGE 66, CH-4052 BASEL, SWITZERLAND	2076-2615			ANIMALS-BASEL	Animals	OCT	2022	12	19
J	Leishman, EM; Ellis, J; van Staaveren, N; Barbut, S; Vanderhout, RJ; Osborne, VR; Wood, BJ; Harlander-Matauschek, A; Baes, CF				Leishman, Emily M.; Ellis, Jennifer; van Staaveren, Nienke; Barbut, Shai; Vanderhout, Ryley J.; Osborne, Vern R.; Wood, Benjamin J.; Harlander-Matauschek, Alexandra; Baes, Christine F.			Meta-analysis to predict the effects of temperature stress on meat quality of poultry	POULTRY SCIENCE			English	Article						color; cooking loss; drip loss; pH; shear force	BROILER BREAST MEAT; ACUTE HEAT-STRESS; IMPROVES GROWTH-PERFORMANCE; EXUDATIVE TURKEY MEAT; COLD-EXPOSURE; MUSCLE GLYCOGEN; HOLDING TEMPERATURE; CONSUMER PREFERENCE; CHICKEN MEAT; PSE PROBLEM	Temperature stress (TS) is a significant issue in poultry production, which has implications for animal health and welfare, productivity, and industry profitability. Temperature stress, including both hot (heat stress) and cold conditions (cold stress), is associated with increased incidence of meat quality defects such as pale, soft, and exudative (PSE) and dark, firm, and dry (DFD) meat costing…	[Leishman, Emily M.; Ellis, Jennifer; van Staaveren, Nienke; Vanderhout, Ryley J.; Osborne, Vern R.; Wood, Benjamin J.; Harlander-Matauschek, Alexandra; Baes, Christine F.] Univ Guelph, Dept Anim Biosci, Guelph, ON N1G 2W1, Canada; [Barbut, Shai] Univ Guelph, Dept Food Sci, Guelph, ON N1G 2W1, Canada; [Wood, Benjamin J.] Hybrid Turkeys, Kitchener, ON N2K 3S2, Canada; [Wood, Benjamin J.] Univ Quee…	University of Guelph; University of Guelph; University of Queensland; University of Bern	Baes, CF (corresponding author), Univ Guelph, Dept Anim Biosci, Guelph, ON N1G 2W1, Canada.;Baes, CF (corresponding author), Univ Bern, Inst Genet, Vetsuisse Fac, CH-3001 Bern, Switzerland.	cbaes@uoguelph.ca		Vanderhout, Ryley/0000-0002-3196-174X; Leishman, Emily/0000-0003-1739-3915; Baes, Christine F./0000-0001-6614-8890	Government of Canada through Genome Canada; Ontario Genomics Institute [OGI-133]; government of Canada through the Genome Canada Genomic Application Partnership Program; NSERC; Hybrid Turkeys	Government of Canada through Genome Canada(Genome Canada); Ontario Genomics Institute; government of Canada through the Genome Canada Genomic Application Partnership Program; NSERC(Natural Sciences and Engineering Research Council of Canada (NSERC)); Hybrid Turkeys	This project was funded by the Government of Canada through Genome Canada and the Ontario Genomics Institute (OGI-133). This study was part of the project entitled Application of genomic selection in turkeys for health, welfare, efficiency and production traits funded by the government of Canada through the Genome Canada Genomic Application Partnership Program and administered by Ontario Genomics…		104	7	7	7	18	ELSEVIER	AMSTERDAM	RADARWEG 29, 1043 NX AMSTERDAM, NETHERLANDS		1525-3171		POULTRY SCI	Poult. Sci.	NOV	2021	100	11
J	Cabanillas-Lazo, M; Quispe-Vicuna, C; Barja-Ore, J; Fernandez-Giusti, A; Munive-Degregori, A; Retamozo-Siancas, Y; Guerrero, ME; Mayta-Tovalino, F				Cabanillas-Lazo, Miguel; Quispe-Vicuna, Carlos; Barja-Ore, John; Fernandez-Giusti, Alicia; Munive-Degregori, Arnaldo; Retamozo-Siancas, Yesenia; Guerrero, Maria Eugenia; Mayta-Tovalino, Frank			A 10-Year Bibliometric Analysis of Global Research on Gut Microbiota and Parkinson's Disease: Characteristics, Impact, and Trends	BIOMED RESEARCH INTERNATIONAL			English	Article							GASTROINTESTINAL DYSFUNCTION; INTERNATIONAL COLLABORATION; ARTICLES; CONSTIPATION; FIELD	Objective. To perform a bibliometric analysis of scientific production related to gut microbiota and Parkinson's disease between 2011 and 2020. Methods. A descriptive, retrospective, cross-sectional, and bibliometric study was carried out. The Scopus database was used as a source to evaluate the worldwide scientific production on intestinal microbiota and its relationship with Parkinson's disease…	[Cabanillas-Lazo, Miguel; Quispe-Vicuna, Carlos] Univ Nacl Mayor San Marcos, Soc Cient San Fernando, Lima, Peru; [Cabanillas-Lazo, Miguel; Quispe-Vicuna, Carlos] Univ San Ignacio Loyola, Unidad Generac & Sintesis Evidencias Salud, Grp Peruano Invest Epidemiol, Lima, Peru; [Barja-Ore, John] Univ Privada Norte, Direcc Invest, Lima, Peru; [Fernandez-Giusti, Alicia; Retamozo-Siancas, Yesenia] Univ Na…	Universidad Nacional Mayor de San Marcos; Universidad San Ignacio de Loyola; Universidad Privada del Norte; Universidad Nacional Mayor de San Marcos; Universidad Nacional Mayor de San Marcos; Universidad Nacional Mayor de San Marcos; Universidad San Ignacio de Loyola	Mayta-Tovalino, F (corresponding author), Univ San Ignacio Loyola, Lima, Peru.	miguel.cabanillas1@unmsm.edu.pe; vicunas998@gmail.com; john.barja@upn.pe; afernandezg@unmsm.edu.pe; amunived@unmsm.edu.pe; yretamozos@unmsm.edu.pe; mguerreroac@unmsm.edu.pe; fmaytat@ucientifica.edu.pe	Mayta-Tovalino, Frank/GYU-6465-2022; Cabanillas-Lazo, Miguel/GWM-7193-2022; Guerrero, Maria Eugenia/A-3199-2011	Cabanillas-Lazo, Miguel/0000-0002-9976-0530; Guerrero, Maria Eugenia/0000-0001-5425-870X; Barja-Ore, John/0000-0002-9455-0876; Retamozo Siancas, Yesenia Deifilia/0000-0002-6385-5204; Mayta Tovalino, Frank/0000-0002-3280-0024					38	1	1	5	5	HINDAWI LTD	LONDON	ADAM HOUSE, 3RD FLR, 1 FITZROY SQ, LONDON, W1T 5HF, ENGLAND	2314-6133	2314-6141		BIOMED RES INT	Biomed Res. Int.	JUN 27	2022	2022
J	Meng, FC; Liao, XX; Chen, HM; Deng, S; Wang, L; Zhao, MJ; Li, HB; Liu, D; Gao, GJ; Li, HS; Wang, JS				Meng, Fanchao; Liao, Xiaoxing; Chen, Haimin; Deng, Sheng; Wang, Lu; Zhao, Mengjie; Li, Haibin; Liu, Dong; Gao, Guojing; Li, Haisong; Wang, Jisheng			Bibliometric and visualization analysis of literature relating to diabetic erectile dysfunction	FRONTIERS IN ENDOCRINOLOGY			English	Article						diabetic erectile dysfunction; bibliometric analysis; CiteSpace; VOSviewer; visualization	MESENCHYMAL STEM-CELLS; PENILE PROSTHESIS SURGERY; MARROW STROMAL CELLS; NITRIC-OXIDE; DOUBLE-BLIND; BONE-MARROW; LODENAFIL CARBONATE; THERAPY; MEN; TADALAFIL	IntroductionDiabetic erectile dysfunction (DMED) refers to erectile dysfunction secondary to diabetes. Erectile dysfunction is characterized by a persistent inability to achieve and maintain an erection sufficient to permit satisfactory sexual activity. MethodsBased on the Web of Science core collection database, we firstly analyzed the quantity and quality of publications in the field of DMED, s…	[Meng, Fanchao; Liao, Xiaoxing; Zhao, Mengjie; Li, Haibin; Liu, Dong; Gao, Guojing] Beijing Univ Chinese Med, Urol Surg, Affiliated Hosp 3, Beijing, Peoples R China; [Chen, Haimin] Beijing Univ Chinese Med, Dongzhimen Hosp, Dept Nephroendocrinol, Beijing, Peoples R China; [Deng, Sheng] Beijing Hosp Tradit Chinese Med, Shunyi Hosp, Dept Androl, Beijing, Peoples R China; [Wang, Lu] Beijing Xuanwu T…	Beijing University of Chinese Medicine; Beijing University of Chinese Medicine; Beijing University of Chinese Medicine	Li, HS; Wang, JS (corresponding author), Beijing Univ Chinese Med, Dongzhimen Hosp, Dept Androl, Beijing, Peoples R China.	lihs396@sina.com; houdejisheng@sina.com			China Postdoctoral Innovative Talent Support Program [BX20220047]; China Postdoctoral Science Foundation [2022M720528]; Young Talent Support Project of Beijing Association of Science and Technology [BYESS2022182]; Young Talent Support Project of Chinese Association of Chinese Medicine [CACM-2021-QNRC2-B04]; National Natural Science Foundation of China [82174385]	China Postdoctoral Innovative Talent Support Program; China Postdoctoral Science Foundation(China Postdoctoral Science Foundation); Young Talent Support Project of Beijing Association of Science and Technology; Young Talent Support Project of Chinese Association of Chinese Medicine; National Natural Science Foundation of China(National Natural Science Foundation of China (NSFC))	China Postdoctoral Innovative Talent Support Program (BX20220047); China Postdoctoral Science Foundation (No. 2022M720528); Young Talent Support Project of Beijing Association of Science and Technology (BYESS2022182); Young Talent Support Project of Chinese Association of Chinese Medicine (CACM-2021-QNRC2-B04); The National Natural Science Foundation of China (82174385).		63	0	0	0	0	FRONTIERS MEDIA SA	LAUSANNE	AVENUE DU TRIBUNAL FEDERAL 34, LAUSANNE, CH-1015, SWITZERLAND	1664-2392			FRONT ENDOCRINOL	Front. Endocrinol.	DEC 9	2022	13
J	Wanieck, K; Beismann, H				Wanieck, Kristina; Beismann, Heike			Perception and role of standards in the world of biomimetics	BIOINSPIRED BIOMIMETIC AND NANOBIOMATERIALS			English	Article						bioinspired; biomimetic materials; biomimicry		Biomimetics is the interdisciplinary co-operation of various scientific disciplines and fields of innovation, and it aims to solve practical problems using biological models. Biomimetic research and its fields of application are manifold, and the community is made up of a wide range of disciplines, from biologists and engineers to designers. Guidelines and standards can build a common ground for …	[Wanieck, Kristina] TH Deggendorf, Deggendorf Inst Technol, Arbeitsgrp Bion, Working Grp Biomimet, Freyung, Germany; [Beismann, Heike] Westphalian Univ Appl Sci, Lehrgebiet Biol & Bion, Teaching Area Biol & Biomimet, Dept Mech Engn, Bocholt, Germany		Wanieck, K (corresponding author), TH Deggendorf, Deggendorf Inst Technol, Arbeitsgrp Bion, Working Grp Biomimet, Freyung, Germany.	kristina.wanieck@th-deg.de		Beismann, Heike/0000-0002-6360-0471; Wanieck, Kristina/0000-0002-2280-1971					69	3	3	1	10	ICE PUBLISHING	WESTMINISTER	INST CIVIL ENGINEERS, 1 GREAT GEORGE ST, WESTMINISTER SW 1P 3AA, ENGLAND	2045-9858	2045-9866		BIOINSPIR BIOMIM NAN	Bioinspired Biomim. Nanobiomat.	MAR	2021	10	1
J	Dai, JH; Xu, JX				Dai, Jianhua; Xu, Jingxin			Knowledge Graph Construction for Intelligent Media Based on Mobile Internet	WIRELESS COMMUNICATIONS & MOBILE COMPUTING			English	Article							COMMUNICATION; TECHNOLOGY; POWER; NEWS	Mobile Internet-based intelligent media has become a popular academic topic. This study uses the CiteSpace visualisation tool and Scientific Citation Index Expanded database to comb the existing research in the field of intelligent media from a quantitative perspective. A total of 7248 English papers were published on the topic of intelligent media from 2012 to 2021, and 145 highly cited papers r…	[Dai, Jianhua; Xu, Jingxin] China Univ Polit Sci & Law, Business Sch, Beijing 100088, Peoples R China	China University of Political Science & Law	Dai, JH (corresponding author), China Univ Polit Sci & Law, Business Sch, Beijing 100088, Peoples R China.	daijianhua66@163.com			National Social Science Fund Art Project [17BC059]	National Social Science Fund Art Project	We thank Steven Pagel of Philadelphia, USA, for his help in writing this paper. This research was funded by the National Social Science Fund Art Project (17BC059).		25	0	0	11	17	WILEY-HINDAWI	LONDON	ADAM HOUSE, 3RD FL, 1 FITZROY SQ, LONDON, WIT 5HE, ENGLAND	1530-8669	1530-8677		WIREL COMMUN MOB COM	Wirel. Commun. Mob. Comput.	JAN 11	2022	2022
J	Park, J; Xue, YX; Xue, RY; Felfeli, T				Park, Jeff; Xue, Yuanxin; Xue, Ryan; Felfeli, Tina			Representation of women on editorial boards of ophthalmology journals: protocol for a cross-sectional study	BMJ OPEN			English	Article						OPHTHALMOLOGY; Quality in health care; MEDICAL ETHICS	LEADERSHIP; FACULTY	Introduction There is a notable under-representation of women in leadership positions in ophthalmology despite the increasing number of women as ophthalmologists. Gender inequality in editorial boards of ophthalmology journals has not been investigated on a global scale. This study will aim to evaluate the representation of women as editorial board members in ophthalmology journals across differe…	[Park, Jeff; Xue, Yuanxin] Univ Toronto, Temerty Fac Med, Toronto, ON, Canada; [Xue, Yuanxin] McMaster Univ, Fac Hlth Sci, Hamilton, ON, Canada; [Xue, Ryan] Dr Norman Bethune Collegiate Inst, Scarborough, ON, Canada; [Felfeli, Tina] Univ Toronto, Dept Ophthalmol & Vis Sci, Toronto, ON, Canada; [Felfeli, Tina] Univ Toronto, Dalla Lana Sch Publ Hlth, Inst Hlth Policy Management & Evaluat IHPME, Tor…	University of Toronto; McMaster University; University of Toronto; University of Toronto	Felfeli, T (corresponding author), Univ Toronto, Dept Ophthalmol & Vis Sci, Toronto, ON, Canada.;Felfeli, T (corresponding author), Univ Toronto, Dalla Lana Sch Publ Hlth, Inst Hlth Policy Management & Evaluat IHPME, Toronto, ON, Canada.	tina.felfeli@mail.utoronto.ca		Xue, Yuanxin/0000-0002-4371-8210; Felfeli, Tina/0000-0002-0927-3086	Fighting Blindness Canada	Fighting Blindness Canada	The authors would like to acknowledge Fighting Blindness Canada for funding this study.		10	1	1	0	0	BMJ PUBLISHING GROUP	LONDON	BRITISH MED ASSOC HOUSE, TAVISTOCK SQUARE, LONDON WC1H 9JR, ENGLAND	2044-6055			BMJ OPEN	BMJ Open	APR	2022	12	4
J	Meng, FC; Deng, S; Wang, L; Zhou, YM; Zhao, MJ; Li, HB; Liu, D; Gao, GJ; Liao, XX; Wang, JS				Meng, Fanchao; Deng, Sheng; Wang, Lu; Zhou, Yumei; Zhao, Mengjie; Li, Haibin; Liu, Dong; Gao, Guojing; Liao, Xiaoxing; Wang, Jisheng			Bibliometric analysis and visualization of literature on assisted reproduction technology	FRONTIERS IN MEDICINE			English	Article						assisted reproduction technology; bibliometric analysis; CiteSpace; VOSviewer; visualization	FROZEN EMBRYO-TRANSFER; CHILDREN BORN; PERINATAL OUTCOMES; INTERNATIONAL COMMITTEE; FOLLOW-UP; FERTILIZATION; HEALTH; SPERM; FRESH; RISK	IntroductionAssisted reproductive technology (ART) is a method that uses various techniques to process sperm or ova. Assisted reproductive technology involves removing ova from a woman's ovaries, combining them with sperm in the laboratory, and returning them to the woman's body or donating them to another woman. MethodsBased on the web of science core collection database, we firstly analyzed the…	[Meng, Fanchao; Zhao, Mengjie; Li, Haibin; Liu, Dong; Gao, Guojing; Liao, Xiaoxing] Beijing Univ Chinese Med, Urol Surg, Affiliated Hosp 3, Beijing, Peoples R China; [Deng, Sheng] Shunyi Hosp, Beijing Hosp Tradit Chinese Med, Dept Androl, Beijing, Peoples R China; [Wang, Lu] Beijing Xuanwu Tradit Chinese Med Hosp, Dept Surg, Beijing, Peoples R China; [Zhou, Yumei] Beijing Univ Chinese Med, Dept G…	Beijing University of Chinese Medicine; Beijing University of Chinese Medicine; Beijing University of Chinese Medicine	Liao, XX (corresponding author), Beijing Univ Chinese Med, Urol Surg, Affiliated Hosp 3, Beijing, Peoples R China.;Wang, JS (corresponding author), Beijing Univ Chinese Med, Dongzhimen Hosp, Dept Androl, Beijing, Peoples R China.	13661387739@163.com; houdejisheng@sina.com			China Postdoctoral Innovative Talent Support Program; Young Talent Support Project of Beijing Association of Science and Technology; Young Talent Support Project of Chinese Association of Chinese Medicine; [BX20220047]; [BYESS2022182]; [CACM-2021-QNRC2-B04]	China Postdoctoral Innovative Talent Support Program; Young Talent Support Project of Beijing Association of Science and Technology; Young Talent Support Project of Chinese Association of Chinese Medicine; ; ;	Funding This work was supported by the China Postdoctoral Innovative Talent Support Program (BX20220047), Young Talent Support Project of Beijing Association of Science and Technology (BYESS2022182), and Young Talent Support Project of Chinese Association of Chinese Medicine (CACM-2021-QNRC2-B04).		65	0	0	2	2	FRONTIERS MEDIA SA	LAUSANNE	AVENUE DU TRIBUNAL FEDERAL 34, LAUSANNE, CH-1015, SWITZERLAND		2296-858X		FRONT MED-LAUSANNE	Front. Med.	DEC 1	2022	9
J	Li, Z; Xu, C; Fu, J; Zulipikaer, M; Deng, T; Chen, JY				Li, Zhuo; Xu, Chi; Fu, Jun; Zulipikaer, Maimaiti; Deng, Tao; Chen, Jiying			Scientific Knowledge Graph and Trend Analysis of Central Sensitization: A Bibliometric Analysis	JOURNAL OF PAIN RESEARCH			English	Article						central sensitization; bibliometric analysis; pain; co-word; co-citation; collaboration network	QUALITY-OF-LIFE; DORSAL-HORN NEURONS; CHRONIC PAIN; INTELLECTUAL STRUCTURE; BACK-PAIN; ARTICLES; MODEL	Background: Central sensitization refers to a state of hypersensitivity in the central nervous system and is associated with the development and maintenance of chronic pain. Central sensitization plays an essential role in various diseases. Nevertheless, there has been no bibliometric analysis before in this field. The purpose of this study was to provide critical themes and trends in the area of…	[Li, Zhuo] Nankai Univ, Sch Med, Tianjin, Peoples R China; [Li, Zhuo; Xu, Chi; Fu, Jun; Zulipikaer, Maimaiti; Deng, Tao; Chen, Jiying] Chinese Peoples Liberat Army Gen Hosp, Dept Orthoped Surg, 28 Fuxing Rd, Beijing 100853, Peoples R China	Nankai University; Chinese People's Liberation Army General Hospital	Chen, JY (corresponding author), Chinese Peoples Liberat Army Gen Hosp, Dept Orthoped Surg, 28 Fuxing Rd, Beijing 100853, Peoples R China.	jiyingchen_301@163.com	Maimaiti, Zulipikaer/AAE-9329-2022	Maimaiti, Zulipikaer/0000-0002-8684-5885; Li, Zhuo/0000-0002-9296-2738; Xu, Chi/0000-0003-4211-0657	National Key Research and Development Program of China [2020YFC2004900]	National Key Research and Development Program of China	This work was supported by National Key Research and Development Program of China (No. 2020YFC2004900).		63	2	2	10	17	DOVE MEDICAL PRESS LTD	ALBANY	PO BOX 300-008, ALBANY, AUCKLAND 0752, NEW ZEALAND	1178-7090			J PAIN RES	J. Pain Res.		2022	15
J	Tretyakova, OV				Tretyakova, Olga, V			Russian economic journals in the ESCI: Retrospective overview and forecast	TERRA ECONOMICUS			Russian	Article						economic journals; bibliometric indicators; impact factor; international scientometric databases; Web of Science Core Collection; Emerging Sources Citation Index	SOURCES CITATION INDEX; OPEN ACCESS; IMPACT; SCIENCE	The representation of Russian journals in the scientometric database Web of Science Core Collection has increased with the launch of the Emerging Sources Citation Index as its part. It covered major regional journals and the titles with subject categories that had not been represented in the Web of Science before. Since the research data on certain groups of academic journals, in particular econo…	[Tretyakova, Olga, V] RAS, Vologda Res Ctr, Moscow, Russia	Russian Academy of Sciences; Vologda Research Center, RAS	Tretyakova, OV (corresponding author), RAS, Vologda Res Ctr, Moscow, Russia.	olga.tretyackova@yandex.ru							24	1	1	0	0	SOUTHERN FEDERAL UNIV	ROSTOV-ON-DON	OF 211, GORGOKO ST, 88, ROSTOV-ON-DON, 344002, RUSSIA	2073-6606			TERRA ECON	Terra Econ.		2021	19	4
J	Aggarwal, V				Aggarwal, Vaibhav			Citation classics: the 50 most cited articles in surgery in Asia	TURKISH JOURNAL OF SURGERY			English	Article						Citation classics; citations; bibliometrics; surgery; Asia	EUROPEAN-UNION; TOP 100; JOURNALS; IMPACT; JAPAN; PUBLICATIONS; RESECTION; CHINA; CARE; US	Objective: The term 'citation classics' is used for highly cited papers in the scientific literature. It was aimed to understand the current landscape of academic surgery and the quality of the scientific contribution of authors belonging to Asia using citation classics. Material and Methods: We searched the WoS core collection database under the category 'surgery' to include the 50 most cited ar…	[Aggarwal, Vaibhav] All India Inst Med Sci AIIMS, Dept Surg Disciplines, New Delhi, India	All India Institute of Medical Sciences (AIIMS) New Delhi	Aggarwal, V (corresponding author), All India Inst Med Sci AIIMS, Dept Surg Disciplines, New Delhi, India.	aggarwalvaibhav1995@gmail.com	Aggarwal, Vaibhav/AGM-2784-2022	Aggarwal, Vaibhav/0000-0001-6820-3304					38	0	0	0	1	TURKISH SURGICAL ASSOC	ANKARA	KORU MAH IHLAMUR CAD NO 26 06810 CAYYOLU, ANKARA, 00000, TURKEY	2564-6850	2564-7032		TURK J SURG	Turk. J. Surg.	JUN	2021	37	2
J	Huang, XY; Yang, ZY; Zhang, JN; Wang, RJ; Fan, JH; Zhang, H; Xu, R; Li, X; Yu, SY; Long, LN; Huang, H				Huang, Xueying; Yang, Zhiying; Zhang, Jinning; Wang, Ruojiao; Fan, Jiahui; Zhang, Heng; Xu, Rong; Li, Xia; Yu, Siying; Long, Linna; Huang, He			A Bibliometric Analysis Based on Web of Science: Current Perspectives and Potential Trends of SMAD7 in Oncology	FRONTIERS IN CELL AND DEVELOPMENTAL BIOLOGY			English	Article						bibliometrics; visualization; SMAD7; oncology; citespace; VOSviewer; web of science; citation	GENOME-WIDE ASSOCIATION; CANCER SUSCEPTIBILITY LOCUS; GROWTH-FACTOR-BETA; COLORECTAL-CANCER; TGF-BETA; SCAN; METAANALYSIS; FACES	Background: The number of publications on SMAD7 in the field of oncology is increasing rapidly with an upward tendency. In most cases, the mechanisms of carcinogenesis usually relate to disorders of signaling activity. Considering the crucial role of SMAD7 in the crosstalk of multiple signaling pathways, it is necessary to clarify and define the dominant research topics, core authors, and their c…	[Huang, Xueying; Yang, Zhiying; Zhang, Jinning; Wang, Ruojiao; Fan, Jiahui; Zhang, Heng; Xu, Rong; Li, Xia; Yu, Siying; Long, Linna; Huang, He] Cent South Univ, Xiangya Sch Med, Dept Histol & Embryol, Changsha, Peoples R China; [Yang, Zhiying] Changsha Hlth Vocat Coll, Changsha, Peoples R China; [Li, Xia] Xinjiang Med Univ, Sch Basic Med Sci, Dept Histol & Embryol, Urumqi, Peoples R China	Central South University; Xinjiang Medical University	Huang, H (corresponding author), Cent South Univ, Xiangya Sch Med, Dept Histol & Embryol, Changsha, Peoples R China.	huanghe@csu.edu.cn							50	6	6	13	26	FRONTIERS MEDIA SA	LAUSANNE	AVENUE DU TRIBUNAL FEDERAL 34, LAUSANNE, CH-1015, SWITZERLAND	2296-634X			FRONT CELL DEV BIOL	Front. Cell. Dev. Biol.	FEB 18	2022	9
J	Pinto, GO; da Silva, LCS; Assad, DBN; Pereira, SH; Mello, LCBD				Pinto, Gustavo Oliveira; Soares da Silva Junior, Luis Carlos; Nagem Assad, Daniel Bouzon; Pereira, Samira Herculano; Brasil de Brito Mello, Luiz Carlos			Trends in global greywater reuse: a bibliometric analysis	WATER SCIENCE AND TECHNOLOGY			English	Article						bibliometrix; developing countries; greywater reuse; sustainable development goals; water resources management; water scarcity	WATER MANAGEMENT; RISK-ASSESSMENT; GREEN ROOFS; NETWORK; SUSTAINABILITY; PERFORMANCE; INDICATORS; EVOLUTION; QUALITY; IMPACT	The increase in water demand in recent years led to the expansion of research and public policies on the reuse of water, especially greywater (GW). Given the diversity of research in the area, this paper proposes an analysis of the evolution of the area through an objectivity metric. Metadata of 1,524 publications indexed in the Scopus database between 1974 and 2021 were analyzed using the VOSvie…	[Pinto, Gustavo Oliveira; Brasil de Brito Mello, Luiz Carlos] Fluminense Fed Univ, Civil Engn Dept, BR-24210240 Niteroi, RJ, Brazil; [Pinto, Gustavo Oliveira; Nagem Assad, Daniel Bouzon] Univ Estado Rio De Janeiro, Ind Engn Dept, BR-20550900 Rio De Janeiro, Brazil; [Soares da Silva Junior, Luis Carlos] Univ Fed Rio de Janeiro, Civil Engn Program, Ave Athos da Silveira Ramos 149, BR-21941909 Rio D…	Universidade Federal Fluminense; Universidade do Estado do Rio de Janeiro; Universidade Federal do Rio de Janeiro; Universidad Politecnica de Madrid	da Silva, LCS (corresponding author), Univ Fed Rio de Janeiro, Civil Engn Program, Ave Athos da Silveira Ramos 149, BR-21941909 Rio De Janeiro, Brazil.	luis.junior@coc.ufrj.br		Oliveira Pinto, Gustavo/0000-0002-1264-3228; Assad, Daniel/0000-0003-3911-4323; Herculano, Samira/0000-0002-4359-713X; Soares da Silva Junior, Luis Carlos/0000-0002-9379-1619					70	1	1	8	18	IWA PUBLISHING	LONDON	REPUBLIC-EXPORT BLDG, UNITS 1 04 & 1 05, 1 CLOVE CRESCENT, LONDON, ENGLAND	0273-1223	1996-9732		WATER SCI TECHNOL	Water Sci. Technol.	NOV 15	2021	84	10-11
J	Kim, TH; Tian, ZY; Liao, X; Robinson, N				Kim, Tae-Hun; Tian, Zi-Yu; Liao, Xing; Robinson, Nicola			Essential elements required for conducting and structuring an overview of systematic reviews in the field of traditional and complementary medicine	EUROPEAN JOURNAL OF INTEGRATIVE MEDICINE			English	Article						Overview; Systematic review; Evidence synthesis; Methodology; Quality assessment	TOOL	Introduction: Overview methodology, a comparatively new technique, identifies, integrates and updates relevant evidence from multiple systematic reviews (SRs), the unit of analysis being the individual SR. Overviews can help facilitate the translational gap between research and practice. This paper aims to provide a researchers' guide to the structure of an overview by highlighting its essential …	[Kim, Tae-Hun] Kyung Hee Univ, Korean Med Hosp, Korean Med Clin Trial Ctr, Seoul, South Korea; [Tian, Zi-Yu] China Acad Chinese Med Sci, Inst Acupuncture & Moxibust, Beijing, Peoples R China; [Liao, Xing] China Acad Chinese Med Sci, Inst Basic Res Clin Med, Ctr Evidence Based Chinese Med, Beijing, Peoples R China; [Robinson, Nicola] Beijing Univ Chinese Med, Ctr Evidence Based Chinese Med, Beijin…	Kyung Hee University; Kyung Hee University Hospital; China Academy of Chinese Medical Sciences; Institute of Acupuncture & Moxibustion, CACMS; China Academy of Chinese Medical Sciences; Institute of Basic Research In Clinical Medicine, CACMS; Beijing University of Chinese Medicine; London South Bank University	Robinson, N (corresponding author), Beijing Univ Chinese Med, Ctr Evidence Based Chinese Med, Beijing, Peoples R China.;Robinson, N (corresponding author), London South Bank Univ, Inst Hlth & Social Care, London, England.	prof.nicky.robinson@outlook.com	; Kim, Tae-Hun/G-8728-2014	Liao, Xing/0000-0002-5745-755X; Robinson, Nicola/0000-0001-5256-4527; Kim, Tae-Hun/0000-0002-8448-3219					31	1	1	0	1	ELSEVIER SCIENCE INC	NEW YORK	STE 800, 230 PARK AVE, NEW YORK, NY 10169 USA	1876-3820	1876-3839		EUR J INTEGR MED	Eur. J. Integr. Med.	JAN	2022	49
J	Muminov, AK; Uygur, S; Bulut, V				Muminov, A. K.; Uygur, S.; Bulut, V.			TRACING THE SOURCES OF V.G. TIESENHAUSEN IN THE ARABIC VOLUME ON THE HISTORY OF THE GOLDEN HORDE	ZOLOTOORDYNSKOE OBOZRENIE-GOLDEN HORDE REVIEW			Russian	Article						Golden Horde; narrative sources; unpublished works; al-Janabi; al-'Aylam al-zakhir; rare copies; autograph; dynasty indices; genealogical tables		Research objective and materials: This article is devoted to the analysis of the results of the work carried out on the sources used by Vladimir Tiesenhausen in the compiling the Arabic volume of the Collection of Materials Relating to the History of the Golden Horde. Results and novelty of the research: A comparative study of texts extracted by Vladimir G. Tiesenhausen in 1884, with their new ed…	[Muminov, A. K.; Uygur, S.; Bulut, V.] IRCICA, Res Ctr Islamic Hist Art & Culture, 15 Hocapasa Mah Alemdar Caddesi, TR-34110 Istanbul, Turkey		Muminov, AK (corresponding author), IRCICA, Res Ctr Islamic Hist Art & Culture, 15 Hocapasa Mah Alemdar Caddesi, TR-34110 Istanbul, Turkey.	a.muminov@ircica.org; selahaddinuygur@ircica.org; veyselbulut@ircica.org							33	0	0	0	0	AKAD NAUK RESPUBLIKI TATARSTAN, INST ISTORII IMENI SHIGABUTDINA MARDZHANI	KAZAN	KREML, POD YEZD 5, KAZAN, 00000, RUSSIA	2308-152X	2313-6197		ZOLOTOORDYNSKOE OBOZ	Zolotoordynskoe Obozr.		2021	9	4
J	Nagaraj, A; Shears, E; de Vaan, M				Nagaraj, Abhishek; Shears, Esther; de Vaan, Mathijs			Improving data access democratizes and diversifies science	PROCEEDINGS OF THE NATIONAL ACADEMY OF SCIENCES OF THE UNITED STATES OF AMERICA			English	Article						data access; Landsat; inequality; diversity; science of science	CHALLENGES	The foundation of the scientific method rests on access to data, and yet such access is often restricted or costly. We investigate how improved data access shifts the quantity, quality, and diversity of scientific research. We examine the impact of reductions in cost and sharing restrictions for satellite imagery data from NASA's Landsat program (the longest record of remote-sensing observations …	[Nagaraj, Abhishek; de Vaan, Mathijs] Univ Calif Berkeley, Haas Sch Business, Berkeley, CA 94720 USA; [Shears, Esther] Univ Calif Berkeley, Energy & Resources Grp, Berkeley, CA 94720 USA	University of California System; University of California Berkeley; University of California System; University of California Berkeley	Nagaraj, A (corresponding author), Univ Calif Berkeley, Haas Sch Business, Berkeley, CA 94720 USA.	nagaraj@berkeley.edu		de Vaan, Mathijs/0000-0003-1971-7290					40	11	11	3	17	NATL ACAD SCIENCES	WASHINGTON	2101 CONSTITUTION AVE NW, WASHINGTON, DC 20418 USA	0027-8424			P NATL ACAD SCI USA	Proc. Natl. Acad. Sci. U. S. A.	SEP 22	2020	117	38
J	Saraco, MN; Blaxland, J				Nicolas Saraco, Maximiliano; Blaxland, James			Dairy-free imitation cheese: is further development required?	BRITISH FOOD JOURNAL			English	Article						Dairy-free; Imitation cheese; Cheese substitutes; Market research; Sensory evaluation; Meltability	PROCESSED CHEESE; FAT; SOYMILK; QUALITY; MELTABILITY; REPLACEMENT; BEHAVIOR; TOFU; FOOD; OIL	Purpose The aim of this study was to compare the organoleptic attributes and meltability of selected, commercial dairy-free imitation cheeses (DFICs) with those of their dairy counterparts to thus determine whether commercial DFIC needs to be further developed. Design/methodology/approach Market research was conducted to determine the availability of DFICs in the United Kingdom (UK) and thus sele…	[Nicolas Saraco, Maximiliano; Blaxland, James] Cardiff Metropolitan Univ, Cardiff Sch Sport & Hlth Sci, Dept Healthcare & Food, Cardiff, Wales	Cardiff Metropolitan University	Saraco, MN (corresponding author), Cardiff Metropolitan Univ, Cardiff Sch Sport & Hlth Sci, Dept Healthcare & Food, Cardiff, Wales.	maxisaraco@gmail.com; jablaxland@cardiffmet.ac.uk		Blaxland, James/0000-0002-4832-5563					63	10	10	2	62	EMERALD GROUP PUBLISHING LTD	BINGLEY	HOWARD HOUSE, WAGON LANE, BINGLEY BD16 1WA, W YORKSHIRE, ENGLAND	0007-070X	1758-4108		BRIT FOOD J	Br. Food J.	OCT 13	2020	122	12
J	Babenko, V; Dmitrieva, O; Bratkevich, V; Hrabovskyi, Y; Al'boschiy, O				Babenko, Vitalina; Dmitrieva, Olena; Bratkevich, Vyachslav; Hrabovskyi, Yevhen; Al'boschiy, Oleksandr			Development of methods formalisation subject technology design of multimedia edition	INTERNATIONAL JOURNAL OF EMBEDDED SYSTEMS			English	Article						system analysis method; criterion; expert evaluation; hierarchy; holarchy; rank model	ALGORITHMS	This article discusses a step-by-step methodology that allows, based on the holarchic model, to formalise the initial stages of subject technology for creating multimedia products. For this, the method of systems analysis and a systems approach were used. A procedure is proposed for searching for dominant (critical) connections between adjacent criteria for assessing the quality of multimedia pub…	[Babenko, Vitalina] Kharkov Natl Univ, Int Ecommerce & Hotel & Restaurant Business Dept, Svobody Sq 4, UA-61022 Kharkiv, Ukraine; [Dmitrieva, Olena] Ukrainian Sci Res Inst Environm Problems, Bakulina St 6, UA-61166 Kharkiv, Ukraine; [Bratkevich, Vyachslav; Hrabovskyi, Yevhen] Simon Kuznets Kharkiv Natl Univ Econ, 9 a Nauky Ave, UA-61166 Kharkiv, Ukraine; [Al'boschiy, Oleksandr] Natl Acad Natl Gua…	Ministry of Education & Science of Ukraine; VN Karazin Kharkiv National University; Ministry of Education & Science of Ukraine; Kharkiv National University of Economics; National Academy of the National Guard of Ukraine	Babenko, V (corresponding author), Kharkov Natl Univ, Int Ecommerce & Hotel & Restaurant Business Dept, Svobody Sq 4, UA-61022 Kharkiv, Ukraine.	vitalinababenko@karazin.ua; dmitrieva.olena@gmail.com; bratkevichvv1944@gmail.com; maxmin903@gmail.com; alboschiy@ukr.net							31	0	0	1	1	INDERSCIENCE ENTERPRISES LTD	GENEVA	WORLD TRADE CENTER BLDG, 29 ROUTE DE PRE-BOIS, CASE POSTALE 856, CH-1215 GENEVA, SWITZERLAND	1741-1068	1741-1076		INT J EMBED SYST	Int. J. Embed. Syst.		2022	15	3
J	Liskiewicz, T; Liskiewicz, G; Paczesny, J				Liskiewicz, T.; Liskiewicz, G.; Paczesny, J.			Factors affecting the citations of papers in tribology journals	SCIENTOMETRICS			English	Article						Citations; Journal metrics; Impact factor; H-index		The citations count is flawed but it still the most common way of measuring the academic impact used by scholarly journals (Impact Factor), individual researchers (h-index) and funding agencies (a proxy for quality of research). Individual papers should attract citations depending upon the importance and usefulness of the results presented. However, large enough data sets reveal that there are pa…	[Liskiewicz, T.] Manchester Metropolitan Univ, Dept Engn, John Dalton Bldg,Chester St, Manchester M15 6BH, Lancs, England; [Liskiewicz, G.] Lodz Univ Technol, Inst Turbomachinery, 219-223 Wolczanska, PL-90924 Lodz, Poland; [Paczesny, J.] Polish Acad Sci, Inst Phys Chem, 44-52 Kasprzaka, PL-01224 Warsaw, Poland	Manchester Metropolitan University; Lodz University of Technology; Polish Academy of Sciences; Institute of Physical Chemistry of the Polish Academy of Sciences	Liskiewicz, T (corresponding author), Manchester Metropolitan Univ, Dept Engn, John Dalton Bldg,Chester St, Manchester M15 6BH, Lancs, England.	t.liskiewicz@mmu.ac.uk	; Paczesny, Jan/I-4799-2018	Liskiewicz, Tomasz/0000-0002-0866-814X; Paczesny, Jan/0000-0003-3758-3951	National Science Centre within SONATA BIS Grant [2017/26/E/ST4/00041]	National Science Centre within SONATA BIS Grant	JP was supported by the National Science Centre within SONATA BIS Grant 2017/26/E/ST4/00041.		39	10	10	7	28	SPRINGER	DORDRECHT	VAN GODEWIJCKSTRAAT 30, 3311 GZ DORDRECHT, NETHERLANDS	0138-9130	1588-2861		SCIENTOMETRICS	Scientometrics	APR	2021	126	4
J	Donnici, C; Ilincic, N; Cao, C; Zhang, CS; Deveaux, G; Clifton, D; Buckeridge, D; Bobrovitz, N; Arora, RK				Donnici, Claire; Ilincic, Natasha; Cao, Christian; Zhang, Caseng; Deveaux, Gabriel; Clifton, David; Buckeridge, David; Bobrovitz, Niklas; Arora, Rahul K.			Timeliness of reporting of SARS-CoV-2 seroprevalence results and their utility for infectious disease surveillance	EPIDEMICS			English	Article						Public health surveillance; Seroprevalence; Infectious disease; COVID-19; Reporting; Bibliometrics	PREVALENCE	Seroprevalence studies have been used throughout the COVID-19 pandemic to monitor infection and immunity. These studies are often reported in peer-reviewed journals, but the academic writing and publishing process can delay reporting and thereby public health action. Seroprevalence estimates have been reported faster in preprints and media, but with concerns about data quality. We aimed to (i) de…	[Donnici, Claire; Cao, Christian; Deveaux, Gabriel; Bobrovitz, Niklas; Arora, Rahul K.] Univ Calgary, Cumming Sch Med, 3330 Hosp Dr, Calgary, AB T2N 4N1, Canada; [Ilincic, Natasha; Bobrovitz, Niklas] Univ Toronto, Temerty Fac Med, 27 Kings Coll Cir, Toronto, ON M5S 1A1, Canada; [Zhang, Caseng] McMaster Univ, Fac Hlth Sci, 1280 Main St W, Hamilton, ON L8S 4L8, Canada; [Clifton, David; Arora, Rahul…	University of Calgary; University of Toronto; McMaster University; University of Oxford; McGill University; University of Calgary	Donnici, C (corresponding author), Univ Calgary, SeroTracker Res Team, Calgary, AB, Canada.	claire.donnici@ucalgary.ca		Donnici, Claire/0000-0001-5380-3032; Zhang, Caseng/0000-0003-4514-0325	Public Health Agency of Canada through Canada's COVID-19 Immunity Task Force; World Health Organization Health Emergencies Programme; Canadian Medical Association Joule Innovation Fund; Robert Koch Institute; [Canada?s COVID-19]	Public Health Agency of Canada through Canada's COVID-19 Immunity Task Force; World Health Organization Health Emergencies Programme; Canadian Medical Association Joule Innovation Fund; Robert Koch Institute;	SeroTracker receives funding for SARS-CoV-2 seroprevalence evidence synthesis from the Public Health Agency of Canada through Canada's COVID-19 Immunity Task Force, the World Health Organization Health Emergencies Programme, the Canadian Medical Association Joule Innovation Fund, and the Robert Koch Institute.		28	0	0	0	0	ELSEVIER	AMSTERDAM	RADARWEG 29, 1043 NX AMSTERDAM, NETHERLANDS	1755-4365	1878-0067		EPIDEMICS-NETH	Epidemics	DEC	2022	41
J	Ahmad, M; Karimi, IA				Ahmad, Maaz; Karimi, Iftekhar A.			Revised learning based evolutionary assistive paradigm for surrogate selection (LEAPS2v2)	COMPUTERS & CHEMICAL ENGINEERING			English	Article						Modeling; Surrogate models; Model complexity; Machine learning; Surrogate quality	FEASIBILITY ANALYSIS; MODEL; SIMULATION; STORAGE; LNG; OPTIMIZATION; ENSEMBLE; ENERGY	Selecting appropriate surrogate models is crucial. This article upgrades our learning-based surrogate selection paradigm (LEAPS2) to LEAPS2v2. Its key features include: modeling noisy and non-noisy data, avoiding noise-fitting surrogates, powerful data attributes, novel composite metric (Surrogate Quality Score) to assess surrogate accuracy and complexity, and many surrogates and datasets. For an…	[Ahmad, Maaz; Karimi, Iftekhar A.] Natl Univ Singapore, Dept Chem & Biomol Engn, 4 Engn Dr 4, Singapore 117585, Singapore	National University of Singapore	Karimi, IA (corresponding author), Natl Univ Singapore, Dept Chem & Biomol Engn, 4 Engn Dr 4, Singapore 117585, Singapore.	cheiak@nus.edu.sg			Energy Innovation Research Programme (EIRP) Award [NRF2017EWT-EP003-020]; National Research Foundation (NRF) of Singapore	Energy Innovation Research Programme (EIRP) Award; National Research Foundation (NRF) of Singapore(National Research Foundation, Singapore)	This work was funded in part under Energy Innovation Research Programme (EIRP) Award NRF2017EWT-EP003-020, administrated by the Energy Market Authority (EMA). The EIRP is a competitive grant call initiative driven by the Energy Innovation Programme Office and funded by the National Research Foundation (NRF) of Singapore. We would like to acknowledge the use of academic licenses of MATLAB from Mat…		64	3	3	1	3	PERGAMON-ELSEVIER SCIENCE LTD	OXFORD	THE BOULEVARD, LANGFORD LANE, KIDLINGTON, OXFORD OX5 1GB, ENGLAND	0098-1354	1873-4375		COMPUT CHEM ENG	Comput. Chem. Eng.	SEP	2021	152
J	Delisle, M; Lajoie, D				Delisle, Marc; Lajoie, Denis			Skills of the future for a high-performing workforce: Implications of recent evidence for the public sector	CANADIAN PUBLIC ADMINISTRATION-ADMINISTRATION PUBLIQUE DU CANADA			English	Article							JOB-PERFORMANCE; INTELLIGENCE; TASK; POLARIZATION; METAANALYSIS; CITIZENSHIP; EMPLOYMENT; PSYCHOLOGY; VALIDITY; POLICY	Advances in technology spur speculation as to the challenges inherent to the future of work and the skills and abilities that will be necessary to meet these challenges. We challenge this speculation by reviewing scientific evidence regarding 20 so-called skills and abilities of the future that are identified in five influential reports in the popular literature (i.e., research-oriented but non-a…	[Delisle, Marc] Employment & Social Dev Canada, Ottawa, ON, Canada; [Lajoie, Denis] Univ Moncton, Dept Psychol, Moncton, NB, Canada	University of Moncton	Delisle, M (corresponding author), Employment & Social Dev Canada, Ottawa, ON, Canada.		Lajoie, Denis/AAF-3933-2019	Lajoie, Denis/0000-0001-6258-2040					72	1	1	0	0	WILEY	HOBOKEN	111 RIVER ST, HOBOKEN 07030-5774, NJ USA	0008-4840	1754-7121		CAN PUBLIC ADMIN	Can. Public Adm.-Adm. Publique Can.	MAR	2022	65	1
J	Bi, WL; Chan, HF; Torgler, B				Bi, Weilong; Chan, Ho Fai; Torgler, Benno			Beauty premium for social scientists but unattractiveness premium for natural scientists in the public speaking market	HUMANITIES & SOCIAL SCIENCES COMMUNICATIONS			English	Article							FACIAL ATTRACTIVENESS; PHYSICAL ATTRACTIVENESS; LABOR-MARKET; SCIENCE; INCOME; EYE; AVERAGENESS; BEHOLDER; SYMMETRY; OBESITY	In the face of scientists' increasing engagement in public discourse, we examine whether facial attractiveness affects their market value (i.e., audience willingness to pay). For a sample of scientists who participate in public speaking, we find that facial attractiveness is uncorrelated withinternalacademic achievements (as measured by publications and citations) and is only weakly but positivel…	[Bi, Weilong] Zhejiang Gongshang Univ, Int Business Sch, Hangzhou, Peoples R China; [Bi, Weilong; Chan, Ho Fai; Torgler, Benno] Queensland Univ Technol, Sch Econ & Finance, Brisbane, Qld 4000, Australia; [Bi, Weilong; Chan, Ho Fai; Torgler, Benno] Queensland Univ Technol, Ctr Behav Econ Soc & Technol BEST, Brisbane, Qld 4000, Australia; [Torgler, Benno] CREMA Ctr Res Econ Management & Arts, Zuric…	Zhejiang Gongshang University; Queensland University of Technology (QUT); Queensland University of Technology (QUT)	Chan, HF (corresponding author), Queensland Univ Technol, Sch Econ & Finance, Brisbane, Qld 4000, Australia.;Chan, HF (corresponding author), Queensland Univ Technol, Ctr Behav Econ Soc & Technol BEST, Brisbane, Qld 4000, Australia.	hofai.chan@qut.edu.au	Torgler, Benno/W-4556-2019; Chan, Ho Fai/G-9541-2015	Torgler, Benno/0000-0002-9809-963X; Chan, Ho Fai/0000-0002-7281-5212	Australian Research Council (ARC) [DP180101169]	Australian Research Council (ARC)(Australian Research Council)	H.F.C. and B.T. benefitted from support by the Australian Research Council (ARC), DP180101169. We are grateful to the reviewers for their thoughtful suggestions towards improving our manuscript.		74	3	3	2	10	SPRINGERNATURE	LONDON	CAMPUS, 4 CRINAN ST, LONDON, N1 9XW, ENGLAND		2662-9992		HUM SOC SCI COMMUN	Hum. Soc. Sci. Commun.	OCT 7	2020	7	1
J	Li, J; Goerlandt, F; Reniers, G				Li, Jie; Goerlandt, Floris; Reniers, Genserik			Mapping process safety: A retrospective scientometric analysis of three process safety related journals (1999-2018)	JOURNAL OF LOSS PREVENTION IN THE PROCESS INDUSTRIES			English	Article							INHERENT SAFETY; RISK ANALYSIS; CONSTRUCTION SAFETY; DUST EXPLOSIONS; SCIENCE; METHODOLOGIES; IDENTIFICATION; COMMUNICATION; EXPLOSIBILITY; PREVENTION	Over the last decades, process safety has been an important area of academic inquiry, aiming to build knowledge which can contribute to reduce the occurrence of industrial accidents in the process and chemical industries, or to mitigate their consequences. Knowledge in this interdisciplinary research domain is created using applied science, engineering, organizational, and social science approach…	[Li, Jie; Reniers, Genserik] Shanghai Maritime Univ, Sch Ocean Sci & Engn, Dept Safety Sci & Engn, Shanghai, Peoples R China; [Li, Jie] Beijing Inst Technol, State Key Lab Explos Sci & Technol, Beijing, Peoples R China; [Goerlandt, Floris] Dalhousie Univ, Dept Ind Engn, Halifax, NS B3H 4R2, Canada; [Reniers, Genserik] Delft Univ Technol, Fac Technol Policy & Management, Safety & Secur Sci, Delft,…	Shanghai Maritime University; Beijing Institute of Technology; Dalhousie University; Delft University of Technology; University of Antwerp; KU Leuven	Reniers, G (corresponding author), Delft Univ Technol, Fac Technol Policy & Management, Safety & Secur Sci, Delft, Netherlands.	G.L.L.M.E.Reniers@tudelft.nl	Li, Jie/I-1983-2014	Li, Jie/0000-0002-4096-2795; Goerlandt, Floris/0000-0002-9772-419X	National Natural Science Foundation of China [51874042, 51904185]; Canada Research Chairs Program; Natural Sciences and Engineering Research Council (NSERC)	National Natural Science Foundation of China(National Natural Science Foundation of China (NSFC)); Canada Research Chairs Program(Canada Research Chairs); Natural Sciences and Engineering Research Council (NSERC)(Natural Sciences and Engineering Research Council of Canada (NSERC))	This study was supported by the National Natural Science Foundation of China (NO. 51874042 and 51904185). The contributions by the second author were supported through the Canada Research Chairs Program, through a grant by the Natural Sciences and Engineering Research Council (NSERC). The third author was not supported by a specific external funding source. The authors are indebted to three anony…		73	14	14	7	26	ELSEVIER SCI LTD	OXFORD	THE BOULEVARD, LANGFORD LANE, KIDLINGTON, OXFORD OX5 1GB, OXON, ENGLAND	0950-4230	1873-3352		J LOSS PREVENT PROC	J. Loss Prev. Process Ind.	MAY	2020	65
J	Drongstrup, D; Malik, S; Aljohani, NR; Alelyani, S; Safder, I; Hassan, SU				Drongstrup, Dorte; Malik, Shafaq; Aljohani, Naif Radi; Alelyani, Salem; Safder, Iqra; Hassan, Saeed-Ul			Can social media usage of scientific literature predict journal indices of AJG, SNIP and JCR? An altmetric study of economics	SCIENTOMETRICS			English	Article						Altmetrics; Economics; AJG; SNIP; JCR; Machine learning	IMPACT; DOCUMENTS; CITATIONS	Altmetrics are often praised as an alternative or complement to classic bibliometric metrics, especially in the social sciences discipline. However, empirical investigations of altmetrics concerning the social sciences are scarce. This study investigates the extent to which economic research is shared on social media platforms with an emphasis on mentions in policy documents in addition to other …	[Drongstrup, Dorte] Univ Lib Southern Denmark, Res & Anal Sect, Campusvej 55, DK-5230 Odense, Denmark; [Malik, Shafaq; Safder, Iqra; Hassan, Saeed-Ul] Informat Technol Univ, 346-B,Ferozepur Rd, Lahore, Pakistan; [Aljohani, Naif Radi] King Abdulaziz Univ, Fac Comp & Informat Technol, Jeddah, Saudi Arabia; [Alelyani, Salem] King Khalid Univ, Ctr Artificial Intelligence CAI, POB 9004, Abha 61413, Sa…	King Abdulaziz University; King Khalid University; King Khalid University	Hassan, SU (corresponding author), Informat Technol Univ, 346-B,Ferozepur Rd, Lahore, Pakistan.	shafaq.malik@itu.edu.pk; nraljohani@kau.edu.sa; s.alelyani@kku.edu.sa; iqra.safder@itu.edu.pk; saeed-ul-hassan@itu.edu.pk	Alelyani, Salem/AAT-8273-2020; Drongstrup, Dorte/I-7395-2018; Hassan, Saeed-Ul/G-1889-2016	Alelyani, Salem/0000-0002-4571-9073; Drongstrup, Dorte/0000-0002-2541-3819; Hassan, Saeed-Ul/0000-0002-6509-9190	King Khalid University [239]	King Khalid University	This article is an extended version of research in progress presented at the 17th International Conference on Scientometrics and Informetrics, Rome (Italy), 2-5 September 2019 (Drongstrup et al. 2019). The authors (Saeed-Ul Hassan and Salem Alelyani) are grateful for the financial support received from King Khalid University for this research under Grant No. 239, 2019.		34	9	9	4	41	SPRINGER	DORDRECHT	VAN GODEWIJCKSTRAAT 30, 3311 GZ DORDRECHT, NETHERLANDS	0138-9130	1588-2861		SCIENTOMETRICS	Scientometrics	NOV	2020	125	2
J	Shadbolt, C; Gould, D; Camacho, X; Knight, J; Rele, S; Thuraisingam, S; Zhang, YT; Dowsey, MM; Choong, PFM				Shadbolt, Cade; Gould, Daniel; Camacho, Ximena; Knight, Josh; Rele, Siddharth; Thuraisingam, Sharmala; Zhang, Yuting; Dowsey, Michelle M.; Choong, Peter F. M.			Preoperative opioid use and complications following total joint replacement: a protocol for a systematic review and meta-analysis	BMJ OPEN			English	Article							HIP; ARTHROPLASTY; QUALITY; GRADE; REVISION; COHORT	Introduction Mounting evidence now indicates that preoperative opioid use is associated with an array of complications following total joint replacement (TJR). However, evidence of these risks remains fragmented. A comprehensive and well-integrated understanding of this body of evidence is necessary to appropriately inform treatment decisions, the allocation of limited healthcare resources, and t…	[Shadbolt, Cade; Gould, Daniel; Rele, Siddharth; Thuraisingam, Sharmala; Dowsey, Michelle M.; Choong, Peter F. M.] Univ Melbourne, St Vincents Hosp, Dept Surg, Melbourne, Vic, Australia; [Camacho, Ximena] Univ Melbourne, Ctr Digital Transformat Hlth, Fac Med Dent & Hlth Sci, Melbourne, Vic, Australia; [Knight, Josh] Univ Melbourne, Melbourne Sch Populat & Global Hlth, Ctr Hlth Policy, Melbourne, …	St Vincent's Hospital Melbourne; University of Melbourne; University of Melbourne; University of Melbourne; University of Melbourne; University of Melbourne; University of Melbourne; St Vincent's Hospital Melbourne	Choong, PFM (corresponding author), Univ Melbourne, St Vincents Hosp, Dept Surg, Melbourne, Vic, Australia.;Choong, PFM (corresponding author), St Vincents Hosp, Dept Orthopaed, Melbourne, Vic, Australia.	sarcoma@bigpond.net.au	Dowsey, Michelle/J-4162-2012	Dowsey, Michelle/0000-0002-9708-5308; Rele, Siddharth/0000-0003-2778-2893	Melbourne School of Population Global Health; Department of Surgery (Melbourne Medical School) Collaborative Research Grant, University of Melbourne.	Melbourne School of Population Global Health; Department of Surgery (Melbourne Medical School) Collaborative Research Grant, University of Melbourne.	This work was funded by a Melbourne School of Population & Global Health and Department of Surgery (Melbourne Medical School) Collaborative Research Grant, University of Melbourne. The funding organisation had no input into the design of this protocol.		41	0	0	0	0	BMJ PUBLISHING GROUP	LONDON	BRITISH MED ASSOC HOUSE, TAVISTOCK SQUARE, LONDON WC1H 9JR, ENGLAND	2044-6055			BMJ OPEN	BMJ Open	JUN	2020	10	6
J	Zeng, LT; Zhou, XC; Su, XG; Yang, ZY				Zeng, Lanting; Zhou, Xiaochen; Su, Xinguo; Yang, Ziyin			Chinese oolong tea: An aromatic beverage produced under multiple stresses	TRENDS IN FOOD SCIENCE & TECHNOLOGY			English	Article						Aroma; Camellia sinensis; Oolong tea; Quality; Stress; Tea	CAMELLIA-SINENSIS; GREEN TEA; VOLATILE COMPOUNDS; BLACK TEA; GENE-EXPRESSION; ABIOTIC STRESS; AMINO-ACIDS; LEAVES; PLANT; DEFENSE	Background: Tea has been a popular beverage for millennia because of its health benefits and high-quality flavor and aroma. Oolong tea is a famous Chinese tea known for its elegant fruity and floral aroma. A legend about the origin of the name of oolong tea implies a close relationship between its aroma formation and various stress conditions. Scope and approach: We describe potential indicators …	[Zeng, Lanting; Zhou, Xiaochen; Yang, Ziyin] Chinese Acad Sci, Key Lab South China Agr Plant Mol Anal & Genet Im, South China Bot Garden, 723 Xingke Rd, Guangzhou 510650, Peoples R China; [Zeng, Lanting; Zhou, Xiaochen; Yang, Ziyin] Chinese Acad Sci, Guangdong Prov Key Lab Appl Bot, South China Bot Garden, 723 Xingke Rd, Guangzhou 510650, Peoples R China; [Zeng, Lanting; Yang, Ziyin] Chinese Acad…	Chinese Academy of Sciences; South China Botanical Garden, CAS; Chinese Academy of Sciences; South China Botanical Garden, CAS; Chinese Academy of Sciences; Chinese Academy of Sciences; University of Chinese Academy of Sciences, CAS	Yang, ZY (corresponding author), Chinese Acad Sci, South China Bot Garden, 723 Xingke Rd, Guangzhou 510650, Peoples R China.	zyyang@scbg.ac.cn			National Natural Science Foundation of China [31870684, 31902073, 31670690]; Basic Frontier Science Research Program of Chinese Academy of Sciences [ZDBS-LY-SM032]; Innovation Team Project of Universities in Guangdong Province [2018GKCXTD005]; Regional Key Project of Science and Technology Service Network Plan of Chinese Academy of Sciences [KFJ-STS-QYZX-093]; Natural Science Foundation of Guangd…	National Natural Science Foundation of China(National Natural Science Foundation of China (NSFC)); Basic Frontier Science Research Program of Chinese Academy of Sciences; Innovation Team Project of Universities in Guangdong Province; Regional Key Project of Science and Technology Service Network Plan of Chinese Academy of Sciences; Natural Science Foundation of Guangdong Province(National Natural…	A part of the research aspects done by the authors are supported by the financial supports from the National Natural Science Foundation of China (31870684, 31902073, and 31670690), the Basic Frontier Science Research Program of Chinese Academy of Sciences (ZDBS-LY-SM032), Innovation Team Project of Universities in Guangdong Province (2018GKCXTD005), the Regional Key Project of Science and Technol…		93	44	48	42	156	ELSEVIER SCIENCE LONDON	LONDON	84 THEOBALDS RD, LONDON WC1X 8RR, ENGLAND	0924-2244	1879-3053		TRENDS FOOD SCI TECH	Trends Food Sci. Technol.	DEC	2020	106
J	Ante, L				Ante, Lennart			The relationship between readability and scientific impact: Evidence from emerging technology discourses	JOURNAL OF INFORMETRICS			English	Article						Readability; Citations; Scientific impact; Emerging technologies	PUBLICATION; ABSTRACTS; ARTICLES; COLLABORATION; CITATIONS; SCIENCE; AUTHORS	This study examines how the readability of scientific discourses changes over time and to what extent readability can explain scientific impact in terms of citation counts. The basis are representative datasets of 135,502 abstracts from academic research papers pertaining to twelve technologies of different maturity. Using three different measures of readability, it is found that the language of …	[Ante, Lennart] Blockchain Res Lab, Max Brauer Allee 46, D-22765 Hamburg, Germany; [Ante, Lennart] Univ Hamburg, Von Melle Pk 5, D-20146 Hamburg, Germany	University of Hamburg	Ante, L (corresponding author), Blockchain Res Lab, Max Brauer Allee 46, D-22765 Hamburg, Germany.	ante@blockchainresearchlab.org							41	1	1	10	11	ELSEVIER	AMSTERDAM	RADARWEG 29a, 1043 NX AMSTERDAM, NETHERLANDS	1751-1577	1875-5879		J INFORMETR	J. Informetr.	FEB	2022	16	1
J	Highhouse, S; Zickar, MJ; Melick, SR				Highhouse, Scott; Zickar, Michael J.; Melick, Sarah R.			Prestige and relevance of the scholarly journals: Impressions of SIOP members	INDUSTRIAL AND ORGANIZATIONAL PSYCHOLOGY-PERSPECTIVES ON SCIENCE AND PRACTICE			English	Article						journal rankings; impact factors; citations	ORGANIZATIONAL-PSYCHOLOGY; INDUSTRIAL; SCIENCE; FUTURE; IMPACT; MANAGEMENT; DIVIDE; WORK	Prestigious journals are widely admired for publishing quality scholarship, yet the primary indicators of journal prestige (i.e., impact factors) do not directly assess audience admiration. Moreover, the publication landscape has changed substantially in the last 20 years, with electronic publishing changing the way we consume scientific research. Given that it has been 18 years since the publica…	[Highhouse, Scott; Zickar, Michael J.; Melick, Sarah R.] Bowling Green State Univ, Bowling Green, OH 43403 USA	University System of Ohio; Bowling Green State University	Highhouse, S (corresponding author), Bowling Green State Univ, Bowling Green, OH 43403 USA.	shighho@bgsu.edu							30	18	18	1	10	CAMBRIDGE UNIV PRESS	NEW YORK	32 AVENUE OF THE AMERICAS, NEW YORK, NY 10013-2473 USA	1754-9426	1754-9434		IND ORGAN PSYCHOL-US	Ind. Organ. Psychol.	SEP	2020	13	3
J	Delgado, E; Serna, C; Martinez, I; Cruise, E				Delgado, Elena; Serna, Cristina; Martinez, Isabel; Cruise, Edie			Parental Attachment and Peer Relationships in Adolescence: A Systematic Review	INTERNATIONAL JOURNAL OF ENVIRONMENTAL RESEARCH AND PUBLIC HEALTH			English	Article						attachment styles; friendship; peer relationships; adolescence	WORKING MODELS; FRIENDSHIP QUALITY; SOCIAL COMPETENCE; PSYCHOMETRIC PROPERTIES; PERSONAL VALUES; REPRESENTATIONS; ASSOCIATIONS; STYLES; FAMILY; SECURITY	According to attachment theory, children's early experiences with their primary caregivers, in terms of protection and security, are the basis for socioemotional development and for the establishment of close relationships throughout their lives. During adolescence, friends and peers become a primary developmental environment, and thereby establishing quality bonds with peers will foster good psy…	[Delgado, Elena; Serna, Cristina; Martinez, Isabel] Univ Castilla La Mancha, Dept Psychol, C Altagracia 50, Ciudad Real 13071, Spain; [Cruise, Edie] Embry Riddle Aeronaut Univ, Coll Arts & Sci, 600 S Clyde Morris Blvd, Daytona Beach, FL 32114 USA	Universidad de Castilla-La Mancha; Embry-Riddle Aeronautical University	Martinez, I (corresponding author), Univ Castilla La Mancha, Dept Psychol, C Altagracia 50, Ciudad Real 13071, Spain.	elenadelga97@gmail.com; cristina.serna@uclm.es; MIsabel.Martinez@uclm.es; Cruisee@erau.edu	Martinez, Isabel/H-8703-2018	Martinez, Isabel/0000-0001-9524-8022; Serna Sarrato, Cristina/0000-0001-9067-3476					125	9	9	26	50	MDPI	BASEL	ST ALBAN-ANLAGE 66, CH-4052 BASEL, SWITZERLAND		1660-4601		INT J ENV RES PUB HE	Int. J. Environ. Res. Public Health	FEB	2022	19	3
J	Lauber, K; McGee, D; Gilmore, AB				Lauber, Kathrin; McGee, Darragh; Gilmore, Anna B.			Commercial use of evidence in public health policy: a critical assessment of food industry submissions to global-level consultations on non-communicable disease prevention	BMJ GLOBAL HEALTH			English	Article						health policy; public health; prevention strategies; nutrition	SUGAR-SWEETENED BEVERAGES; SYSTEMATIC REVIEWS; SELF-REGULATION; WEIGHT-GAIN; BODY-WEIGHT; CHILDREN; IMPACT; ALCOHOL; INTERVENTIONS; OBESITY	Background Ultra-processed food industry (UPFI) actors have consistently opposed statutory regulation in health policy debates, including at the WHO. They do so most commonly with claims that regulatory policies do not work, will have negative consequences or that alternatives such as self-regulation work well or better. Underlying this are often assertions that industry is aligned with principle…	[Lauber, Kathrin; McGee, Darragh; Gilmore, Anna B.] Univ Bath, Dept Hlth, Bath, Avon, England	University of Bath	Lauber, K (corresponding author), Univ Bath, Dept Hlth, Bath, Avon, England.	kl580@bath.ac.uk		Gilmore, Anna/0000-0003-0281-1248; Lauber, Kathrin/0000-0003-0073-3004	SPECTRUM, a UK Prevention Research Partnership (UKPRP) Consortium [MR/S037519/1]; UK Research and Innovation Councils; Department of Health and Social Care (England); UK devolved administrations, and leading health research charities; Roger and Sue Whorrod PhD studentship	SPECTRUM, a UK Prevention Research Partnership (UKPRP) Consortium; UK Research and Innovation Councils; Department of Health and Social Care (England); UK devolved administrations, and leading health research charities; Roger and Sue Whorrod PhD studentship	KL is funded by the Roger and Sue Whorrod PhD studentship. ABG is funded by SPECTRUM, a UK Prevention Research Partnership (UKPRP) Consortium (MR/S037519/1). UKPRP is an initiative funded by the UK Research and Innovation Councils, the Department of Health and Social Care (England) and the UK devolved administrations, and leading health research charities.		139	4	4	1	2	BMJ PUBLISHING GROUP	LONDON	BRITISH MED ASSOC HOUSE, TAVISTOCK SQUARE, LONDON WC1H 9JR, ENGLAND	2059-7908			BMJ GLOB HEALTH	BMJ Glob. Health		2021	6	8
J	Li, RYM; Li, YL; Crabbe, MJC; Manta, O; Shoaib, M				Li, Rita Yi Man; Li, Yi Lut; Crabbe, M. James C.; Manta, Otilia; Shoaib, Muhammad			The Impact of Sustainability Awareness and Moral Values on Environmental Laws	SUSTAINABILITY			English	Article						jurisprudence; stages of economic development; web analytics; theories of needs; air quality; water quality; pollution; environmental protection; emissions	LEGAL POSITIVISM; HOUSING PRICES; TRENDS; BEHAVIOR; HEALTH; CONSTRUCTION; PERCEPTIONS; PERSPECTIVE; RESPONSES; NEEDS	We argue that environmental legislation and regulation of more developed countries reflects significantly their moral values, but in less developed countries it differs significantly from their moral values. We examined this topic by using the keywords sustainability and sustainable development, studying web pages and articles published between 1974 to 2018 in Web of Science, Scopus and Google. A…	[Li, Rita Yi Man] Hong Kong Shue Yan Univ, Sustainable Real Estate Res Ctr, Hong Kong, Peoples R China; [Li, Yi Lut] Hastings & Co, Gloucester Tower 11, Hong Kong, Peoples R China; [Crabbe, M. James C.] Univ Oxford, Wolfson Coll, Oxford OX2 6UD, England; [Crabbe, M. James C.] Univ Bedfordshire, Inst Biomed & Environm Sci & Technol, Luton LU1 3JU, Beds, England; [Crabbe, M. James C.] Shanxi Univ, …	Hong Kong Shue Yan University; University of Oxford; University of Bedfordshire; Shanxi University; Romanian Academy of Sciences; Polytechnic University of Milan	Crabbe, MJC (corresponding author), Univ Oxford, Wolfson Coll, Oxford OX2 6UD, England.;Crabbe, MJC (corresponding author), Univ Bedfordshire, Inst Biomed & Environm Sci & Technol, Luton LU1 3JU, Beds, England.;Crabbe, MJC (corresponding author), Shanxi Univ, Sch Life Sci, Taiyuan 030006, Peoples R China.	ymli@hksyu.edu; lliyilut@yahoo.com.hk; james.crabbe@beds.ac.uk; otilia.manta@icfm.ro; Engrshoaib41@gmail.com	MANTA, Otilia/O-1718-2016	MANTA, Otilia/0000-0002-9411-7925; Crabbe, James/0000-0003-3609-1963					93	5	5	4	13	MDPI	BASEL	ST ALBAN-ANLAGE 66, CH-4052 BASEL, SWITZERLAND		2071-1050		SUSTAINABILITY-BASEL	Sustainability	JUN	2021	13	11
J	Kosolapov, NA; Aleshin, AA; Davydov, AA; Kislitsyn, SV				Kosolapov, Nikolay A.; Aleshin, Alexander A.; Davydov, Alexey A.; Kislitsyn, Sergey, V			ABOUT AN ATTEMPT TO CREATE A THEORY OF INTERNATIONAL RELATIONS IN IMEMO IN THE 1970s	MIROVAYA EKONOMIKA I MEZHDUNARODNYE OTNOSHENIYA			Russian	Article						IMEMO; theory of international relations; N.N. Inozemtsev; E.M. Primakov; V.I. Gantman; foreign policy of the USSR; USSR; Cold War; Marxism; Marxism-Leninism		The article is dedicated to the 100th anniversary of the Academician N. N. Inozemtsev. The article provides an overview of the unpublished collective monograph Foundations of the Theory of International Relations - the fundamental work of a group of the IMEMO researchers, devised in the 1970s in the USSR. The process of creating a monograph is considered in the context of domestic and foreign pol…	[Kosolapov, Nikolay A.; Aleshin, Alexander A.; Davydov, Alexey A.; Kislitsyn, Sergey, V] Russian Acad Sci, Primakov Natl Res Inst World Econ & Int Relat, 23 Profsoyuznaya Str, Moscow 117997, Russia	Russian Academy of Sciences; Primakov National Research Institute of World Economy & International Relations of the Russian Academy of Sciences	Kosolapov, NA (corresponding author), Russian Acad Sci, Primakov Natl Res Inst World Econ & Int Relat, 23 Profsoyuznaya Str, Moscow 117997, Russia.	kosolap@imemo.ru; aleshin.a@imemo.ru; adavydov@imemo.ru; skislitsyn@imemo.ru	Davydov, Alexey A/U-2287-2018	Davydov, Alexey A/0000-0002-8899-8746; Aleshin, Alexander/0000-0002-7872-3298					19	0	0	0	1	NAUKA PUBLISHING HOUSE	MOSCOW	PROFSOYUZNAYA UL 90, MOSCOW, 117864, RUSSIA	0131-2227			MIROVAYA EKON MEZHD	Mirovaya Ekon. Mezhdunarodyne Otnosheniya	APR	2021	65	4
J	Mashouri, P; Taati, B; Quirt, H; Iaboni, A				Mashouri, Pouria; Taati, Babak; Quirt, Hannah; Iaboni, Andrea			Quality Indicators as Predictors of Future Inspection Performance in Ontario Nursing Homes	JOURNAL OF THE AMERICAN MEDICAL DIRECTORS ASSOCIATION			English	Article							CONSUMER COMPLAINTS; UNITED-STATES; REPORT CARDS; OF-CARE; COMPARE; PUBLICATION; ASSOCIATION; IMPACT		[Mashouri, Pouria; Taati, Babak; Quirt, Hannah; Iaboni, Andrea] Univ Hlth Network, Toronto Rehabil Inst, KITE, Toronto, ON, Canada; [Mashouri, Pouria; Taati, Babak] Univ Toronto, Dept Comp Sci, Toronto, ON, Canada; [Taati, Babak] Univ Toronto, Inst Biomat & Biomed Engn, Toronto, ON, Canada; [Taati, Babak] Vector Inst Artificial Intelligence, Toronto, ON, Canada; [Iaboni, Andrea] Univ Toronto, Dep…	University of Toronto; University Health Network Toronto; Toronto Rehabilitation Institute; University of Toronto; University of Toronto; University of Toronto; University of Toronto; University Health Network Toronto	Iaboni, A (corresponding author), Toronto Rehabil Inst, 550 Univ Ave, Toronto, ON M5G 2A2, Canada.	Andrea.iaboni@uhn.ca	Iaboni, Andrea/I-7876-2016	Iaboni, Andrea/0000-0003-4268-6832	Walter and Maria Schroeder Institute for Brain Innovation Recovery; National Sciences and Engineering Research Council of Canada (NSERC) [RGPIN 435653]; Academic Scholar Award, Department of Psychiatry, University of Toronto	Walter and Maria Schroeder Institute for Brain Innovation Recovery; National Sciences and Engineering Research Council of Canada (NSERC)(Natural Sciences and Engineering Research Council of Canada (NSERC)); Academic Scholar Award, Department of Psychiatry, University of Toronto	Funding for this study was provided by the Walter and Maria Schroeder Institute for Brain Innovation & Recovery, a National Sciences and Engineering Research Council of Canada (NSERC) discovery grant (BT; RGPIN 435653), and an Academic Scholar Award, Department of Psychiatry, University of Toronto (AI).		45	3	3	0	2	ELSEVIER SCIENCE INC	NEW YORK	STE 800, 230 PARK AVE, NEW YORK, NY 10169 USA	1525-8610	1538-9375		J AM MED DIR ASSOC	J. Am. Med. Dir. Assoc.	JUN	2020	21	6
J	Bjork, BC; Kanto-Karvonen, S; Harviainen, JT				Bjork, Bo-Christer; Kanto-Karvonen, Sari; Harviainen, J. Tuomas			How Frequently Are Articles in Predatory Open Access Journals Cited	PUBLICATIONS			English	Article						open access; predatory publishing; citations; impact	PUBLISH; SCIENCE; SIDE	Predatory journals are Open Access journals of highly questionable scientific quality. Such journals pretend to use peer review for quality assurance, and spam academics with requests for submissions, in order to collect author payments. In recent years predatory journals have received a lot of negative media. While much has been said about the harm that such journals cause to academic publishing…	[Bjork, Bo-Christer] Hanken Sch Econ, POB 479, FI-00101 Helsinki, Finland; [Kanto-Karvonen, Sari; Harviainen, J. Tuomas] Tampere Univ, Dept Informat Studies & Interact Media, FI-33014 Tampere, Finland	Hanken School of Economics; Tampere University	Bjork, BC (corresponding author), Hanken Sch Econ, POB 479, FI-00101 Helsinki, Finland.	bo-christer.bjork@hanken.fi; Sari.Kanto@ilmarinen.fi; tuomas.harviainen@tuni.fi		Harviainen, J. Tuomas/0000-0002-6085-5663					47	27	27	6	23	MDPI	BASEL	ST ALBAN-ANLAGE 66, CH-4052 BASEL, SWITZERLAND		2304-6775		PUBLICATIONS	Publications	JUN	2020	8	2
J	Bazarova, T; Chirkova, A				Bazarova, Tatiana; Chirkova, Aleksandra			PETER THE GREAT'S LOST LETTER TO GEORG WILHELM DE HENNING: ON THE HISTORY OF EXPERT THOUGHT AND THE ANTIQUES MARKET	QUAESTIO ROSSICA			Russian	Article						Peter the Great; Georg Wilhelm de Henning; authenticity examination; antiques market; autograph collection; Nikolai P. Likhachev; Noel Charavay		The elements of expert analysis established in Russian academic circles by the late nineteenth century, when auxiliary historical disciplines became an indispensable part of the academic base of historical knowledge, are described in this article with reference to a lost letter by Peter I to Georg Wilhelm de Henning sent on 24 December 1724. These elements include the study of the letter, the sta…	[Bazarova, Tatiana; Chirkova, Aleksandra] Russian Acad Sci, St Petersburg Inst Hist, 7 Petrozavodskaya Str, St Petersburg 197110, Russia	Russian Academy of Sciences; Saint Petersburg Institute of History RAS; St. Petersburg Scientific Centre of the Russian Academy of Sciences	Bazarova, T (corresponding author), Russian Acad Sci, St Petersburg Inst Hist, 7 Petrozavodskaya Str, St Petersburg 197110, Russia.	tbazarova@yandex.ru; chirok-alexandr@list.ru		Chirkova, Aleksandra/0000-0002-6482-6421					15	0	0	0	0	URAL FEDERAL UNIV	EKATERINBURG	PROSPEKT LENINA 51, EKATERINBURG, 620083, RUSSIA	2311-911X	2313-6871		QUAESTIO ROSS	Quaestio Ross.		2021	9	3
[truncated: 352 more rows]
[truncated: 22 more columns]

## Sheet: WoS 26
(quality AND academic AND publications AND collaboration AND technology) NOT (education OR children OR patients OR schools OR students OR city OR adults OR citizen)
[truncated: 27 more rows]
[truncated: 22 more columns]
