# Supplementary material for: A twofold perspective on the quality of research publications: The use of ICTs and research activity models
Source: PLoS One. 2025 Jan 14;20(1):e0308952. doi: 10.1371/journal.pone.0308952 (PMC11731720; doi:10.1371/journal.pone.0308952)
Supplement: S3 Table — (XLSX) [file pone.0308952.s003.xlsx]

## Sheet: Description imposed by scale
Questionnaire research question	1. Please specify your gender.		2. Please specify your age.		3. Enter the country in which you work		4. Which of the following best describes your current scientific position?		5. Which of the following field of science and technology best describes your research? (OECD Classification http://www.oecd.org/science/inno/38235147.pdf)		6. Which of the following teaching model best describes your university? [During this coronavirus pandemic]	6. Which of the following teaching model best describes your university? [After this coronavirus pandemic (forecast)]	7. How do you spend your work hours during this coronavirus pandemic?Please rate the following areas in order from the one you spend the most time on, to the one you spend the least time on. [Rank 1]	7.How do you spend your work hours during this coronavirus pandemic?Please rate the following areas in order from the one you spend the most time on, to the one you spend the least time on. [Rank 3]	7.In your opinion, how will you spend your work hours after this coronavirus pandemic? (forecast)Please rate following areas in order from the one you spend the most time on, to the one you spend the least time on. [Rank 1]	7.In your opinion, how will you spend your work hours after this coronavirus pandemic? (forecast)Please rate following areas in order from the one you spend the most time on, to the one you spend the least time on. [Rank 3]	8. Overall, how much is your research focused on basic research in science, i.e., generating "basic" knowledge and a fundamental understanding of particular issues and topics? [During this coronavirus pandemic]	8. Overall, how much is your research focused on basic research in science, i.e., generating "basic" knowledge and a fundamental understanding of particular issues and topics? [After this coronavirus pandemic (forecast)]	9. Overall, how much is your research focused on applied research and research for development, i.e., practical implications and immediate, potential uses and applications?(e.g., commercial potential, policy relevance) [During this coronavirus pandemic]	9. Overall, how much is your research focused on applied research and research for development, i.e., practical implications and immediate, potential uses and applications?(e.g., commercial potential, policy relevance) [After this coronavirus pandemic (forecast)]	10. In your opinion, how does the quantity of your research publications look like compared with the quantity from before this coronavirus pandemic? [During this coronavirus pandemic]	10. In your opinion, how does the quantity of your research publications look like compared with the quantity from before this coronavirus pandemic? [After this coronavirus pandemic]	11. In your opinion, how does the quality of your research publications change compared with the situation from before this coronavirus pandemic? [During this coronavirus pandemic]	11. In your opinion, how does the quality of your research publications change compared with the situation from before this coronavirus pandemic? [After this coronavirus pandemic]	12. In your opinion, for the research projects you particitipate in during this coronavirus pandemic, please rate the importance of the following inputs [Collaboration with your university’s or faculty’s researchers]	12. In your opinion, for the research projects you particitipate in during this coronavirus pandemic, please rate the importance of the following inputs [Collaboration with domestic researchers from outside of your university]	12. In your opinion, for the research projects you particitipate in during this coronavirus pandemic, please rate the importance of the following inputs [Collaboration with foreign researchers]	12. In your opinion, for the research projects you particitipate in during this coronavirus pandemic, please rate the importance of the following inputs [Collaboration with post-docs, grad students]	12. In your opinion, for the research projects you particitipate in during this coronavirus pandemic, please rate the importance of the following inputs [Collaboration with others]	13.For the research projects you particitipate in during this coronavirus pandemic, please rate the importance of the following inputs [Attendance at traditional conferences, seminars]	13. For the research projects you particitipate in during this coronavirus pandemic, please rate the importance of the following inputs [Attendance at online conferences, webinars etc.]	14. In your opinion, for the research projects that you will participate in after this coronavirus pandemic, please rate the importance of the following inputs (forecast) [Collaboration with your university’s or faculty’s researchers]	14. In your opinion, for the research projects that you will participate in after this coronavirus pandemic, please rate the importance of the following inputs (forecast) [Collaboration with domestic researchers from outside of your university]	14. In your opinion, for the research projects that you will participate in after this coronavirus pandemic, please rate the importance of the following inputs (forecast) [Collaboration with foreign researchers]	14. In your opinion, for the research projects that you will participate in after this coronavirus pandemic, please rate the importance of the following inputs (forecast) [Collaboration with post-docs, grad students]	14. In your opinion, for the research projects that you will participate in after this coronavirus pandemic, please rate the importance of the following inputs (forecast) [Collaboration with others]	15. In your opinion, for the research projects that you will participate in after this coronavirus pandemic, please rate the importance of the following inputs (forecast) [Attendance at traditional conferences, seminars]	15. In your opinion, for the research projects that you will participate in after this coronavirus pandemic, please rate the importance of the following inputs (forecast) [Attendance at online conferences, webinars etc.]	16. How do you assess the frequency of usage of any communication apps in your research? (e.g., Skype, WhatsApp, Google Meet) [During this coronavirus pandemic]	16. How do you assess the frequency of usage of any communication apps in your research? (e.g., Skype, WhatsApp, Google Meet) [After this coronavirus pandemic (forecast)]	17. How do you assess the frequency of usage of any e-learning platforms in your research? (e.g., Moodle; Google Classroom; Zoom; Docebo; Wiz IQ; ATutor) [During this coronavirus pandemic]	17. How do you assess the frequency of usage of any e-learning platforms in your research? (e.g., Moodle; Google Classroom; Zoom; Docebo; Wiz IQ; ATutor) [After this coronavirus pandemic (forecast)]	18. How do you assess the frequency of usage of any social media in your research? (e.g., Facebook, Twitter, LinkedIn, Youtube, Instagram, blog sites) [During this coronavirus pandemic]	18. How do you assess the frequency of usage of any social media in your research? (e.g., Facebook, Twitter, LinkedIn, Youtube, Instagram, blog sites) [After this coronavirus pandemic (forecast)]	19. How do you assess the frequency of usage of any statistical analysis software in your research? (e.g., MATLab; Statistica; SPSS; SageMath) [During this coronavirus pandemic]	19. How do you assess the frequency of usage of any statistical analysis software in your research? (e.g., MATLab; Statistica; SPSS; SageMath) [After this coronavirus pandemic (forecast)]	20. How do you assess the frequency of usage of any questionnaire software in your research? (e.g., Candel; Charted; Datawrapper; Leaflet; LimeSurvey; SurveyMonkey) [During this coronavirus pandemic]	20. How do you assess the frequency of usage of any questionnaire software in your research? (e.g., Candel; Charted; Datawrapper; Leaflet; LimeSurvey; SurveyMonkey) [After this coronavirus pandemic (forecast)]	21. How do you assess the frequency of usage of the following resources in your research during this coronavirus pandemic? [E-journals]
Abbreviation of variable	Gender		Age		Country		Scientific_position		OECD		Teaching_model		Research or Grant_wr				BR		AR		Qn		Qa		Collab(uni_faculty)	Collab(outside_uni)	Collab(foreign_r)	Collab(postdoc_st)	Collab(w_others)	Trad_conf	Online_conf	Collab(uni_faculty)	Collab(outside_uni)	Collab(foreign_r)	Collab(postdoc_st)	Collab(w_others)	Trad_conf	Online_conf	Com_apps	Com_apps	E_learn_platf	E_learn_platf	Social_media	Social_media	Stat_softw	Stat_softw	Qu_softw	Qu_softw	E_ journ
	Missing data	-1	Missing data	-1	Missing data	-1	Missing data	-1	Missing data	-1	Missing data	-1	Missing data	-1			Missing data	-1	Missing data	-1	Missing data	-1	Missing data	-1	Missing data	-1				Missing data	-1	Missing data	-1				Missing data	-1	Missing data	-1	Missing data	-1	Missing data	-1	Missing data	-1	Missing data	-1	Missing data
	Don't want to specify	0	< 20	1	A	-1	Graduate student in doctoral program	0	Social sciences	1	Traditional	1	Research (e.g., conducting research, writing papers)	1			Never	1	Never	1	Definitely smaller	1	Definitely lower	1	Definitely unimportant	1				Definitely unimportant	1	Definitely unimportant	1				Definitely unimportant	1	Never	1	Never	1	Never	1	Never	1	Never	1	Never
	Female	1	20 - 34	2	None	-1	Lecturer	1	Engineering and technology	2	Traditional + online	2	Teaching, advising, mentoring	2			Seldom	2	Seldom	2	Rather smaller	2	Rather lower	2	Rather unimportant	2				Rather unimportant	2	Rather unimportant	2				Rather unimportant	2	Seldom	2	Seldom	2	Seldom	2	Seldom	2	Seldom	2	Seldom
	Male	2	35 - 49	3	o	-1	Assistant Professor	2	Humanities	3	Online	3	Grant writing, other fund-raising	3			Sometimes	3	Sometimes	3	Neither smaller nor bigger	3	Neither lower nor higher	3	Neither important nor unimportant	3				Neither important nor unimportant	3	Neither important nor unimportant	3				Neither important nor unimportant	3	Sometimes	3	Sometimes	3	Sometimes	3	Sometimes	3	Sometimes	3	Sometimes
			50 - 68	4	p	-1	Associate Professor	3	Natural sciences	4			Everything else (e.g., admin., editorial issue, peer review)	4			Often	4	Often	4	Rather bigger	4	Rather higher	4	Rather important	4				Rather important	4	Rather important	4				Rather important	4	Often	4	Often	4	Often	4	Often	4	Often	4	Often
			>69	5	1	-1	Professor	4	Medical and health sciences	5							Very Often	5	Very Often	5	Definitely bigger	5	Definitely higher	5	Definitely important	5				Definitely important	5	Definitelyimportant	5				Definitelyimportant	5	Very Often	5	Very Often	5	Very Often	5	Very Often	5	Very Often	5	Very Often
					Algeria	1	Retired	5	Agricultural sciences	6
					Austria	2	Researcher	6
					China	3	Assistant	7
					Macao, China	3	Other	8
					Macau SAR, China	3
					CN	3
					China Mainland	3
					中国	3
					P. R. CHINA	3
					P.R.CHINA	3
					Croatia	4
					Czech Republic	5
					Czechia	5
					ČR	5
					Česko Czech republic	5
					CZ	5
					Germany	6
					Germany/Austria	6
					Lithuania	7
					Hong Kong SAR, China	8
					India	9
					Indonesia	10
					Iraq	11
					Israel	12
					Italy	13
					Italia	13
					Republic of North Macedonia	15
					Macedonia	15
					North Macedonia	15
					NZ	16
					Poland	17
					Polska	17
					Polad	17
					PL	17
					Polish	17
					Polska/Poland	17
					Polnad	17
					Poland, Ukraine	17
					Polan	17
					Romania	18
					România	18
					South Africa	19
					Sweden	20
					thailand	21
					Turkey	22
					UAE	23
					United Arab Emirates	23
					United Kingdom	24
					UK	24
					Ukraine	25
					ua	25
					USA	26
					United States	26
					Viet Nam	27
					Bulgaria	28
					Slovakia	29
					slovensko	29
					Slovak	29
					Kosice	29
					sk	29
					Slovalia	29
					Slovak Republic	29
					slovenská republika	29
					Nigeria	31
					Malaysia	32
					Finland	33
					Hungary	34
					Nyíregyháza	34
					Slovenia	35
					Taiwan	36
					Latvia	37
					Ghana	38
					Egypt	39
					aruba	40
					Malta	41
					Brazil	42
					Portugal	43
					Spain	44
					Angola	45
					Mozambique	46
					Kuwsit	47
					Denmark	48
					United Republic of Tanzania	49
					PERU	50
[truncated: 11 more columns]

## Sheet: Dataset_476 with missing data
Abbreviation of variable	1. Please specify your gender.	2. Please specify your age.	3. Enter the country in which you work	4. Which of the following best describes your current scientific position?	5. Which of the following field of science and technology best describes your research? (OECD Classification http://www.oecd.org/science/inno/38235147.pdf)	6. Which of the following teaching model best describes your university? [During this coronavirus pandemic]	6. Which of the following teaching model best describes your university? [After this coronavirus pandemic (forecast)]	7.How do you spend your work hours during this coronavirus pandemic?Please rate the following areas in order from the one you spend the most time on, to the one you spend the least time on. [Rank 1]	7.How do you spend your work hours during this coronavirus pandemic?Please rate the following areas in order from the one you spend the most time on, to the one you spend the least time on. [Rank 3]	7.In your opinion, how will you spend your work hours after this coronavirus pandemic? (forecast)Please rate following areas in order from the one you spend the most time on, to the one you spend the least time on. [Rank 1]	7.In your opinion, how will you spend your work hours after this coronavirus pandemic? (forecast)Please rate following areas in order from the one you spend the most time on, to the one you spend the least time on. [Rank 3]	8. During:Overall, how much is your research focused on basic research in science, i.e., generating "basic" knowledge and a fundamental understanding of particular issues and topics? [During this coronavirus pandemic]	8. After:Overall, how much is your research focused on basic research in science, i.e., generating "basic" knowledge and a fundamental understanding of particular issues and topics? [After this coronavirus pandemic (forecast)]	9. During:Overall, how much is your research focused on applied research and research for development, i.e., practical implications and immediate, potential uses and applications?(e.g., commercial potential, policy relevance) [During this coronavirus pandemic]	9. After:Overall, how much is your research focused on applied research and research for development, i.e., practical implications and immediate, potential uses and applications?(e.g., commercial potential, policy relevance) [After this coronavirus pandemic (forecast)]	10. In your opinion, how does the quantity of your research publications look like compared with the quantity from before this coronavirus pandemic? [After this coronavirus pandemic]	10. In your opinion, how does the quantity of your research publications look like compared with the quantity from before this coronavirus pandemic? [During this coronavirus pandemic]	11. In your opinion, how does the quality of your research publications change compared with the situation from before this coronavirus pandemic? [During this coronavirus pandemic]	11. In your opinion, how does the quality of your research publications change compared with the situation from before this coronavirus pandemic? [After this coronavirus pandemic]	12. For the research projects you particitipate in during this coronavirus pandemic, please rate the importance of the following inputs [Collaboration with your university’s or faculty’s researchers]	12.For the research projects you particitipate in during this coronavirus pandemic, please rate the importance of the following inputs [Collaboration with domestic researchers from outside of your university]	12. In your opinion, for the research projects you particitipate in during this coronavirus pandemic, please rate the importance of the following inputs [Collaboration with foreign researchers]	12. In your opinion, for the research projects you particitipate in during this coronavirus pandemic, please rate the importance of the following inputs [Collaboration with post-docs, grad students]	12. In your opinion, for the research projects you particitipate in during this coronavirus pandemic, please rate the importance of the following inputs [Collaboration with others]	13.In your opinion, for the research projects you particitipate in during this coronavirus pandemic, please rate the importance of the following inputs [Attendance at traditional conferences, seminars]	13.In your opinion, for the research projects you particitipate in during this coronavirus pandemic, please rate the importance of the following inputs [Attendance at online conferences, webinars etc.]	14.In your opinion, for the research projects that you will participate in after this coronavirus pandemic, please rate the importance of the following inputs (forecast) [Collaboration with your university’s or faculty’s researchers]	14.In your opinion, for the research projects that you will participate in after this coronavirus pandemic, please rate the importance of the following inputs (forecast) [Collaboration with domestic researchers from outside of your university]	14.In your opinion, for the research projects that you will participate in after this coronavirus pandemic, please rate the importance of the following inputs (forecast) [Collaboration with foreign researchers]	14.In your opinion, for the research projects that you will participate in after this coronavirus pandemic, please rate the importance of the following inputs (forecast) [Collaboration with post-docs, grad students]	14. In your opinion, for the research projects that you will participate in after this coronavirus pandemic, please rate the importance of the following inputs (forecast) [Collaboration with others]	15. In your opinion, for the research projects that you will participate in after this coronavirus pandemic, please rate the importance of the following inputs (forecast) [Attendance at traditional conferences, seminars]	15. In your opinion, for the research projects that you will participate in after this coronavirus pandemic, please rate the importance of the following inputs (forecast) [Attendance at online conferences, webinars etc.]	16. During:How do you assess the frequency of usage of any communication apps in your research? (e.g., Skype, WhatsApp, Google Meet) [During this coronavirus pandemic]	16. After:How do you assess the frequency of usage of any communication apps in your research? (e.g., Skype, WhatsApp, Google Meet) [After this coronavirus pandemic (forecast)]	17. During:How do you assess the frequency of usage of any e-learning platforms in your research? (e.g., Moodle; Google Classroom; Zoom; Docebo; Wiz IQ; ATutor) [During this coronavirus pandemic]	17. After:How do you assess the frequency of usage of any e-learning platforms in your research? (e.g., Moodle; Google Classroom; Zoom; Docebo; Wiz IQ; ATutor) [After this coronavirus pandemic (forecast)]	18.During:How do you assess the frequency of usage of any social media in your research? (e.g., Facebook, Twitter, LinkedIn, Youtube, Instagram, blog sites) [During this coronavirus pandemic]	18. After:How do you assess the frequency of usage of any social media in your research? (e.g., Facebook, Twitter, LinkedIn, Youtube, Instagram, blog sites) [After this coronavirus pandemic (forecast)]	19. How do you assess the frequency of usage of any statistical analysis software in your research? (e.g., MATLab; Statistica; SPSS; SageMath) [During this coronavirus pandemic]	19. How do you assess the frequency of usage of any statistical analysis software in your research? (e.g., MATLab; Statistica; SPSS; SageMath) [After this coronavirus pandemic (forecast)]	20. How do you assess the frequency of usage of any questionnaire software in your research? (e.g., Candel; Charted; Datawrapper; Leaflet; LimeSurvey; SurveyMonkey) [During this coronavirus pandemic]	20. How do you assess the frequency of usage of any questionnaire software in your research? (e.g., Candel; Charted; Datawrapper; Leaflet; LimeSurvey; SurveyMonkey) [After this coronavirus pandemic (forecast)]	21. How do you assess the frequency of usage of the following resources in your research during this coronavirus pandemic? [E-journals]	22. How do you assess the frequency of usage of the following resources in your research during this coronavirus pandemic? [Journals (print copies)]	23. How do you assess the frequency of usage of the following resources in your research during this coronavirus pandemic? [Ebooks ]	24. How do you assess the frequency of usage of the following resources in your research during this coronavirus pandemic? [Books (paper editions)]	25. How do you assess the frequency of usage of the following resources in your research during this coronavirus pandemic? [Online databases]	21. How do you assess the frequency of usage of the following resources in your research after this coronavirus pandemic? (forecast) [E-journals]
	2	4	19	1	1	3	2	1	2	1	3	5	5	5	5	5	2	3	4	3	3	3	3	3	2	5	4	4	4	4	4	4	4	5	5	5	5	5	5	4	4	4	4	4	4	4	3	4	4
	1	3	17	8	1	3	2	2	1	1	4	2	5	2	5	4	1	1	4	-1	-1	-1	-1	3	3	3	-1	-1	-1	-1	5	4	4	5	3	5	3	5	3	-1	-1	-1	-1	-1	-1	-1	-1	-1	-1
	0	5	17	4	1	3	2	2	1	1	3	4	4	4	4	3	3	3	3	-1	-1	-1	-1	3	2	4	-1	-1	-1	-1	4	4	4	1	2	4	3	1	1	-1	-1	-1	-1	-1	-1	-1	-1	-1	-1
	2	2	17	2	1	2	2	1	3	1	4	4	4	2	2	3	2	2	3	5	4	4	2	4	1	4	1	4	4	2	3	4	2	2	2	4	2	1	1	5	5	1	1	5	2	4	4	5	5
	2	3	17	1	1	3	2	2	1	2	3	1	4	1	3	3	3	3	4	-1	-1	-1	-1	4	1	5	-1	-1	-1	-1	5	4	4	5	5	5	5	5	5	-1	-1	-1	-1	-1	-1	-1	-1	-1	-1
	2	4	17	4	1	3	1	2	1	2	4	3	3	3	3	3	2	2	3	-1	-1	-1	-1	2	1	2	-1	-1	-1	-1	2	5	4	5	4	5	5	1	1	-1	-1	-1	-1	-1	-1	-1	-1	-1	-1
	1	3	17	2	1	3	2	1	3	1	3	4	3	2	4	4	3	2	4	4	4	2	3	3	3	3	4	4	4	2	4	5	3	4	4	4	3	2	2	2	2	4	3	4	2	4	2	5	4
	2	2	17	0	1	3	3	2	4	2	4	4	4	3	3	3	1	3	3	-1	-1	-1	-1	3	1	5	-1	-1	-1	-1	3	4	4	3	3	3	3	4	4	-1	-1	-1	-1	-1	-1	-1	-1	-1	-1
	1	3	13	2	1	3	2	2	3	2	1	1	1	5	5	1	2	3	3	3	3	3	1	4	2	5	3	3	3	1	4	5	4	3	3	1	1	1	1	5	5	1	1	5	1	4	1	5	5
	2	4	28	4	2	3	2	2	1	1	4	1	3	2	5	3	1	3	3	-1	-1	-1	-1	4	1	4	-1	-1	-1	-1	5	5	3	5	4	3	3	1	2	-1	-1	-1	-1	-1	-1	-1	-1	-1	-1
	2	5	6	5	1	3	2	1	3	1	3	4	3	4	4	3	3	3	3	4	4	4	3	4	4	4	4	4	4	3	4	4	4	4	3	4	3	3	3	4	4	3	3	3	4	3	4	5	3
	2	2	17	2	1	3	2	2	1	2	1	2	3	1	2	3	5	1	4	-1	-1	-1	-1	3	3	3	-1	-1	-1	-1	4	3	3	2	2	1	1	1	1	-1	-1	-1	-1	-1	-1	-1	-1	-1	-1
	2	3	10	2	1	3	2	1	4	1	4	5	5	4	4	5	1	4	3	4	3	4	2	2	4	4	4	4	4	4	4	4	4	4	4	4	4	4	4	4	5	4	4	4	4	3	3	4	4
	2	4	17	3	1	3	2	1	4	1	4	5	5	2	2	3	3	3	3	-1	-1	-1	-1	4	1	4	-1	-1	-1	-1	4	4	4	4	4	1	1	2	2	-1	-1	-1	-1	-1	-1	-1	-1	-1	-1
	2	3	21	1	1	3	2	4	2	1	2	5	4	5	4	4	5	5	4	3	3	3	3	3	3	5	2	2	2	2	2	3	5	5	4	4	3	5	4	5	5	4	4	1	2	1	2	5	1
	2	3	17	0	1	3	2	2	4	1	4	3	4	4	4	4	3	3	3	-1	-1	-1	-1	3	5	5	-1	-1	-1	-1	3	5	5	5	5	4	5	2	4	-1	-1	-1	-1	-1	-1	-1	-1	-1	-1
	2	3	13	2	1	3	2	2	4	2	4	2	2	4	4	3	4	3	4	3	3	3	3	4	3	3	3	3	4	3	5	4	3	5	3	5	3	2	2	2	2	2	3	5	1	1	1	5	5
	1	4	17	1	1	3	2	2	4	2	4	4	4	4	4	3	2	3	4	-1	-1	-1	-1	4	1	4	-1	-1	-1	-1	1	4	4	3	3	2	2	1	1	-1	-1	-1	-1	-1	-1	-1	-1	-1	-1
	2	3	27	1	1	3	2	3	2	1	4	4	4	4	5	4	3	3	3	5	5	4	4	4	2	4	1	1	1	5	4	5	5	5	5	5	5	5	4	5	5	5	4	5	2	4	2	5	5
	1	3	17	3	1	3	2	1	4	1	4	5	5	3	3	5	5	5	5	-1	-1	-1	-1	5	3	5	-1	-1	-1	-1	5	5	5	5	5	1	2	2	2	-1	-1	-1	-1	-1	-1	-1	-1	-1	-1
	1	4	12	3	1	3	2	2	4	1	2	4	4	1	1	3	3	3	3	-1	-1	-1	-1	5	1	4	-1	-1	-1	-1	5	5	5	3	3	1	1	1	1	-1	-1	-1	-1	-1	-1	-1	-1	-1	-1
	0	4	17	3	1	3	2	4	1	2	4	3	4	3	3	3	1	3	3	-1	-1	-1	-1	2	3	3	-1	-1	-1	-1	3	3	3	3	3	5	4	3	3	-1	-1	-1	-1	-1	-1	-1	-1	-1	-1
	2	4	26	4	2	3	2	4	1	2	4	2	2	5	5	2	3	3	3	3	3	2	1	3	1	3	3	4	3	2	3	3	3	5	4	5	5	1	3	3	3	3	3	5	2	4	3	5	5
	1	3	26	0	1	3	2	1	2	1	3	5	5	4	4	3	3	3	5	-1	-1	-1	-1	4	2	5	-1	-1	-1	-1	1	5	3	5	4	5	4	3	2	-1	-1	-1	-1	-1	-1	-1	-1	-1	-1
	2	4	17	4	1	3	1	1	4	2	4	3	3	3	3	4	3	3	3	5	4	4	3	5	2	4	1	1	1	4	5	5	3	4	3	3	2	2	2	4	4	5	5	5	4	5	3	3	5
	1	3	17	3	1	3	2	2	1	2	4	2	3	2	3	2	1	3	3	-1	-1	-1	-1	5	4	4	-1	-1	-1	-1	5	4	4	4	4	2	2	1	1	-1	-1	-1	-1	-1	-1	-1	-1	-1	-1
	1	3	17	3	2	3	2	1	2	1	3	4	4	2	2	3	3	3	3	4	3	3	2	3	1	3	1	4	4	3	3	3	4	5	4	4	4	3	3	1	3	1	3	5	1	4	1	4	5
	1	3	17	2	1	3	2	2	1	3	2	5	5	5	5	5	5	5	5	5	5	5	1	5	1	4	1	1	1	2	1	4	4	5	5	5	5	5	5	5	5	5	5	5	1	5	1	5	5
	2	4	17	3	2	3	2	2	1	1	2	3	3	3	3	3	2	3	3	-1	-1	-1	-1	4	3	5	-1	-1	-1	-1	2	5	4	3	4	1	1	3	3	-1	-1	-1	-1	-1	-1	-1	-1	-1	-1
	1	4	29	4	1	3	2	2	3	1	3	4	4	3	3	3	3	3	3	5	4	5	4	3	3	3	1	4	1	4	4	3	3	5	4	5	5	3	3	5	5	1	1	5	4	5	4	5	5
	0	3	16	1	1	3	2	2	4	2	4	1	1	4	4	3	4	4	3	2	2	2	2	2	2	2	4	4	4	4	4	4	4	1	3	1	1	1	3	3	3	4	4	3	4	3	3	3	3
	2	3	22	3	1	3	2	1	4	1	4	3	3	3	3	3	4	4	3	4	3	4	4	4	5	4	1	4	1	4	2	5	4	5	4	5	4	5	5	4	4	5	4	5	1	3	1	4	5
	2	4	17	4	1	3	2	2	4	2	4	5	5	2	2	3	3	3	1	-1	-1	-1	-1	5	2	4	-1	-1	-1	-1	1	2	3	2	3	5	4	1	1	-1	-1	-1	-1	-1	-1	-1	-1	-1	-1
	2	3	22	4	1	3	2	2	3	1	2	4	4	3	4	3	3	1	3	5	5	5	3	2	1	3	1	1	1	4	2	3	5	5	5	4	5	4	4	5	5	5	5	5	1	5	1	5	5
	1	3	17	2	1	3	2	2	4	1	4	5	5	2	2	3	1	2	4	-1	-1	-1	-1	5	5	5	-1	-1	-1	-1	5	2	5	5	5	1	1	1	1	-1	-1	-1	-1	-1	-1	-1	-1	-1	-1
	1	3	17	1	1	3	2	2	4	2	4	2	4	1	3	3	3	3	3	-1	-1	-1	-1	4	2	4	-1	-1	-1	-1	4	2	4	1	1	1	1	1	1	-1	-1	-1	-1	-1	-1	-1	-1	-1	-1
	1	3	17	0	1	3	2	1	3	1	2	3	3	3	3	4	3	3	3	-1	-1	-1	-1	4	4	4	-1	-1	-1	-1	4	4	4	5	4	5	4	5	4	-1	-1	-1	-1	-1	-1	-1	-1	-1	-1
	2	4	17	1	2	3	1	2	4	2	1	2	2	4	4	3	3	3	4	4	4	4	3	5	4	5	4	4	4	3	5	4	2	5	4	5	3	1	1	4	4	3	2	3	2	3	2	3	3
	1	4	17	1	3	3	2	2	1	2	1	3	4	2	2	3	3	3	3	-1	-1	-1	-1	4	3	4	-1	-1	-1	-1	3	4	4	5	4	5	4	3	2	-1	-1	-1	-1	-1	-1	-1	-1	-1	-1
	1	3	5	2	1	3	1	2	4	2	3	2	2	4	4	3	3	3	3	5	2	3	5	5	1	5	1	3	4	5	4	4	4	5	3	5	3	4	3	4	4	3	2	5	1	4	3	5	5
	1	4	17	3	1	3	2	2	4	2	4	4	4	4	4	2	2	3	3	3	3	2	3	3	1	4	3	4	4	4	4	4	4	4	4	1	1	2	2	4	4	4	4	5	1	4	4	4	4
	1	3	17	1	1	3	2	2	4	2	3	4	4	4	4	4	2	2	4	-1	-1	-1	-1	5	2	4	-1	-1	-1	-1	5	4	4	4	4	4	4	3	4	-1	-1	-1	-1	-1	-1	-1	-1	-1	-1
	1	3	17	2	1	3	2	2	1	1	4	3	3	4	4	3	2	3	3	-1	-1	-1	-1	4	4	4	-1	-1	-1	-1	4	4	4	5	4	5	4	2	2	-1	-1	-1	-1	-1	-1	-1	-1	-1	-1
	2	3	5	3	1	3	1	1	2	4	1	2	2	4	4	3	4	3	3	4	3	4	3	3	1	5	4	3	4	3	3	4	4	4	3	3	2	1	1	1	1	1	1	4	2	4	5	5	4
	2	4	5	2	1	3	1	1	4	2	4	2	2	5	5	2	4	4	3	3	3	1	1	2	1	1	4	4	3	1	3	1	1	2	2	5	5	1	1	4	4	2	2	3	4	4	4	4	3
	1	3	17	2	1	3	1	2	1	1	3	4	4	3	3	4	1	1	4	-1	-1	-1	-1	4	1	4	-1	-1	-1	-1	4	4	4	4	3	1	2	1	2	-1	-1	-1	-1	-1	-1	-1	-1	-1	-1
	1	4	17	3	2	3	2	4	1	4	1	2	2	4	4	2	1	1	2	2	4	4	1	3	4	2	2	4	4	1	3	4	2	4	3	4	3	2	2	3	3	4	3	4	1	3	4	3	4
	2	3	17	2	2	3	2	1	2	1	2	4	4	5	5	3	2	3	3	-1	-1	-1	-1	2	1	4	-1	-1	-1	-1	2	5	3	5	5	2	2	1	1	-1	-1	-1	-1	-1	-1	-1	-1	-1	-1
	2	4	17	2	1	3	1	1	4	1	4	3	3	3	3	3	3	3	3	3	4	2	2	5	1	3	3	4	2	2	5	4	3	4	3	5	3	1	1	2	2	2	2	5	2	4	3	2	5
	2	5	5	4	2	3	1	2	4	2	3	2	2	4	5	1	2	2	4	1	2	2	2	2	1	2	5	2	2	2	2	1	2	5	4	5	4	2	3	4	5	1	1	4	5	4	4	2	4
	2	4	5	4	1	3	2	1	4	2	4	5	4	3	3	4	3	4	5	-1	-1	-1	-1	4	4	4	-1	-1	-1	-1	4	4	4	5	4	5	4	3	3	-1	-1	-1	-1	-1	-1	-1	-1	-1	-1
	2	2	5	2	1	1	1	3	4	2	4	2	3	4	4	3	1	1	3	4	3	4	2	3	1	1	4	1	1	3	2	3	3	4	4	2	2	1	1	4	4	2	2	4	1	4	1	5	4
	2	3	17	3	1	3	2	1	3	1	3	3	3	4	4	3	4	4	3	4	4	4	4	4	4	4	4	4	4	4	4	4	4	5	4	5	4	4	3	4	4	3	3	5	2	5	2	5	5
	1	3	17	3	1	2	2	2	1	2	1	3	3	4	4	3	1	3	3	-1	-1	-1	-1	3	1	4	-1	-1	-1	-1	3	4	4	3	3	2	3	1	2	-1	-1	-1	-1	-1	-1	-1	-1	-1	-1
	0	3	17	3	1	3	2	2	1	2	3	2	4	1	1	2	3	3	3	-1	-1	-1	-1	2	4	4	-1	-1	-1	-1	3	4	4	4	3	3	5	4	3	-1	-1	-1	-1	-1	-1	-1	-1	-1	-1
	1	4	22	8	2	3	2	1	4	1	4	1	1	5	5	3	3	3	3	4	2	2	2	5	3	3	4	4	3	3	5	3	4	5	4	5	4	5	5	5	5	4	4	5	5	5	5	5	5
	2	4	29	2	1	3	2	3	1	2	3	2	4	2	4	2	2	2	2	4	3	2	1	2	1	1	4	4	1	3	3	2	2	3	4	5	4	2	2	1	4	1	1	3	3	3	4	3	4
	2	4	17	2	1	3	2	1	4	1	2	3	3	5	5	4	3	2	2	-1	-1	-1	-1	5	1	5	-1	-1	-1	-1	5	2	5	5	4	1	1	5	5	-1	-1	-1	-1	-1	-1	-1	-1	-1	-1
	2	5	17	5	4	2	2	2	1	3	1	3	3	3	3	3	3	3	3	3	3	4	5	3	3	5	4	4	1	5	4	4	3	5	4	5	5	4	3	3	3	3	3	5	3	5	3	4	4
	2	3	17	2	2	3	2	1	4	1	4	3	3	4	4	3	3	3	3	-1	-1	-1	-1	4	3	3	-1	-1	-1	-1	4	3	3	5	4	5	4	3	3	-1	-1	-1	-1	-1	-1	-1	-1	-1	-1
	2	3	31	1	4	3	1	1	4	2	1	2	3	3	4	5	4	4	5	-1	-1	-1	-1	5	1	5	-1	-1	-1	-1	5	5	5	2	2	1	1	1	1	-1	-1	-1	-1	-1	-1	-1	-1	-1	-1
	1	4	17	1	1	3	2	2	1	2	4	4	4	4	4	3	3	3	3	-1	-1	-1	-1	4	1	4	-1	-1	-1	-1	4	2	4	5	5	5	5	2	2	-1	-1	-1	-1	-1	-1	-1	-1	-1	-1
	1	4	32	2	1	3	1	2	4	2	3	4	4	4	4	3	2	3	3	4	4	4	4	5	3	4	4	4	4	4	5	4	4	5	4	5	4	5	4	4	4	4	4	5	5	5	5	5	5
	2	3	17	3	1	3	2	2	1	2	1	3	3	4	4	3	1	3	3	-1	-1	-1	-1	3	5	4	-1	-1	-1	-1	3	5	4	4	3	4	3	4	3	-1	-1	-1	-1	-1	-1	-1	-1	-1	-1
	1	4	17	3	1	3	2	2	1	1	4	1	3	2	4	4	2	3	3	4	3	3	3	5	1	4	4	3	3	3	5	4	4	5	4	5	4	3	3	3	3	3	3	5	1	5	1	5	5
	1	4	17	1	1	3	2	2	4	2	4	2	2	5	5	3	4	3	3	-1	-1	-1	-1	3	1	4	-1	-1	-1	-1	3	4	4	4	3	2	2	1	1	-1	-1	-1	-1	-1	-1	-1	-1	-1	-1
	2	3	17	3	1	3	1	1	4	1	3	2	2	4	4	3	1	3	3	3	3	3	3	4	3	4	3	3	3	3	4	3	3	5	4	5	3	5	4	1	1	5	5	5	3	5	4	5	5
	1	3	17	2	1	3	2	2	1	1	3	4	4	2	3	4	1	1	4	-1	-1	-1	-1	4	1	5	-1	-1	-1	-1	4	5	5	5	4	5	4	1	1	-1	-1	-1	-1	-1	-1	-1	-1	-1	-1
	1	3	17	2	1	3	2	2	1	2	3	4	4	4	4	3	3	3	3	-1	-1	-1	-1	5	3	3	-1	-1	-1	-1	5	5	4	4	4	2	4	2	2	-1	-1	-1	-1	-1	-1	-1	-1	-1	-1
	2	5	17	4	2	3	2	1	3	1	3	3	3	4	4	3	3	3	3	4	2	5	2	3	2	5	4	2	1	2	2	5	5	5	5	5	5	2	2	1	1	1	1	5	2	2	3	5	5
	0	3	17	3	1	3	2	4	1	1	3	4	4	3	3	2	2	3	3	-1	-1	-1	-1	4	2	4	-1	-1	-1	-1	4	2	4	4	4	5	4	3	3	-1	-1	-1	-1	-1	-1	-1	-1	-1	-1
	1	4	17	3	1	3	2	1	4	1	4	4	4	5	5	3	3	4	4	4	4	5	3	4	3	3	4	4	1	3	3	5	5	5	5	4	4	4	4	5	5	1	1	5	2	5	2	5	5
	2	4	17	3	1	3	1	1	2	1	4	3	3	4	5	3	3	3	3	5	5	3	2	4	2	4	1	1	3	2	1	4	3	5	5	4	4	3	3	3	3	3	3	5	3	5	3	4	5
	2	4	17	4	1	3	1	2	1	2	1	2	2	4	4	4	4	4	4	4	4	4	4	4	4	4	4	4	4	4	4	4	4	4	4	4	4	4	4	4	4	3	3	3	3	3	3	3	3
	1	4	17	3	1	3	2	2	4	2	4	3	3	2	2	3	3	3	3	-1	-1	-1	-1	1	1	1	-1	-1	-1	-1	4	-1	-1	1	1	1	1	1	1	-1	-1	-1	-1	-1	-1	-1	-1	-1	-1
	1	4	17	4	1	3	2	1	4	1	2	3	3	4	4	4	3	3	3	1	1	3	1	4	3	5	5	5	1	3	4	4	3	5	5	5	4	1	2	2	2	3	4	4	1	4	3	5	5
	2	4	17	3	1	3	2	2	1	4	2	2	2	5	5	3	2	3	3	4	3	3	2	3	1	4	1	4	4	4	4	5	3	2	3	5	4	3	4	2	2	4	4	5	3	3	5	5	5
	2	2	17	2	1	3	2	2	4	2	4	4	4	4	4	2	2	3	3	-1	-1	-1	-1	4	5	4	-1	-1	-1	-1	5	5	5	3	3	3	3	1	1	-1	-1	-1	-1	-1	-1	-1	-1	-1	-1
	2	5	6	5	1	3	2	1	4	1	4	4	4	4	4	3	3	3	3	2	3	4	1	2	1	4	2	3	4	2	2	4	3	5	4	2	2	1	1	1	1	1	1	4	3	4	5	5	4
	1	3	17	2	1	3	2	2	3	1	3	4	4	4	4	4	3	3	4	-1	-1	-1	-1	4	1	5	-1	-1	-1	-1	4	4	4	4	4	2	2	1	1	-1	-1	-1	-1	-1	-1	-1	-1	-1	-1
	1	4	17	4	1	3	2	2	4	2	4	2	2	4	4	3	3	4	4	5	4	4	4	3	3	4	1	4	4	4	4	3	4	5	5	5	4	1	1	1	1	1	2	4	2	4	2	4	4
	1	2	17	3	1	3	2	2	1	1	4	2	3	2	3	2	1	3	3	-1	-1	-1	-1	4	4	4	-1	-1	-1	-1	4	4	4	3	2	1	1	1	1	-1	-1	-1	-1	-1	-1	-1	-1	-1	-1
	2	4	17	3	1	3	2	2	4	2	4	3	3	4	4	3	3	3	3	2	2	2	3	2	1	4	2	2	2	3	2	4	4	5	4	5	4	2	2	3	3	4	4	4	4	4	4	4	4
	1	4	17	1	3	3	2	4	1	2	1	1	1	1	1	3	3	3	3	-1	-1	-1	-1	4	2	4	-1	-1	-1	-1	4	4	4	1	1	5	3	4	4	-1	-1	-1	-1	-1	-1	-1	-1	-1	-1
	2	2	17	0	1	3	1	2	1	2	1	3	3	2	2	3	1	1	3	-1	-1	-1	-1	5	2	2	-1	-1	-1	-1	5	4	4	3	4	3	4	1	1	-1	-1	-1	-1	-1	-1	-1	-1	-1	-1
	1	4	17	3	1	3	2	4	1	1	2	2	2	5	5	3	3	3	3	5	4	4	4	4	1	5	1	4	4	4	4	4	4	5	4	5	4	1	1	5	5	4	4	5	2	5	2	4	5
	2	3	17	3	1	3	2	4	1	2	1	3	3	3	3	3	2	3	3	-1	-1	-1	-1	5	1	4	-1	-1	-1	-1	5	4	4	3	3	5	4	1	1	-1	-1	-1	-1	-1	-1	-1	-1	-1	-1
	2	3	17	3	1	3	2	2	4	2	4	2	2	5	5	3	3	3	3	5	1	5	3	4	1	4	1	5	1	3	2	4	4	5	4	5	5	2	2	2	2	4	4	5	1	4	2	4	5
	1	4	17	3	1	3	2	2	1	2	3	4	4	4	4	3	3	3	3	-1	-1	-1	-1	2	1	1	-1	-1	-1	-1	3	4	2	2	2	3	3	4	4	-1	-1	-1	-1	-1	-1	-1	-1	-1	-1
	0	4	17	4	1	3	2	1	3	2	3	4	4	1	1	3	4	3	3	3	2	2	2	1	4	3	3	3	3	2	4	2	3	4	4	4	4	3	3	1	1	1	1	4	3	4	3	4	4
	2	4	17	4	1	3	2	4	2	1	2	2	3	2	4	2	1	2	2	-1	-1	-1	-1	2	1	4	-1	-1	-1	-1	4	5	3	1	2	1	2	1	1	-1	-1	-1	-1	-1	-1	-1	-1	-1	-1
	2	3	17	2	1	3	2	1	4	4	1	5	4	3	3	3	1	3	5	-1	-1	-1	-1	5	1	1	-1	-1	-1	-1	1	5	-1	3	1	1	1	3	1	-1	-1	-1	-1	-1	-1	-1	-1	-1	-1
	2	4	17	4	1	3	2	2	1	1	4	3	5	3	5	5	5	2	3	5	5	5	5	5	5	5	1	1	1	4	5	5	3	5	4	4	4	4	4	5	5	3	3	5	5	5	5	5	5
	1	3	17	8	1	3	2	1	4	1	3	4	4	4	4	3	3	4	4	-1	-1	-1	-1	5	3	5	-1	-1	-1	-1	5	5	5	5	4	3	3	3	3	-1	-1	-1	-1	-1	-1	-1	-1	-1	-1
	1	2	17	2	1	3	2	1	4	1	4	4	4	4	4	3	3	3	3	-1	-1	-1	-1	1	1	1	-1	-1	-1	-1	-1	-1	-1	1	1	1	1	1	1	-1	-1	-1	-1	-1	-1	-1	-1	-1	-1
	2	3	17	1	1	3	2	2	1	1	3	4	4	4	4	4	2	3	4	-1	-1	-1	-1	4	1	5	-1	-1	-1	-1	4	4	4	5	5	5	5	4	4	-1	-1	-1	-1	-1	-1	-1	-1	-1	-1
	2	4	13	8	1	3	2	1	2	1	3	1	1	5	5	3	3	3	3	4	3	5	2	3	1	5	2	2	1	4	2	5	4	5	5	4	3	5	5	2	4	5	4	5	1	5	3	4	5
	1	3	17	2	1	3	2	2	3	1	3	3	3	4	4	3	1	3	3	-1	-1	-1	-1	3	3	4	-1	-1	-1	-1	4	3	4	4	4	4	4	1	1	-1	-1	-1	-1	-1	-1	-1	-1	-1	-1
	1	3	17	3	1	3	2	4	1	1	4	5	5	2	2	4	3	3	4	3	3	2	2	2	1	4	1	4	4	4	4	3	5	5	4	5	4	2	2	1	1	1	3	5	1	4	3	5	5
	2	3	17	2	1	3	1	2	1	1	4	4	4	3	3	4	1	3	4	-1	-1	-1	-1	5	3	4	-1	-1	-1	-1	5	4	3	5	5	5	4	1	1	-1	-1	-1	-1	-1	-1	-1	-1	-1	-1
	2	4	17	4	1	3	2	2	4	2	3	4	4	2	3	4	3	3	4	4	3	3	4	3	2	4	4	3	4	4	4	4	4	2	3	5	4	2	3	5	5	2	3	4	4	4	3	4	4
	1	2	17	2	1	3	2	2	4	2	4	4	4	1	2	3	3	3	3	-1	-1	-1	-1	3	2	4	-1	-1	-1	-1	4	4	4	4	3	1	1	1	1	-1	-1	-1	-1	-1	-1	-1	-1	-1	-1
	2	4	31	3	1	3	2	4	1	2	1	3	4	4	5	4	1	3	4	3	4	3	5	3	1	5	4	4	4	5	4	3	5	5	5	4	4	4	4	5	5	4	4	4	4	4	4	5	4
	1	3	17	3	3	3	2	2	1	2	1	3	3	1	1	1	1	3	3	-1	-1	-1	-1	5	3	4	-1	-1	-1	-1	5	4	4	5	4	5	4	5	4	-1	-1	-1	-1	-1	-1	-1	-1	-1	-1
	2	3	19	8	4	3	3	1	2	1	2	4	5	4	4	4	5	5	4	5	5	4	4	4	3	3	1	1	4	4	2	3	3	5	3	4	4	4	4	3	4	2	2	4	2	4	2	4	5
	1	3	17	1	1	3	1	2	4	2	4	3	3	4	4	3	3	3	3	4	3	3	2	3	2	5	4	3	3	2	3	5	4	4	4	4	3	1	3	1	3	3	3	5	1	4	1	3	5
	1	3	17	1	1	3	2	2	1	1	3	4	4	4	3	3	1	3	3	-1	-1	-1	-1	5	5	5	-1	-1	-1	-1	5	5	5	5	5	3	3	3	3	-1	-1	-1	-1	-1	-1	-1	-1	-1	-1
	1	2	17	2	1	3	2	2	4	2	3	3	3	4	4	3	3	3	3	2	2	2	2	2	2	2	4	3	2	2	2	4	5	5	5	5	5	4	4	3	3	2	2	5	1	5	1	5	5
	2	4	17	1	1	3	2	2	1	2	1	4	4	2	2	3	3	3	3	3	3	3	3	3	2	4	3	3	3	3	3	2	4	5	5	5	5	1	2	2	2	2	3	4	3	4	4	4	4
	1	4	17	3	1	3	1	1	3	1	4	5	5	3	3	3	3	3	3	5	3	2	2	2	2	5	1	4	4	2	3	5	5	5	4	5	3	1	1	5	5	5	5	5	4	5	5	5	5
	1	3	33	8	2	3	2	1	4	1	3	3	3	4	4	3	3	3	3	4	4	4	3	4	2	2	4	4	4	3	4	2	2	5	3	4	4	3	3	1	1	2	2	5	1	2	2	4	4
	2	3	24	3	1	3	2	1	4	1	4	5	5	3	3	5	5	5	5	-1	-1	-1	-1	5	3	5	-1	-1	-1	-1	5	5	3	5	4	4	3	4	4	-1	-1	-1	-1	-1	-1	-1	-1	-1	-1
	1	3	17	1	1	3	1	4	1	1	4	1	4	1	5	4	1	3	3	4	4	4	4	4	4	4	4	4	4	4	4	4	4	5	3	2	2	1	1	1	1	1	1	3	3	3	3	3	4
	1	3	17	2	1	3	2	4	2	4	1	3	3	5	5	3	3	3	3	-1	-1	-1	-1	4	4	4	-1	-1	-1	-1	4	4	4	5	5	5	5	1	1	-1	-1	-1	-1	-1	-1	-1	-1	-1	-1
	1	3	17	3	1	3	2	1	3	1	2	5	4	1	2	3	3	3	3	-1	-1	-1	-1	5	1	5	-1	-1	-1	-1	5	5	4	5	5	5	4	5	5	-1	-1	-1	-1	-1	-1	-1	-1	-1	-1
	2	3	22	3	1	3	2	1	4	1	2	3	4	1	2	3	2	3	3	2	3	4	4	3	4	4	3	3	4	4	3	4	4	3	3	3	3	4	4	3	3	3	3	4	1	2	1	4	4
	1	4	17	4	1	3	2	2	1	1	3	2	2	4	4	3	2	3	4	4	4	4	3	4	2	5	4	4	4	3	4	5	5	5	4	5	4	3	3	4	4	4	4	5	2	5	3	5	5
	2	3	22	3	4	3	2	4	3	2	3	3	4	3	4	4	2	2	4	2	2	1	1	1	2	2	2	2	5	1	2	2	2	5	5	5	5	5	5	2	2	2	2	5	1	5	1	5	5
	1	2	17	0	1	3	2	1	3	1	2	1	3	1	3	4	3	3	4	-1	-1	-1	-1	1	4	5	-1	-1	-1	-1	-1	4	5	4	5	4	5	4	5	-1	-1	-1	-1	-1	-1	-1	-1	-1	-1
	2	4	17	3	1	3	2	2	4	1	3	3	3	5	5	4	2	3	3	5	4	4	3	4	1	5	1	1	1	3	1	5	5	5	5	5	5	1	1	4	4	5	5	5	3	5	5	3	5
	2	4	17	2	1	2	2	1	2	1	3	3	3	4	4	3	2	3	3	-1	-1	-1	-1	5	1	5	-1	-1	-1	-1	5	2	4	4	3	3	3	3	3	-1	-1	-1	-1	-1	-1	-1	-1	-1	-1
	2	2	17	2	1	3	2	1	4	1	4	2	2	4	4	3	3	3	3	3	4	4	3	3	4	5	3	4	4	3	3	4	4	5	4	5	4	3	3	4	4	3	3	4	3	4	4	3	4
	2	4	17	4	1	3	2	1	3	1	4	2	2	3	3	4	2	2	4	2	1	1	1	1	1	4	4	4	4	2	4	2	4	4	4	4	4	1	1	4	4	1	1	4	4	1	4	4	4
	1	3	17	8	5	3	3	2	4	2	4	5	5	5	5	4	4	4	4	-1	-1	-1	-1	5	4	5	-1	-1	-1	-1	5	4	5	5	5	5	5	5	5	-1	-1	-1	-1	-1	-1	-1	-1	-1	-1
	1	3	17	3	1	3	2	2	1	2	1	4	4	2	2	3	3	3	3	-1	-1	-1	-1	4	1	4	-1	-1	-1	-1	4	3	4	3	3	2	2	1	1	-1	-1	-1	-1	-1	-1	-1	-1	-1	-1
	2	3	17	1	1	3	2	1	4	1	4	2	2	5	5	3	3	3	3	3	3	3	3	3	3	3	3	3	3	3	3	3	3	1	1	5	5	1	1	4	4	5	5	5	1	5	2	5	5
	2	4	17	3	2	3	2	2	1	1	4	3	3	3	3	2	1	2	2	-1	-1	-1	-1	5	2	3	-1	-1	-1	-1	5	4	2	2	2	2	2	2	2	-1	-1	-1	-1	-1	-1	-1	-1	-1	-1
	1	3	17	2	4	3	2	2	1	2	3	1	2	4	4	3	2	3	3	-1	-1	-1	-1	5	2	2	-1	-1	-1	-1	5	3	3	5	5	1	1	1	1	-1	-1	-1	-1	-1	-1	-1	-1	-1	-1
	1	4	26	4	1	3	2	4	1	2	4	2	2	5	5	2	1	3	3	-1	-1	-1	-1	4	1	4	-1	-1	-1	-1	5	3	4	5	4	1	1	1	1	-1	-1	-1	-1	-1	-1	-1	-1	-1	-1
	1	3	17	2	1	2	1	2	1	2	3	3	3	2	4	3	3	3	3	1	1	3	1	1	2	4	5	5	4	1	4	1	4	4	3	4	3	1	1	5	5	5	5	5	5	5	1	5	5
	1	4	17	4	1	3	2	1	4	1	2	4	5	4	5	3	4	3	4	5	4	4	2	4	1	4	1	4	4	3	3	4	4	5	4	5	4	4	3	3	4	5	4	5	4	5	4	5	5
	1	3	17	2	2	3	1	2	1	1	3	3	4	3	4	4	2	3	4	2	2	2	1	2	2	1	4	4	3	1	3	2	2	3	4	5	5	2	1	3	3	4	4	5	4	4	3	4	5
	2	3	17	3	1	3	2	1	4	1	4	4	4	4	4	4	1	1	4	-1	-1	-1	-1	4	1	5	-1	-1	-1	-1	4	2	4	5	4	5	4	1	1	-1	-1	-1	-1	-1	-1	-1	-1	-1	-1
	2	3	17	2	1	3	2	1	4	2	3	3	3	4	4	4	4	4	4	4	4	5	3	4	2	4	4	4	1	3	3	4	4	5	5	5	5	2	2	4	4	4	4	5	2	4	2	5	5
	1	3	17	0	1	2	1	1	3	1	3	3	4	4	4	3	3	3	3	-1	-1	-1	-1	4	2	5	-1	-1	-1	-1	4	2	5	3	3	2	2	3	3	-1	-1	-1	-1	-1	-1	-1	-1	-1	-1
	1	2	17	2	1	3	2	1	4	1	4	4	3	1	1	3	3	2	4	-1	-1	-1	-1	4	2	1	-1	-1	-1	-1	5	3	-1	5	2	5	2	1	1	-1	-1	-1	-1	-1	-1	-1	-1	-1	-1
	2	3	17	2	1	3	2	1	3	1	3	2	2	5	5	3	3	3	3	5	5	5	2	5	2	3	1	1	1	2	1	2	3	4	4	3	4	1	1	5	5	4	4	5	2	4	4	5	5
	1	4	34	3	1	3	2	2	4	1	3	5	4	2	3	4	2	3	3	-1	-1	-1	-1	2	2	5	-1	-1	-1	-1	4	5	2	3	3	5	5	4	4	-1	-1	-1	-1	-1	-1	-1	-1	-1	-1
	1	3	17	2	1	3	2	2	1	1	4	3	3	1	4	2	1	2	3	5	1	3	1	2	1	4	1	4	4	1	2	4	4	5	3	5	3	1	1	2	3	1	4	3	1	2	2	2	5
	1	4	17	2	1	3	2	4	1	1	2	3	3	4	4	4	1	3	3	-1	-1	-1	-1	2	4	4	-1	-1	-1	-1	3	3	3	3	3	5	5	1	1	-1	-1	-1	-1	-1	-1	-1	-1	-1	-1
	1	4	17	1	2	3	2	2	3	2	4	3	3	3	3	3	3	3	3	-1	-1	-1	-1	4	4	4	-1	-1	-1	-1	4	4	4	5	5	4	4	3	3	-1	-1	-1	-1	-1	-1	-1	-1	-1	-1
	1	4	17	3	1	3	2	4	1	1	4	3	3	4	4	3	3	3	3	-1	-1	-1	-1	4	4	4	-1	-1	-1	-1	4	4	4	2	2	1	1	1	1	-1	-1	-1	-1	-1	-1	-1	-1	-1	-1
	2	3	17	2	1	3	1	3	4	2	3	4	4	3	3	3	3	3	3	-1	-1	-1	-1	5	5	3	-1	-1	-1	-1	2	3	3	2	1	2	3	4	5	-1	-1	-1	-1	-1	-1	-1	-1	-1	-1
	2	3	23	4	1	3	2	1	4	1	3	5	5	4	4	4	4	4	4	-1	-1	-1	-1	5	1	5	-1	-1	-1	-1	5	3	5	4	4	5	5	2	2	-1	-1	-1	-1	-1	-1	-1	-1	-1	-1
	1	3	6	4	1	3	2	2	1	2	1	3	3	5	5	2	1	2	3	4	4	4	3	4	1	3	1	1	1	4	1	4	5	5	5	5	5	3	4	5	5	5	5	5	3	5	4	5	5
	2	4	23	3	1	3	2	2	1	2	4	5	5	4	4	3	3	3	3	-1	-1	-1	-1	5	4	2	-1	-1	-1	-1	5	4	2	5	4	5	4	4	3	-1	-1	-1	-1	-1	-1	-1	-1	-1	-1
	1	2	26	1	1	3	2	1	2	1	2	1	1	5	5	3	3	3	3	4	4	2	4	4	3	4	4	4	4	4	4	4	4	5	5	5	5	5	5	3	3	1	1	4	4	4	4	4	4
	2	3	17	2	1	3	2	1	4	1	4	5	5	5	5	4	3	3	3	-1	-1	-1	-1	4	4	4	-1	-1	-1	-1	4	4	4	5	3	5	3	3	3	-1	-1	-1	-1	-1	-1	-1	-1	-1	-1
	2	2	17	0	1	3	2	2	4	2	3	2	2	3	3	3	2	3	3	-1	-1	-1	-1	3	1	5	-1	-1	-1	-1	4	4	4	3	3	2	2	1	2	-1	-1	-1	-1	-1	-1	-1	-1	-1	-1
	1	3	24	8	1	3	2	1	2	1	4	4	4	4	4	2	2	3	3	4	4	4	3	4	1	4	4	4	4	3	4	2	4	5	4	5	4	5	4	3	3	3	3	4	2	4	3	4	4
	2	4	6	4	1	3	2	1	2	1	4	4	4	3	3	3	4	4	3	3	3	5	5	4	2	5	3	3	1	5	3	5	3	5	4	5	4	2	2	4	4	4	4	5	3	4	2	5	5
	1	3	17	2	1	3	2	2	1	2	1	3	3	3	3	3	2	2	4	-1	-1	-1	-1	4	1	5	-1	-1	-1	-1	5	4	5	3	3	1	2	3	3	-1	-1	-1	-1	-1	-1	-1	-1	-1	-1
	2	4	6	4	1	3	2	2	4	1	3	2	2	5	5	3	2	3	3	3	4	4	2	3	2	4	3	4	4	3	3	4	3	5	4	5	5	5	5	2	2	3	3	4	2	4	2	3	4
	2	3	24	3	1	3	2	1	4	1	2	4	4	2	2	3	3	3	3	4	4	5	4	4	4	4	4	4	1	4	4	4	4	4	4	2	2	3	3	4	4	3	3	5	3	5	5	5	5
	1	3	17	2	1	3	2	1	3	1	4	4	4	2	2	2	2	4	4	5	4	4	4	4	2	5	1	4	4	4	4	2	5	5	4	1	1	4	5	5	5	5	5	5	1	5	4	5	5
	2	4	13	2	1	3	2	2	1	2	4	2	3	4	4	4	4	4	4	-1	-1	-1	-1	5	2	4	-1	-1	-1	-1	5	2	4	3	3	4	4	4	4	-1	-1	-1	-1	-1	-1	-1	-1	-1	-1
	1	3	17	3	1	3	3	1	4	1	4	4	4	4	4	4	3	3	4	-1	-1	-1	-1	4	2	4	-1	-1	-1	-1	5	2	5	3	3	3	3	1	1	-1	-1	-1	-1	-1	-1	-1	-1	-1	-1
	1	3	17	3	1	3	2	1	3	1	2	3	3	5	5	3	3	3	3	-1	-1	-1	-1	5	4	4	-1	-1	-1	-1	5	4	4	5	4	5	4	1	1	-1	-1	-1	-1	-1	-1	-1	-1	-1	-1
	1	5	5	4	1	3	2	1	2	2	3	3	2	4	4	3	3	3	3	4	4	2	4	4	2	4	4	4	2	4	4	2	4	5	4	4	3	2	2	3	3	2	2	2	4	3	5	2	2
	1	3	17	2	1	3	2	2	1	2	4	1	3	1	3	3	1	3	3	-1	-1	-1	-1	5	3	5	-1	-1	-1	-1	5	5	4	1	3	1	3	1	3	-1	-1	-1	-1	-1	-1	-1	-1	-1	-1
	1	5	17	4	1	3	2	1	4	1	4	4	4	3	3	4	2	3	3	-1	-1	-1	-1	5	2	3	-1	-1	-1	-1	5	5	3	5	3	3	2	3	3	-1	-1	-1	-1	-1	-1	-1	-1	-1	-1
	1	3	17	2	1	3	2	1	3	1	3	4	4	5	5	3	3	3	3	4	4	4	3	4	1	5	4	4	4	3	4	3	4	5	5	5	5	5	5	1	1	1	1	5	1	5	1	5	5
	1	3	17	1	1	2	2	4	1	2	1	2	2	1	2	3	3	2	3	3	3	3	3	3	3	3	4	1	4	4	4	4	4	3	4	3	4	1	3	1	1	1	3	2	1	3	4	1	4
	2	2	17	0	1	3	1	1	4	2	4	3	3	4	4	3	3	3	3	-1	-1	-1	-1	4	4	3	-1	-1	-1	-1	3	4	4	3	3	4	3	3	3	-1	-1	-1	-1	-1	-1	-1	-1	-1	-1
	2	4	25	3	2	3	2	2	1	4	1	5	5	3	4	5	1	1	5	5	5	5	5	5	5	5	1	1	1	5	1	5	5	5	5	5	5	5	5	5	5	5	5	5	5	5	5	5	5
	2	3	17	2	1	3	2	1	4	1	4	3	3	2	2	3	3	3	3	5	4	4	4	4	1	4	1	4	4	4	4	4	4	4	3	4	3	1	1	1	1	1	1	5	3	5	4	4	5
	2	4	17	4	1	3	1	4	1	2	1	3	3	4	4	3	3	3	3	-1	-1	-1	-1	4	3	1	-1	-1	-1	-1	4	3	-1	4	2	1	1	1	1	-1	-1	-1	-1	-1	-1	-1	-1	-1	-1
	2	5	5	3	1	3	2	1	2	1	2	5	5	5	5	5	2	3	4	3	3	2	1	2	1	2	4	4	3	3	3	2	3	3	4	4	4	3	4	2	4	2	4	4	3	3	2	3	5
	1	3	17	1	2	3	2	2	1	1	4	4	4	5	5	3	3	3	3	-1	-1	-1	-1	5	5	5	-1	-1	-1	-1	5	5	5	4	4	4	4	4	4	-1	-1	-1	-1	-1	-1	-1	-1	-1	-1
	1	3	17	4	1	3	2	1	3	1	3	4	4	4	4	3	3	3	3	4	4	4	4	4	2	4	4	4	4	4	4	4	4	4	3	5	3	3	3	5	5	2	2	5	3	5	3	5	5
	2	2	17	2	1	3	1	2	1	2	3	2	4	3	3	4	1	3	3	3	4	4	3	3	2	5	3	4	4	3	3	4	5	4	3	5	3	3	2	4	4	3	3	5	2	3	3	5	4
	1	4	17	1	3	3	2	2	4	2	4	3	2	3	3	3	2	2	3	-1	-1	-1	-1	4	2	5	-1	-1	-1	-1	5	4	4	4	3	5	4	3	3	-1	-1	-1	-1	-1	-1	-1	-1	-1	-1
	1	3	17	0	1	3	2	2	3	2	3	1	4	1	3	3	3	3	3	4	4	4	4	4	4	4	4	4	4	4	4	4	4	5	5	5	5	3	4	3	4	3	4	5	2	5	2	5	5
	2	4	17	3	1	3	2	1	4	1	2	4	4	3	3	3	1	3	3	5	4	5	4	4	5	5	1	4	1	4	2	5	3	4	3	5	4	5	4	5	4	5	5	5	2	5	2	5	5
	2	2	17	0	1	3	2	2	4	2	4	4	4	4	4	3	3	3	3	5	4	4	4	4	4	5	1	4	4	4	4	4	4	4	4	5	5	1	1	2	2	2	2	5	4	3	4	5	5
	1	3	17	3	1	3	2	2	1	2	3	3	3	3	3	4	2	3	4	-1	-1	-1	-1	5	1	4	-1	-1	-1	-1	5	3	4	5	4	5	4	2	3	-1	-1	-1	-1	-1	-1	-1	-1	-1	-1
	2	3	18	4	1	3	2	2	3	2	3	2	2	3	3	3	3	3	3	5	5	5	5	5	5	5	1	1	1	5	1	5	5	5	5	5	5	5	5	5	5	4	4	5	1	5	2	5	5
	2	4	23	3	1	3	2	2	1	2	4	1	1	4	4	3	1	3	3	-1	-1	-1	-1	5	1	5	-1	-1	-1	-1	5	5	4	5	3	5	3	1	1	-1	-1	-1	-1	-1	-1	-1	-1	-1	-1
	2	4	17	4	2	3	1	2	4	1	3	2	4	2	5	4	2	3	3	1	2	3	1	1	1	5	4	1	1	2	1	4	2	5	3	5	3	3	2	2	2	1	1	4	4	4	4	4	4
	1	2	9	2	1	3	2	1	3	1	3	2	1	3	4	5	4	4	5	-1	-1	-1	-1	4	4	5	-1	-1	-1	-1	-1	3	4	3	4	4	4	4	4	-1	-1	-1	-1	-1	-1	-1	-1	-1	-1
	1	4	17	3	1	3	2	2	1	2	4	2	2	4	5	3	3	3	3	5	5	4	4	4	3	5	1	1	4	4	2	5	5	3	3	4	4	2	1	1	1	1	1	5	1	4	2	4	5
	1	3	17	3	1	3	1	2	1	1	2	3	3	4	4	3	2	2	3	-1	-1	-1	-1	5	1	4	-1	-1	-1	-1	4	2	4	5	3	4	3	1	1	-1	-1	-1	-1	-1	-1	-1	-1	-1	-1
	2	2	20	2	1	3	2	2	1	1	3	3	3	4	4	2	3	3	3	5	5	4	3	4	3	4	1	1	1	4	1	3	4	5	5	5	5	3	3	5	5	5	5	5	1	3	3	4	5
	2	3	17	1	2	3	2	2	1	2	1	2	3	1	2	3	3	3	3	-1	-1	-1	-1	4	4	3	-1	-1	-1	-1	4	4	3	1	2	1	1	1	1	-1	-1	-1	-1	-1	-1	-1	-1	-1	-1
	2	3	11	2	2	3	2	2	4	2	4	4	4	5	5	3	4	4	4	4	4	5	5	4	3	5	4	4	1	5	4	3	5	5	5	5	5	5	5	5	5	4	4	5	4	5	4	5	5
	2	4	23	4	1	3	1	1	4	1	4	5	5	3	4	5	4	4	4	-1	-1	-1	-1	5	2	4	-1	-1	-1	-1	5	5	4	4	4	5	5	1	2	-1	-1	-1	-1	-1	-1	-1	-1	-1	-1
	1	3	17	2	1	3	2	2	1	1	4	2	4	1	3	3	1	3	3	-1	-1	-1	-1	4	3	3	-1	-1	-1	-1	4	3	3	3	3	1	2	1	2	-1	-1	-1	-1	-1	-1	-1	-1	-1	-1
	2	3	17	3	1	3	2	3	2	1	3	5	5	2	4	3	2	4	3	5	5	4	3	4	1	5	1	1	4	3	2	5	4	5	4	4	3	2	2	5	5	4	4	5	3	5	3	4	5
	2	3	49	3	1	3	2	2	4	2	1	5	5	5	5	4	2	2	4	5	5	5	5	5	3	5	1	1	1	5	1	3	5	4	5	4	5	4	5	5	5	4	5	4	1	4	2	5	5
	1	3	17	2	1	3	2	2	4	1	4	5	5	3	3	3	3	3	3	-1	-1	-1	-1	4	4	4	-1	-1	-1	-1	4	4	4	4	4	4	4	4	4	-1	-1	-1	-1	-1	-1	-1	-1	-1	-1
	2	2	6	0	1	3	2	1	2	1	2	2	2	4	4	3	3	3	3	2	2	4	2	2	2	4	3	2	4	2	2	4	3	5	4	5	3	3	3	1	1	2	1	5	2	3	2	3	5
	1	4	12	3	1	3	2	4	2	4	2	3	3	5	5	3	3	3	3	-1	-1	-1	-1	5	4	4	-1	-1	-1	-1	5	4	4	5	5	5	5	2	2	-1	-1	-1	-1	-1	-1	-1	-1	-1	-1
	2	3	13	4	1	3	2	4	2	4	1	4	4	3	3	3	3	3	3	4	4	4	4	4	3	3	4	4	4	4	4	3	3	5	4	4	4	2	2	4	4	4	4	5	2	4	2	4	5
	2	4	17	3	1	3	2	2	4	2	3	4	4	4	4	3	3	3	3	-1	-1	-1	-1	4	2	4	-1	-1	-1	-1	4	5	3	3	3	5	4	2	2	-1	-1	-1	-1	-1	-1	-1	-1	-1	-1
	1	4	17	4	1	3	2	2	1	1	3	3	4	3	3	4	2	3	3	-1	-1	-1	-1	4	2	4	-1	-1	-1	-1	4	4	4	4	4	3	3	1	1	-1	-1	-1	-1	-1	-1	-1	-1	-1	-1
	1	4	17	4	1	3	2	2	4	1	4	3	3	4	4	3	3	3	3	-1	-1	-1	-1	4	4	4	-1	-1	-1	-1	4	4	4	3	3	4	4	3	3	-1	-1	-1	-1	-1	-1	-1	-1	-1	-1
	2	3	1	3	2	3	2	1	3	2	4	4	5	5	5	5	1	2	5	4	5	5	4	4	2	5	1	1	1	5	1	5	5	5	4	5	5	4	4	4	4	3	4	4	4	4	4	5	4
	1	3	17	3	1	1	2	1	3	1	3	4	4	5	5	4	5	3	3	5	5	5	5	5	5	5	1	1	1	5	1	5	5	5	4	5	3	1	1	5	5	1	1	4	5	4	2	5	4
	1	3	17	2	1	3	2	2	3	2	4	1	5	1	5	5	1	1	5	-1	-1	-1	-1	3	4	5	-1	-1	-1	-1	4	5	5	5	5	5	5	2	2	-1	-1	-1	-1	-1	-1	-1	-1	-1	-1
	2	3	6	4	2	3	2	4	1	2	1	1	2	3	4	2	1	2	3	2	5	4	4	4	1	5	2	1	4	4	3	2	4	5	4	5	5	1	1	4	4	3	3	5	2	4	4	5	5
	2	3	6	4	2	3	2	2	4	2	4	2	2	5	5	1	1	3	3	1	2	2	2	2	3	4	5	5	5	2	5	3	3	5	5	5	4	4	4	4	5	2	2	5	2	5	2	5	5
	2	4	17	3	1	3	2	2	4	2	4	4	4	2	2	3	3	3	3	4	4	2	4	4	4	4	4	4	2	4	4	4	4	5	5	5	5	1	3	4	4	4	4	4	1	4	2	4	4
	2	3	17	2	1	3	2	2	3	2	4	3	3	3	3	2	2	3	3	-1	-1	-1	-1	2	2	5	-1	-1	-1	-1	4	3	4	4	4	2	2	1	1	-1	-1	-1	-1	-1	-1	-1	-1	-1	-1
	1	4	23	3	1	3	2	2	4	2	4	5	4	5	5	3	3	3	3	-1	-1	-1	-1	3	3	3	-1	-1	-1	-1	3	3	3	4	4	5	5	3	3	-1	-1	-1	-1	-1	-1	-1	-1	-1	-1
	1	3	17	2	1	3	2	1	4	2	3	4	4	3	3	3	3	3	3	4	4	4	3	4	1	5	4	4	4	3	4	3	5	5	4	5	4	3	3	4	4	5	5	5	4	5	4	4	5
	2	2	17	1	1	3	2	2	3	2	4	4	3	4	3	3	3	3	3	-1	-1	-1	-1	5	1	5	-1	-1	-1	-1	4	4	2	1	1	1	1	2	2	-1	-1	-1	-1	-1	-1	-1	-1	-1	-1
	1	2	17	2	1	3	2	2	4	1	4	5	5	2	2	4	2	3	3	-1	-1	-1	-1	4	1	5	-1	-1	-1	-1	5	5	5	1	1	1	1	1	1	-1	-1	-1	-1	-1	-1	-1	-1	-1	-1
	1	3	17	0	1	3	2	1	3	1	2	3	3	4	4	3	2	3	3	5	4	5	3	4	4	4	1	1	1	3	1	5	5	5	5	5	5	4	4	5	5	5	5	5	2	5	4	5	5
	2	4	17	4	1	3	2	1	2	1	4	4	4	3	3	4	4	3	3	-1	-1	-1	-1	5	4	5	-1	-1	-1	-1	5	4	5	5	5	4	5	3	3	-1	-1	-1	-1	-1	-1	-1	-1	-1	-1
	2	3	17	2	1	3	2	2	1	2	3	4	4	3	3	4	2	3	4	5	5	5	3	5	3	4	1	1	1	4	1	3	4	5	4	5	5	3	3	5	5	1	3	3	1	3	4	4	4
	1	3	17	2	1	3	2	2	1	2	4	3	3	3	3	3	1	3	3	-1	-1	-1	-1	4	3	3	-1	-1	-1	-1	4	4	4	4	3	3	3	1	1	-1	-1	-1	-1	-1	-1	-1	-1	-1	-1
	1	3	17	3	1	3	2	1	3	1	3	3	3	3	3	3	3	3	3	-1	-1	-1	-1	3	4	4	-1	-1	-1	-1	4	5	4	4	3	3	3	3	3	-1	-1	-1	-1	-1	-1	-1	-1	-1	-1
	2	3	5	2	1	3	2	2	3	2	3	3	3	3	3	3	3	3	3	3	3	3	3	3	3	3	3	3	3	3	3	3	3	3	3	4	4	1	1	3	3	1	1	3	2	3	2	3	3
	1	3	17	3	1	3	2	2	4	2	4	5	5	5	5	2	2	2	2	-1	-1	-1	-1	3	3	3	-1	-1	-1	-1	3	3	3	5	4	5	5	1	3	-1	-1	-1	-1	-1	-1	-1	-1	-1	-1
	1	3	17	1	2	2	1	2	1	2	4	4	4	4	4	4	3	3	4	4	4	4	4	4	3	4	4	4	4	4	4	4	4	5	4	5	5	4	4	3	3	4	3	3	3	5	5	4	3
	1	3	17	3	1	3	2	2	1	1	4	4	4	4	4	3	3	3	3	-1	-1	-1	-1	4	4	5	-1	-1	-1	-1	4	4	4	5	4	4	4	2	2	-1	-1	-1	-1	-1	-1	-1	-1	-1	-1
	1	3	24	1	1	3	3	2	1	2	1	2	3	4	4	3	3	3	3	-1	-1	-1	-1	5	1	4	-1	-1	-1	-1	5	-1	5	1	1	5	5	4	4	-1	-1	-1	-1	-1	-1	-1	-1	-1	-1
	1	3	17	2	1	3	2	2	1	1	4	3	3	3	3	4	3	3	3	4	3	3	3	3	2	4	4	4	4	4	4	4	4	2	2	5	4	3	3	3	3	2	2	5	3	5	3	5	5
	1	3	17	3	1	3	2	1	3	1	4	4	4	2	2	3	3	3	3	-1	-1	-1	-1	4	4	5	-1	-1	-1	-1	5	5	5	5	3	5	3	1	1	-1	-1	-1	-1	-1	-1	-1	-1	-1	-1
	2	4	17	4	1	3	2	2	3	2	3	2	2	4	4	3	3	3	3	-1	-1	-1	-1	5	4	5	-1	-1	-1	-1	5	3	4	2	2	3	3	3	3	-1	-1	-1	-1	-1	-1	-1	-1	-1	-1
	1	3	17	2	2	3	2	2	1	1	4	3	4	2	4	3	2	3	3	3	3	3	3	3	3	3	1	3	3	4	3	3	3	4	3	5	3	4	4	4	4	4	4	5	2	2	2	5	5
	2	3	29	3	2	3	2	2	3	2	1	4	4	3	4	4	1	2	4	-1	-1	-1	-1	5	1	4	-1	-1	-1	-1	5	4	4	4	4	1	2	1	1	-1	-1	-1	-1	-1	-1	-1	-1	-1	-1
	2	2	17	2	1	3	2	2	4	2	1	3	3	3	3	3	1	3	3	-1	-1	-1	-1	4	1	5	-1	-1	-1	-1	5	4	5	1	3	1	2	1	2	-1	-1	-1	-1	-1	-1	-1	-1	-1	-1
	1	3	17	2	1	3	2	2	1	2	4	5	5	3	3	3	3	2	3	4	3	3	3	3	1	4	4	4	4	3	4	4	4	5	4	4	3	1	1	3	3	2	2	5	3	5	3	5	4
	1	2	6	0	1	3	2	1	4	1	4	3	3	4	4	3	3	3	3	-1	-1	-1	-1	4	3	4	-1	-1	-1	-1	4	4	4	5	4	2	2	1	1	-1	-1	-1	-1	-1	-1	-1	-1	-1	-1
	2	3	17	2	1	3	2	2	1	1	3	3	3	4	4	3	1	3	3	-1	-1	-1	-1	3	2	5	-1	-1	-1	-1	5	5	4	5	4	2	3	2	2	-1	-1	-1	-1	-1	-1	-1	-1	-1	-1
	1	2	17	8	1	3	2	2	4	1	4	3	3	3	3	3	3	3	3	-1	-1	-1	-1	3	1	5	-1	-1	-1	-1	3	4	5	2	2	1	1	1	1	-1	-1	-1	-1	-1	-1	-1	-1	-1	-1
	2	2	17	2	1	2	1	2	4	2	1	4	2	4	3	3	5	5	3	-1	-1	-1	-1	1	1	1	-1	-1	-1	-1	-1	-1	-1	2	1	1	2	1	1	-1	-1	-1	-1	-1	-1	-1	-1	-1	-1
	2	4	17	3	1	3	2	2	1	2	1	3	3	2	2	3	3	3	3	-1	-1	-1	-1	4	1	3	-1	-1	-1	-1	4	3	5	3	3	2	2	1	1	-1	-1	-1	-1	-1	-1	-1	-1	-1	-1
	1	3	29	2	2	2	2	2	3	2	3	4	4	5	5	3	3	3	3	-1	-1	-1	-1	5	2	5	-1	-1	-1	-1	5	2	4	4	4	4	4	1	2	-1	-1	-1	-1	-1	-1	-1	-1	-1	-1
	2	4	17	1	2	3	2	1	3	1	3	3	3	4	4	2	1	3	3	2	1	1	1	1	4	4	2	5	5	1	3	5	4	5	5	2	2	4	4	3	3	3	3	3	3	3	4	4	3
	2	3	17	2	1	3	2	1	2	1	2	3	3	5	5	3	2	2	3	-1	-1	-1	-1	5	2	5	-1	-1	-1	-1	5	5	5	4	4	4	4	4	4	-1	-1	-1	-1	-1	-1	-1	-1	-1	-1
	1	3	6	0	2	3	2	2	3	1	3	2	5	2	5	5	1	1	5	-1	-1	-1	-1	5	5	5	-1	-1	-1	-1	5	5	5	5	5	5	5	2	2	-1	-1	-1	-1	-1	-1	-1	-1	-1	-1
	1	3	17	2	1	3	2	2	1	2	3	5	5	2	2	3	2	3	3	-1	-1	-1	-1	4	1	4	-1	-1	-1	-1	4	3	3	4	3	1	1	1	2	-1	-1	-1	-1	-1	-1	-1	-1	-1	-1
	1	2	17	0	1	3	1	2	4	1	3	4	4	4	4	3	3	3	3	-1	-1	-1	-1	4	3	4	-1	-1	-1	-1	4	5	-1	5	3	4	2	3	3	-1	-1	-1	-1	-1	-1	-1	-1	-1	-1
	1	3	17	2	1	3	2	2	4	2	4	3	3	2	3	4	3	3	3	-1	-1	-1	-1	4	4	5	-1	-1	-1	-1	4	4	5	2	2	1	1	4	4	-1	-1	-1	-1	-1	-1	-1	-1	-1	-1
	1	4	29	4	1	3	2	1	3	1	4	5	3	4	3	3	3	3	3	-1	-1	-1	-1	5	4	4	-1	-1	-1	-1	5	4	4	3	3	3	3	2	2	-1	-1	-1	-1	-1	-1	-1	-1	-1	-1
	1	3	17	3	1	3	2	2	4	1	2	3	3	3	4	2	4	4	2	4	4	5	4	4	3	5	4	4	1	4	4	5	4	5	4	5	4	1	1	4	5	4	4	5	3	5	3	5	5
	2	2	17	0	1	3	2	1	3	1	3	5	5	3	3	3	3	3	3	-1	-1	-1	-1	4	1	5	-1	-1	-1	-1	5	4	4	5	3	5	2	5	2	-1	-1	-1	-1	-1	-1	-1	-1	-1	-1
	2	3	17	2	1	3	2	1	3	1	2	3	3	4	4	3	3	4	3	5	5	4	2	4	3	4	4	1	4	2	3	4	4	4	4	4	4	3	3	4	4	1	1	4	4	4	5	5	4
	2	3	17	1	1	3	3	2	4	1	4	4	4	4	4	3	3	3	3	-1	-1	-1	-1	4	4	4	-1	-1	-1	-1	4	5	4	5	4	5	4	3	3	-1	-1	-1	-1	-1	-1	-1	-1	-1	-1
	1	4	17	4	1	3	2	2	3	1	3	3	3	3	3	3	3	3	3	-1	-1	-1	-1	5	5	4	-1	-1	-1	-1	5	5	4	5	4	5	4	1	2	-1	-1	-1	-1	-1	-1	-1	-1	-1	-1
	2	3	29	3	4	3	3	2	3	1	2	5	4	5	4	4	3	4	5	-1	-1	-1	-1	5	3	5	-1	-1	-1	-1	5	3	4	5	4	5	4	5	4	-1	-1	-1	-1	-1	-1	-1	-1	-1	-1
	1	3	17	2	2	3	2	2	1	2	4	4	4	4	4	3	3	3	3	5	4	3	4	4	5	4	1	4	3	4	3	4	4	5	4	5	5	4	4	5	5	1	1	4	1	4	4	4	4
	2	3	24	3	1	2	3	2	3	2	3	4	4	3	5	5	3	3	5	-1	-1	-1	-1	2	4	5	-1	-1	-1	-1	4	3	4	3	3	4	4	4	4	-1	-1	-1	-1	-1	-1	-1	-1	-1	-1
	2	2	17	2	1	3	2	2	4	2	1	2	2	4	3	3	4	2	3	2	2	2	2	2	2	4	2	4	4	4	4	2	4	1	3	1	2	1	2	1	3	1	3	5	2	4	2	4	4
	2	4	17	3	1	3	2	2	4	1	4	2	3	2	3	2	3	3	2	3	3	3	3	3	3	3	4	4	4	4	4	4	4	4	3	5	4	2	2	2	4	1	1	4	4	4	4	4	4
	1	3	4	4	1	3	2	2	1	2	1	3	4	4	4	3	3	3	3	-1	-1	-1	-1	4	1	2	-1	-1	-1	-1	4	-1	3	1	2	1	3	1	1	-1	-1	-1	-1	-1	-1	-1	-1	-1	-1
	2	3	4	4	1	3	2	2	4	2	4	2	2	4	4	3	2	3	3	-1	-1	-1	-1	3	3	3	-1	-1	-1	-1	3	3	3	1	1	1	1	1	1	-1	-1	-1	-1	-1	-1	-1	-1	-1	-1
	1	3	17	3	1	3	2	2	1	1	2	2	3	2	2	2	1	3	3	3	4	4	3	3	2	4	4	4	1	3	3	5	5	4	4	5	4	4	4	3	3	2	2	5	3	4	4	5	5
	1	5	7	3	2	3	2	2	3	2	3	3	3	3	3	3	3	3	3	4	4	4	4	4	4	4	4	4	4	4	4	4	4	3	3	5	4	3	3	4	4	3	3	4	4	4	3	4	4
	2	2	5	2	1	3	1	2	1	2	1	1	2	1	4	2	1	1	2	1	1	1	1	1	1	1	4	4	2	2	3	2	2	1	3	1	1	1	1	2	2	2	2	1	1	1	1	1	3
	1	3	17	3	1	3	2	2	1	2	4	4	4	1	1	2	1	3	3	-1	-1	-1	-1	4	1	4	-1	-1	-1	-1	5	4	4	1	2	1	1	1	1	-1	-1	-1	-1	-1	-1	-1	-1	-1	-1
	2	3	17	3	1	3	2	2	1	2	4	1	2	1	3	3	1	1	3	1	1	1	1	1	1	1	1	1	1	5	1	5	5	4	3	4	3	1	1	4	4	1	1	5	2	5	2	5	5
	2	2	4	8	1	3	2	2	1	1	3	2	4	4	5	4	1	3	4	-1	-1	-1	-1	5	5	5	-1	-1	-1	-1	5	5	5	4	4	4	4	4	4	-1	-1	-1	-1	-1	-1	-1	-1	-1	-1
	1	3	4	2	1	3	2	2	1	2	4	4	4	4	4	2	1	3	3	-1	-1	-1	-1	5	1	1	-1	-1	-1	-1	5	2	4	1	3	2	3	2	3	-1	-1	-1	-1	-1	-1	-1	-1	-1	-1
	1	3	4	3	1	3	2	2	1	2	4	3	4	2	4	3	1	3	3	-1	-1	-1	-1	3	2	4	-1	-1	-1	-1	4	4	4	3	3	5	4	4	4	-1	-1	-1	-1	-1	-1	-1	-1	-1	-1
	2	4	17	3	1	3	2	2	4	2	4	2	2	4	4	2	2	3	3	4	4	4	3	4	1	4	4	4	4	3	4	1	4	5	5	5	5	4	4	4	4	4	4	4	4	4	3	2	4
	1	3	17	2	1	3	2	1	2	1	3	4	4	3	3	3	3	3	3	4	4	2	2	3	2	2	4	4	4	2	4	4	2	4	4	5	4	1	3	3	3	4	4	3	4	3	4	3	3
	2	3	29	3	2	3	2	2	3	1	3	4	4	3	3	3	1	3	3	-1	-1	-1	-1	2	2	4	-1	-1	-1	-1	4	4	2	3	3	1	3	3	2	-1	-1	-1	-1	-1	-1	-1	-1	-1	-1
	1	3	29	3	2	3	2	1	3	1	3	4	4	3	3	3	5	5	5	-1	-1	-1	-1	5	1	1	-1	-1	-1	-1	5	5	5	4	4	3	3	3	3	-1	-1	-1	-1	-1	-1	-1	-1	-1	-1
	2	3	29	3	2	3	2	1	4	1	4	4	4	4	4	3	3	3	3	-1	-1	-1	-1	5	4	4	-1	-1	-1	-1	5	4	4	5	3	1	1	2	2	-1	-1	-1	-1	-1	-1	-1	-1	-1	-1
	2	3	29	3	2	3	1	2	3	1	3	2	2	5	5	3	2	3	3	-1	-1	-1	-1	4	2	1	-1	-1	-1	-1	4	2	-1	4	3	1	1	3	3	-1	-1	-1	-1	-1	-1	-1	-1	-1	-1
	2	3	17	2	2	3	2	2	4	2	4	2	2	4	4	3	2	3	3	-1	-1	-1	-1	5	3	3	-1	-1	-1	-1	5	3	4	5	4	1	1	2	2	-1	-1	-1	-1	-1	-1	-1	-1	-1	-1
	1	3	29	3	2	3	2	1	3	1	3	3	3	3	3	3	4	4	4	-1	-1	-1	-1	4	3	4	-1	-1	-1	-1	3	4	4	4	4	4	4	4	4	-1	-1	-1	-1	-1	-1	-1	-1	-1	-1
	1	3	18	3	1	3	2	2	1	2	1	3	3	4	4	3	4	3	3	-1	-1	-1	-1	4	2	4	-1	-1	-1	-1	4	4	4	4	4	5	4	2	2	-1	-1	-1	-1	-1	-1	-1	-1	-1	-1
	2	3	17	3	1	3	2	4	3	4	1	2	2	5	5	3	3	3	3	5	5	5	1	5	1	5	1	1	1	1	1	5	4	5	5	5	4	2	2	1	1	3	3	5	4	5	4	5	5
	1	3	18	4	1	3	2	2	1	2	3	3	3	4	4	3	2	3	3	-1	-1	-1	-1	5	4	4	-1	-1	-1	-1	5	4	5	5	4	5	4	2	2	-1	-1	-1	-1	-1	-1	-1	-1	-1	-1
	2	3	17	2	1	3	1	1	3	1	3	2	2	4	4	5	4	4	4	4	4	4	4	4	4	4	4	4	4	4	4	4	4	5	4	3	3	3	3	3	3	3	3	4	2	4	2	4	4
	1	2	9	0	1	3	2	1	3	1	3	5	5	5	5	5	2	2	4	-1	-1	-1	-1	5	4	5	-1	-1	-1	-1	5	3	5	5	5	5	3	5	5	-1	-1	-1	-1	-1	-1	-1	-1	-1	-1
	1	4	17	1	1	3	1	2	4	2	4	4	4	5	5	4	3	3	3	4	3	4	5	4	4	5	4	5	4	5	4	4	5	5	4	5	4	4	4	5	5	3	3	5	2	5	3	5	5
	1	3	17	2	1	3	2	1	4	1	4	4	4	2	2	3	4	4	4	5	5	3	3	4	3	3	1	1	4	4	2	4	4	2	2	5	5	1	1	5	5	4	4	4	2	4	4	4	4
	1	3	17	2	1	3	2	2	4	2	4	2	2	4	4	3	3	3	3	5	5	5	3	5	4	5	1	1	1	3	1	5	4	4	3	3	2	1	2	1	3	1	1	5	1	4	4	1	5
	1	3	17	0	2	3	2	2	1	2	4	1	1	5	5	3	3	3	3	-1	-1	-1	-1	1	1	1	-1	-1	-1	-1	-1	-1	-1	5	1	1	1	1	1	-1	-1	-1	-1	-1	-1	-1	-1	-1	-1
	2	4	17	2	2	3	2	2	4	1	4	2	3	1	2	4	3	2	4	5	4	4	2	4	1	5	4	1	1	2	1	5	4	4	3	5	3	1	2	5	5	1	2	4	3	4	4	4	4
	1	3	29	2	1	3	2	2	3	2	1	1	3	1	2	2	1	3	3	-1	-1	-1	-1	5	3	4	-1	-1	-1	-1	5	4	5	4	4	4	4	4	4	-1	-1	-1	-1	-1	-1	-1	-1	-1	-1
	1	3	17	2	1	3	3	2	1	2	1	1	2	3	5	2	1	3	3	-1	-1	-1	-1	5	1	5	-1	-1	-1	-1	5	3	5	5	5	4	4	2	2	-1	-1	-1	-1	-1	-1	-1	-1	-1	-1
	2	4	36	4	2	3	2	4	3	1	3	2	4	3	4	4	3	3	4	3	3	4	4	3	3	4	3	4	4	4	4	4	5	4	4	4	5	5	5	3	3	4	4	4	3	3	3	4	4
	1	4	29	3	1	3	2	2	1	1	4	2	4	3	3	4	1	3	3	-1	-1	-1	-1	3	2	2	-1	-1	-1	-1	4	4	3	3	2	5	3	3	2	-1	-1	-1	-1	-1	-1	-1	-1	-1	-1
	2	3	4	3	1	3	3	2	1	2	4	2	4	3	4	4	1	3	4	-1	-1	-1	-1	5	1	3	-1	-1	-1	-1	5	2	4	2	4	2	4	1	3	-1	-1	-1	-1	-1	-1	-1	-1	-1	-1
	1	2	17	0	1	3	2	2	4	1	4	4	4	4	4	3	3	3	3	3	3	2	2	2	3	3	3	3	3	3	3	3	3	5	4	5	5	1	2	4	4	1	1	4	2	4	4	4	4
	2	4	29	3	2	3	2	4	2	4	1	2	2	5	5	4	5	5	5	-1	-1	-1	-1	4	3	5	-1	-1	-1	-1	5	4	4	2	2	4	4	2	2	-1	-1	-1	-1	-1	-1	-1	-1	-1	-1
	1	2	17	2	1	1	2	1	4	2	4	2	2	4	4	3	3	3	3	2	4	4	4	4	4	5	2	4	4	4	4	4	5	4	4	5	5	3	4	4	4	2	2	4	2	4	3	4	4
	2	2	17	0	4	3	2	1	4	1	4	4	4	4	4	3	2	3	3	5	3	4	4	4	1	5	4	4	4	4	4	4	5	5	4	4	3	4	4	4	4	4	4	5	2	2	2	3	5
	2	3	17	2	1	2	2	1	4	2	4	2	2	3	3	2	2	3	3	-1	-1	-1	-1	3	4	4	-1	-1	-1	-1	2	3	3	4	3	3	2	3	2	-1	-1	-1	-1	-1	-1	-1	-1	-1	-1
	1	2	17	0	1	3	2	1	4	1	3	5	5	5	5	2	4	4	4	3	3	3	3	3	3	5	1	1	1	3	1	5	5	5	3	5	3	5	4	3	3	3	3	5	1	3	1	5	5
	1	4	29	3	1	3	2	1	4	1	3	2	4	2	4	4	2	2	4	-1	-1	-1	-1	3	1	4	-1	-1	-1	-1	4	3	4	4	4	4	4	5	4	-1	-1	-1	-1	-1	-1	-1	-1	-1	-1
	1	3	4	4	1	3	2	1	3	1	3	3	3	4	4	3	4	4	4	-1	-1	-1	-1	5	4	4	-1	-1	-1	-1	5	4	4	5	4	5	5	3	3	-1	-1	-1	-1	-1	-1	-1	-1	-1	-1
	2	3	29	1	3	2	2	2	3	1	2	3	3	4	4	3	3	3	3	-1	-1	-1	-1	5	3	3	-1	-1	-1	-1	4	5	5	4	4	4	4	4	4	-1	-1	-1	-1	-1	-1	-1	-1	-1	-1
	2	3	29	3	1	3	2	2	3	1	3	5	4	5	4	4	4	4	4	-1	-1	-1	-1	5	2	4	-1	-1	-1	-1	5	4	4	5	4	5	4	5	4	-1	-1	-1	-1	-1	-1	-1	-1	-1	-1
	0	3	17	3	1	3	1	1	4	1	4	4	4	4	4	4	1	3	4	-1	-1	-1	-1	4	3	4	-1	-1	-1	-1	5	5	5	1	2	1	2	2	3	-1	-1	-1	-1	-1	-1	-1	-1	-1	-1
	2	3	17	2	1	3	2	1	2	1	3	4	4	4	4	3	2	2	3	-1	-1	-1	-1	4	5	4	-1	-1	-1	-1	4	4	4	4	4	5	4	1	1	-1	-1	-1	-1	-1	-1	-1	-1	-1	-1
	1	4	29	2	1	3	2	1	3	1	2	2	2	3	4	3	3	3	3	-1	-1	-1	-1	3	3	3	-1	-1	-1	-1	3	2	4	2	2	2	2	2	2	-1	-1	-1	-1	-1	-1	-1	-1	-1	-1
	1	2	17	0	4	3	3	1	2	1	4	5	4	3	3	3	3	4	3	2	4	3	2	2	4	4	2	4	1	5	3	5	5	5	5	2	3	5	5	5	5	2	2	5	1	5	4	3	5
	2	3	17	1	1	2	2	1	4	1	4	5	5	5	5	5	3	3	5	-1	-1	-1	-1	4	2	4	-1	-1	-1	-1	4	2	3	5	4	5	5	4	4	-1	-1	-1	-1	-1	-1	-1	-1	-1	-1
	2	2	17	0	4	3	2	1	4	1	4	5	5	1	1	3	3	3	3	5	1	5	4	4	1	4	1	5	1	4	2	4	2	3	2	1	1	1	1	1	1	1	1	4	2	3	3	3	4
	1	4	17	4	1	3	2	2	4	1	3	4	2	3	4	3	4	4	4	-1	-1	-1	-1	2	2	4	-1	-1	-1	-1	5	5	4	3	2	1	1	3	3	-1	-1	-1	-1	-1	-1	-1	-1	-1	-1
	2	4	17	3	1	3	2	1	3	1	3	2	2	2	2	3	3	3	3	-1	-1	-1	-1	4	4	3	-1	-1	-1	-1	3	3	3	3	3	3	3	1	1	-1	-1	-1	-1	-1	-1	-1	-1	-1	-1
	2	2	17	0	4	3	2	4	2	1	4	5	5	1	1	3	3	3	4	5	4	3	3	3	2	5	1	4	3	3	3	4	5	4	3	4	3	1	1	3	3	3	3	4	1	3	1	3	4
	2	3	17	3	1	3	2	4	3	4	1	2	3	4	4	3	2	2	3	-1	-1	-1	-1	3	4	4	-1	-1	-1	-1	4	3	4	4	4	5	4	1	1	-1	-1	-1	-1	-1	-1	-1	-1	-1	-1
	1	2	17	0	1	3	1	2	3	1	3	4	4	1	2	4	3	3	3	-1	-1	-1	-1	5	1	4	-1	-1	-1	-1	5	4	4	4	4	4	4	1	1	-1	-1	-1	-1	-1	-1	-1	-1	-1	-1
	1	5	17	4	1	3	2	2	1	4	1	3	3	3	3	3	3	3	3	-1	-1	-1	-1	4	4	4	-1	-1	-1	-1	4	4	4	5	4	4	4	1	1	-1	-1	-1	-1	-1	-1	-1	-1	-1	-1
	2	3	29	1	2	3	2	3	1	2	3	2	3	5	3	2	3	2	4	-1	-1	-1	-1	3	1	4	-1	-1	-1	-1	5	3	4	2	2	3	3	4	4	-1	-1	-1	-1	-1	-1	-1	-1	-1	-1
	1	3	17	3	1	3	2	2	4	1	2	5	5	3	3	3	4	5	3	-1	-1	-1	-1	4	1	2	-1	-1	-1	-1	5	3	4	5	5	4	4	5	5	-1	-1	-1	-1	-1	-1	-1	-1	-1	-1
	2	2	17	0	4	3	2	1	3	1	2	5	5	1	3	3	5	5	4	3	3	3	5	3	3	5	4	4	1	5	4	5	4	4	4	4	5	3	3	2	2	1	1	5	1	5	1	5	5
	1	4	29	3	1	3	2	1	2	2	4	2	4	2	5	3	3	3	3	-1	-1	-1	-1	2	1	5	-1	-1	-1	-1	4	3	4	2	3	2	3	4	5	-1	-1	-1	-1	-1	-1	-1	-1	-1	-1
	2	2	17	0	4	3	2	1	4	1	3	4	4	2	3	2	1	3	3	3	1	3	1	2	2	2	4	2	4	2	3	3	3	5	4	4	3	2	1	4	4	3	2	3	1	4	1	3	4
	2	3	17	2	1	3	2	1	4	1	4	2	2	2	2	4	5	5	5	-1	-1	-1	-1	1	1	5	-1	-1	-1	-1	3	4	4	3	3	1	1	2	2	-1	-1	-1	-1	-1	-1	-1	-1	-1	-1
	2	3	26	3	1	3	2	2	1	2	1	3	3	3	3	1	2	3	3	-1	-1	-1	-1	4	2	4	-1	-1	-1	-1	4	4	4	4	4	4	5	1	1	-1	-1	-1	-1	-1	-1	-1	-1	-1	-1
	2	3	17	3	1	3	2	1	3	1	3	4	4	4	4	4	4	2	2	-1	-1	-1	-1	5	1	4	-1	-1	-1	-1	5	5	4	5	4	5	4	5	5	-1	-1	-1	-1	-1	-1	-1	-1	-1	-1
	1	4	17	4	1	3	2	2	1	1	3	5	5	2	2	3	3	3	3	5	5	5	1	5	5	5	1	1	1	5	1	5	5	5	5	5	5	1	1	5	5	1	1	5	3	3	5	5	5
	1	4	17	3	1	3	2	2	4	1	3	2	2	3	4	3	3	2	4	-1	-1	-1	-1	4	4	4	-1	-1	-1	-1	5	4	3	5	3	5	2	2	2	-1	-1	-1	-1	-1	-1	-1	-1	-1	-1
	1	3	17	0	3	3	2	4	2	4	1	3	2	5	5	4	3	1	3	-1	-1	-1	-1	4	1	4	-1	-1	-1	-1	4	4	4	5	4	5	4	3	3	-1	-1	-1	-1	-1	-1	-1	-1	-1	-1
	1	3	17	1	1	3	2	2	4	2	4	4	4	3	3	3	3	3	3	4	4	3	3	3	3	5	4	4	1	4	4	3	4	5	5	5	4	4	4	3	3	2	3	5	2	5	2	5	5
	1	2	17	0	1	2	2	2	4	1	3	3	3	3	3	4	2	3	3	2	4	3	4	3	2	4	3	4	4	4	4	4	4	5	5	5	4	4	4	2	2	2	3	3	2	5	5	5	3
	1	2	17	2	1	3	3	2	4	2	3	3	2	3	3	3	5	3	4	-1	-1	-1	-1	4	2	2	-1	-1	-1	-1	2	3	2	3	3	2	2	3	3	-1	-1	-1	-1	-1	-1	-1	-1	-1	-1
	2	4	29	2	3	3	2	2	1	1	3	4	4	3	4	4	4	2	2	-1	-1	-1	-1	4	4	4	-1	-1	-1	-1	4	4	5	4	4	4	4	4	4	-1	-1	-1	-1	-1	-1	-1	-1	-1	-1
	2	4	17	4	1	3	2	2	4	1	4	2	3	3	3	4	1	2	4	3	3	4	4	3	3	5	3	3	4	4	3	4	5	4	4	4	4	1	1	4	4	2	2	4	3	3	2	4	4
	2	5	37	4	2	3	2	1	4	1	3	3	3	4	4	3	3	3	3	-1	-1	-1	-1	5	3	3	-1	-1	-1	-1	5	5	3	5	3	5	5	1	1	-1	-1	-1	-1	-1	-1	-1	-1	-1	-1
	2	3	4	3	1	3	1	2	4	2	4	3	3	3	3	3	4	3	3	-1	-1	-1	-1	3	3	3	-1	-1	-1	-1	4	4	3	3	2	4	4	2	1	-1	-1	-1	-1	-1	-1	-1	-1	-1	-1
	2	3	17	1	1	3	2	2	4	2	4	3	3	2	2	3	3	3	3	4	1	1	2	1	2	2	4	5	5	2	4	2	2	1	2	1	1	1	1	1	1	1	1	5	2	2	2	5	5
	1	3	39	2	1	3	2	2	1	2	1	4	4	4	4	3	2	3	3	-1	-1	-1	-1	4	1	4	-1	-1	-1	-1	4	4	4	5	5	3	3	2	2	-1	-1	-1	-1	-1	-1	-1	-1	-1	-1
	1	3	13	3	1	3	2	1	4	1	4	5	5	3	3	3	5	3	3	-1	-1	-1	-1	4	1	4	-1	-1	-1	-1	4	4	4	4	4	4	3	3	3	-1	-1	-1	-1	-1	-1	-1	-1	-1	-1
	1	3	17	3	1	3	2	2	4	2	1	4	4	3	3	3	3	3	3	4	4	4	4	4	2	5	4	4	4	4	4	4	4	5	3	5	4	3	3	5	5	3	3	5	2	4	2	5	5
	2	4	17	1	1	3	2	1	2	4	2	4	4	2	2	3	2	1	3	4	3	2	2	2	2	3	4	4	3	3	3	4	4	3	2	3	1	1	1	3	3	1	1	2	3	5	5	3	2
	1	3	6	2	3	3	3	1	3	1	4	3	3	5	4	3	3	3	3	-1	-1	-1	-1	5	1	4	-1	-1	-1	-1	5	3	4	5	5	5	5	2	1	-1	-1	-1	-1	-1	-1	-1	-1	-1	-1
	1	4	29	3	2	3	2	1	3	1	3	2	3	2	2	3	3	3	3	-1	-1	-1	-1	4	2	2	-1	-1	-1	-1	4	2	2	2	2	2	2	1	1	-1	-1	-1	-1	-1	-1	-1	-1	-1	-1
	1	4	29	3	2	3	2	2	1	1	4	2	3	2	4	4	1	1	4	-1	-1	-1	-1	4	1	2	-1	-1	-1	-1	4	3	3	3	3	3	3	3	3	-1	-1	-1	-1	-1	-1	-1	-1	-1	-1
	1	3	34	3	1	3	2	2	4	2	4	1	1	5	5	2	1	3	3	-1	-1	-1	-1	4	1	5	-1	-1	-1	-1	4	4	4	5	4	5	4	1	1	-1	-1	-1	-1	-1	-1	-1	-1	-1	-1
	1	3	17	2	1	3	2	1	4	1	4	3	3	1	2	4	3	3	3	-1	-1	-1	-1	3	3	4	-1	-1	-1	-1	4	4	4	3	4	5	5	1	1	-1	-1	-1	-1	-1	-1	-1	-1	-1	-1
	2	3	17	2	1	3	2	2	4	1	4	4	4	3	3	5	4	4	5	-1	-1	-1	-1	3	4	5	-1	-1	-1	-1	4	5	5	2	4	4	5	3	4	-1	-1	-1	-1	-1	-1	-1	-1	-1	-1
	2	4	29	4	1	3	2	1	2	2	4	2	2	4	4	4	4	4	4	-1	-1	-1	-1	4	2	5	-1	-1	-1	-1	4	5	4	5	5	5	4	3	3	-1	-1	-1	-1	-1	-1	-1	-1	-1	-1
	2	3	29	4	1	3	2	1	2	3	1	1	2	2	2	5	5	5	4	-1	-1	-1	-1	5	5	5	-1	-1	-1	-1	5	4	5	3	3	3	3	3	3	-1	-1	-1	-1	-1	-1	-1	-1	-1	-1
	2	3	17	2	1	2	2	1	3	1	3	3	3	3	3	4	3	3	3	-1	-1	-1	-1	3	3	3	-1	-1	-1	-1	4	4	4	3	3	2	2	3	3	-1	-1	-1	-1	-1	-1	-1	-1	-1	-1
	2	3	6	2	2	3	2	2	1	2	1	4	4	4	4	3	3	3	3	-1	-1	-1	-1	5	1	4	-1	-1	-1	-1	5	5	3	5	4	5	4	2	2	-1	-1	-1	-1	-1	-1	-1	-1	-1	-1
	1	3	34	2	1	3	2	2	3	2	4	3	3	3	3	3	1	1	3	-1	-1	-1	-1	4	1	2	-1	-1	-1	-1	4	4	2	5	4	5	4	3	2	-1	-1	-1	-1	-1	-1	-1	-1	-1	-1
	2	3	17	2	1	3	2	1	4	1	3	4	4	4	4	3	3	3	3	-1	-1	-1	-1	4	4	4	-1	-1	-1	-1	4	4	4	5	4	5	4	1	1	-1	-1	-1	-1	-1	-1	-1	-1	-1	-1
	2	4	2	2	1	3	2	2	4	1	2	3	3	4	4	4	3	3	3	-1	-1	-1	-1	4	1	4	-1	-1	-1	-1	4	4	4	2	3	1	2	1	1	-1	-1	-1	-1	-1	-1	-1	-1	-1	-1
	2	4	13	2	1	3	3	1	3	1	3	3	2	5	5	3	3	3	3	-1	-1	-1	-1	5	1	3	-1	-1	-1	-1	5	2	3	5	4	5	4	1	1	-1	-1	-1	-1	-1	-1	-1	-1	-1	-1
	1	2	40	1	4	3	2	2	4	2	3	2	2	2	2	1	2	2	3	-1	-1	-1	-1	3	3	3	-1	-1	-1	-1	3	3	3	3	3	3	3	3	3	-1	-1	-1	-1	-1	-1	-1	-1	-1	-1
	1	4	5	2	1	3	2	2	1	2	1	2	2	3	4	3	2	3	3	-1	-1	-1	-1	4	4	5	-1	-1	-1	-1	4	4	5	4	4	4	4	4	4	-1	-1	-1	-1	-1	-1	-1	-1	-1	-1
	2	4	29	4	2	2	3	2	4	2	4	2	3	4	4	3	2	2	3	-1	-1	-1	-1	3	2	5	-1	-1	-1	-1	5	3	5	3	4	3	4	1	1	-1	-1	-1	-1	-1	-1	-1	-1	-1	-1
	1	4	10	2	1	3	2	2	4	1	3	3	4	4	4	4	4	3	4	-1	-1	-1	-1	4	4	4	-1	-1	-1	-1	4	4	4	4	4	4	4	4	4	-1	-1	-1	-1	-1	-1	-1	-1	-1	-1
	2	3	17	4	1	3	2	1	3	4	1	5	5	4	3	4	4	3	3	-1	-1	-1	-1	4	1	3	-1	-1	-1	-1	4	3	-1	2	2	3	3	2	2	-1	-1	-1	-1	-1	-1	-1	-1	-1	-1
	2	4	12	4	1	2	2	2	1	2	3	5	5	3	3	5	5	4	4	-1	-1	-1	-1	4	4	4	-1	-1	-1	-1	4	4	4	4	4	3	3	1	1	-1	-1	-1	-1	-1	-1	-1	-1	-1	-1
	2	4	8	4	2	2	2	1	4	1	4	3	3	5	4	3	2	3	3	-1	-1	-1	-1	4	1	4	-1	-1	-1	-1	4	4	4	5	4	3	3	3	2	-1	-1	-1	-1	-1	-1	-1	-1	-1	-1
	2	3	31	1	1	3	2	1	4	1	4	4	4	4	5	4	4	4	5	-1	-1	-1	-1	4	3	4	-1	-1	-1	-1	4	4	5	4	5	4	4	4	5	-1	-1	-1	-1	-1	-1	-1	-1	-1	-1
	2	3	3	4	1	3	2	1	2	1	4	4	4	4	4	4	4	4	4	-1	-1	-1	-1	4	4	4	-1	-1	-1	-1	4	4	4	5	4	5	4	5	4	-1	-1	-1	-1	-1	-1	-1	-1	-1	-1
	1	4	17	3	1	3	2	2	1	2	3	3	4	2	2	4	1	1	4	-1	-1	-1	-1	1	1	2	-1	-1	-1	-1	5	5	5	2	2	3	3	2	2	-1	-1	-1	-1	-1	-1	-1	-1	-1	-1
	2	4	3	4	1	2	2	2	3	2	4	4	4	3	4	4	3	3	3	-1	-1	-1	-1	3	4	4	-1	-1	-1	-1	3	3	4	4	4	4	4	4	4	-1	-1	-1	-1	-1	-1	-1	-1	-1	-1
	2	5	42	4	2	3	2	2	1	2	4	2	2	4	4	3	3	3	3	-1	-1	-1	-1	4	1	5	-1	-1	-1	-1	4	4	4	4	4	5	5	3	3	-1	-1	-1	-1	-1	-1	-1	-1	-1	-1
	1	4	42	4	1	3	2	2	4	2	3	3	3	5	5	3	3	3	3	-1	-1	-1	-1	5	1	4	-1	-1	-1	-1	5	4	2	5	5	5	4	4	4	-1	-1	-1	-1	-1	-1	-1	-1	-1	-1
	2	4	26	4	2	2	2	4	3	4	3	5	5	5	5	3	3	3	3	-1	-1	-1	-1	3	3	3	-1	-1	-1	-1	3	3	3	5	5	5	4	1	1	-1	-1	-1	-1	-1	-1	-1	-1	-1	-1
	2	3	5	2	3	3	2	2	1	2	3	3	3	4	4	3	1	3	3	-1	-1	-1	-1	4	3	1	-1	-1	-1	-1	4	2	-1	1	3	1	3	1	3	-1	-1	-1	-1	-1	-1	-1	-1	-1	-1
	2	4	6	4	2	3	2	2	4	2	1	4	4	4	4	3	1	3	3	-1	-1	-1	-1	4	1	4	-1	-1	-1	-1	4	2	4	5	5	5	5	2	2	-1	-1	-1	-1	-1	-1	-1	-1	-1	-1
	1	3	29	2	1	3	2	2	1	1	4	3	3	4	4	4	2	3	3	-1	-1	-1	-1	5	1	4	-1	-1	-1	-1	5	3	4	4	4	1	2	1	1	-1	-1	-1	-1	-1	-1	-1	-1	-1	-1
	1	2	17	1	1	3	2	1	3	3	2	3	3	3	3	4	4	3	3	-1	-1	-1	-1	4	4	4	-1	-1	-1	-1	4	4	4	4	3	1	1	1	1	-1	-1	-1	-1	-1	-1	-1	-1	-1	-1
	1	3	4	3	1	3	2	1	4	2	4	3	3	4	4	2	4	3	4	-1	-1	-1	-1	3	3	5	-1	-1	-1	-1	5	5	5	1	1	1	1	1	1	-1	-1	-1	-1	-1	-1	-1	-1	-1	-1
	2	3	26	0	2	3	2	1	4	2	4	5	5	4	4	4	1	3	5	-1	-1	-1	-1	5	4	4	-1	-1	-1	-1	5	4	4	4	2	5	5	4	3	-1	-1	-1	-1	-1	-1	-1	-1	-1	-1
	1	3	17	2	1	3	2	2	1	1	2	5	5	3	3	4	3	3	4	-1	-1	-1	-1	5	2	4	-1	-1	-1	-1	5	4	4	5	4	1	1	3	4	-1	-1	-1	-1	-1	-1	-1	-1	-1	-1
	2	4	26	0	1	3	3	1	3	1	4	4	4	3	4	3	3	3	3	-1	-1	-1	-1	4	3	3	-1	-1	-1	-1	5	4	4	3	3	2	2	5	4	-1	-1	-1	-1	-1	-1	-1	-1	-1	-1
	2	5	26	5	1	1	2	2	1	2	4	2	4	1	3	1	1	1	3	-1	-1	-1	-1	3	1	1	-1	-1	-1	-1	4	4	4	1	3	3	3	1	3	-1	-1	-1	-1	-1	-1	-1	-1	-1	-1
	1	4	32	2	1	3	2	2	4	2	4	4	4	4	4	3	3	3	3	-1	-1	-1	-1	3	1	4	-1	-1	-1	-1	3	4	4	4	4	4	4	4	4	-1	-1	-1	-1	-1	-1	-1	-1	-1	-1
	1	2	3	1	1	3	2	2	4	2	4	2	2	3	3	3	2	3	3	-1	-1	-1	-1	5	3	5	-1	-1	-1	-1	5	5	4	4	3	3	3	4	4	-1	-1	-1	-1	-1	-1	-1	-1	-1	-1
	1	3	3	3	1	3	2	2	3	2	3	3	3	3	3	3	3	3	3	-1	-1	-1	-1	3	3	3	-1	-1	-1	-1	3	3	3	3	3	3	3	3	3	-1	-1	-1	-1	-1	-1	-1	-1	-1	-1
	2	3	3	2	1	3	2	2	1	4	1	1	1	5	5	2	4	4	3	-1	-1	-1	-1	5	1	1	-1	-1	-1	-1	5	-1	-1	5	5	2	2	4	4	-1	-1	-1	-1	-1	-1	-1	-1	-1	-1
	1	4	29	4	6	3	2	1	3	1	4	3	3	3	3	4	4	4	4	-1	-1	-1	-1	4	4	4	-1	-1	-1	-1	4	4	4	1	1	1	1	1	1	-1	-1	-1	-1	-1	-1	-1	-1	-1	-1
	1	2	17	2	3	3	2	4	1	2	1	3	3	3	3	3	3	3	3	-1	-1	-1	-1	4	3	3	-1	-1	-1	-1	4	3	3	5	4	5	4	5	4	-1	-1	-1	-1	-1	-1	-1	-1	-1	-1
	1	2	29	8	1	3	2	2	3	2	3	5	5	5	5	4	4	3	3	-1	-1	-1	-1	5	2	5	-1	-1	-1	-1	5	5	5	5	4	5	3	5	5	-1	-1	-1	-1	-1	-1	-1	-1	-1	-1
	2	4	29	3	2	3	2	2	4	1	2	2	1	5	5	5	5	4	4	-1	-1	-1	-1	5	5	5	-1	-1	-1	-1	5	5	5	5	5	5	5	5	5	-1	-1	-1	-1	-1	-1	-1	-1	-1	-1
	2	4	6	4	2	3	2	1	4	1	3	2	2	3	4	3	3	3	3	-1	-1	-1	-1	3	1	5	-1	-1	-1	-1	4	4	3	4	4	4	4	3	3	-1	-1	-1	-1	-1	-1	-1	-1	-1	-1
	2	2	3	3	1	3	3	1	2	2	3	2	2	3	3	3	3	3	3	-1	-1	-1	-1	3	3	3	-1	-1	-1	-1	3	3	3	4	4	4	5	4	4	-1	-1	-1	-1	-1	-1	-1	-1	-1	-1
	1	2	3	0	1	3	2	1	4	1	4	2	2	4	5	2	2	3	4	-1	-1	-1	-1	4	4	4	-1	-1	-1	-1	4	4	4	5	4	3	3	2	2	-1	-1	-1	-1	-1	-1	-1	-1	-1	-1
	2	2	3	2	1	2	2	1	3	1	3	3	3	3	3	4	4	4	4	-1	-1	-1	-1	2	2	2	-1	-1	-1	-1	2	2	2	4	3	3	2	4	4	-1	-1	-1	-1	-1	-1	-1	-1	-1	-1
	1	3	17	3	1	3	2	2	1	1	3	2	5	1	1	3	1	3	3	-1	-1	-1	-1	5	1	4	-1	-1	-1	-1	5	4	3	3	3	5	5	1	1	-1	-1	-1	-1	-1	-1	-1	-1	-1	-1
	2	2	3	0	1	3	2	1	2	1	4	2	2	1	1	4	4	4	2	-1	-1	-1	-1	5	2	4	-1	-1	-1	-1	5	2	4	5	4	5	4	5	4	-1	-1	-1	-1	-1	-1	-1	-1	-1	-1
	1	2	17	2	1	3	2	2	3	1	2	4	4	3	3	4	4	4	4	-1	-1	-1	-1	3	1	4	-1	-1	-1	-1	3	4	4	4	4	3	3	4	4	-1	-1	-1	-1	-1	-1	-1	-1	-1	-1
	2	2	17	2	1	3	2	2	4	1	4	3	3	4	4	3	3	2	4	-1	-1	-1	-1	5	3	3	-1	-1	-1	-1	5	3	3	3	3	3	3	1	1	-1	-1	-1	-1	-1	-1	-1	-1	-1	-1
	1	2	17	2	1	3	2	1	4	1	3	4	4	3	4	3	3	3	4	-1	-1	-1	-1	2	4	4	-1	-1	-1	-1	3	4	4	2	2	2	2	2	2	-1	-1	-1	-1	-1	-1	-1	-1	-1	-1
	1	3	17	2	1	3	2	2	1	2	1	4	4	2	2	2	1	2	2	-1	-1	-1	-1	5	1	4	-1	-1	-1	-1	5	5	5	4	4	5	5	2	2	-1	-1	-1	-1	-1	-1	-1	-1	-1	-1
	1	2	17	8	1	3	2	2	4	2	4	5	5	5	5	5	1	2	3	-1	-1	-1	-1	5	5	4	-1	-1	-1	-1	5	4	4	3	3	3	3	2	2	-1	-1	-1	-1	-1	-1	-1	-1	-1	-1
	2	3	15	4	1	3	2	1	4	1	4	4	4	4	4	3	4	3	3	-1	-1	-1	-1	3	2	5	-1	-1	-1	-1	3	2	5	5	5	5	5	4	4	-1	-1	-1	-1	-1	-1	-1	-1	-1	-1
	2	3	41	3	1	3	2	3	2	1	2	3	3	5	5	3	3	3	3	-1	-1	-1	-1	4	3	3	-1	-1	-1	-1	4	3	3	4	4	4	4	4	4	-1	-1	-1	-1	-1	-1	-1	-1	-1	-1
	2	2	17	1	1	3	2	2	4	2	4	3	3	1	1	3	3	3	3	-1	-1	-1	-1	4	5	4	-1	-1	-1	-1	5	3	5	5	3	5	3	1	1	-1	-1	-1	-1	-1	-1	-1	-1	-1	-1
	2	4	13	4	1	3	2	2	1	1	2	4	4	1	2	1	1	3	3	-1	-1	-1	-1	5	1	2	-1	-1	-1	-1	5	4	4	5	4	2	2	2	2	-1	-1	-1	-1	-1	-1	-1	-1	-1	-1
	2	2	3	0	1	3	2	3	4	1	4	3	2	4	4	3	2	2	3	-1	-1	-1	-1	5	2	4	-1	-1	-1	-1	4	4	4	5	3	5	2	5	3	-1	-1	-1	-1	-1	-1	-1	-1	-1	-1
	2	2	3	0	1	3	2	1	2	1	2	3	3	4	3	1	1	4	4	-1	-1	-1	-1	3	3	3	-1	-1	-1	-1	-1	3	3	3	1	2	2	4	4	-1	-1	-1	-1	-1	-1	-1	-1	-1	-1
	2	3	3	4	1	3	2	1	3	1	3	4	4	4	4	4	4	4	4	-1	-1	-1	-1	5	4	5	-1	-1	-1	-1	5	5	5	5	5	5	4	5	4	-1	-1	-1	-1	-1	-1	-1	-1	-1	-1
	1	2	3	0	1	2	2	1	3	1	3	2	3	4	4	1	1	3	4	-1	-1	-1	-1	4	5	5	-1	-1	-1	-1	4	5	5	4	5	4	4	4	4	-1	-1	-1	-1	-1	-1	-1	-1	-1	-1
	1	2	3	0	1	3	2	1	2	1	4	2	2	5	5	3	2	2	3	-1	-1	-1	-1	1	1	5	-1	-1	-1	-1	2	3	5	5	3	5	3	5	4	-1	-1	-1	-1	-1	-1	-1	-1	-1	-1
	2	3	31	1	1	3	2	1	2	2	3	4	5	4	5	5	2	1	5	-1	-1	-1	-1	5	1	5	-1	-1	-1	-1	5	2	5	5	5	5	5	5	5	-1	-1	-1	-1	-1	-1	-1	-1	-1	-1
	1	3	17	0	1	3	2	1	3	1	3	4	3	4	3	1	3	3	3	-1	-1	-1	-1	5	2	5	-1	-1	-1	-1	5	3	4	5	4	5	4	3	2	-1	-1	-1	-1	-1	-1	-1	-1	-1	-1
	2	2	17	2	2	3	2	1	3	1	3	5	5	5	5	3	3	3	3	-1	-1	-1	-1	5	2	5	-1	-1	-1	-1	4	4	4	5	4	5	5	5	5	-1	-1	-1	-1	-1	-1	-1	-1	-1	-1
	2	3	17	2	1	3	2	4	2	4	2	3	3	5	5	4	5	5	4	-1	-1	-1	-1	4	4	5	-1	-1	-1	-1	4	4	5	4	4	5	5	5	5	-1	-1	-1	-1	-1	-1	-1	-1	-1	-1
	1	3	18	3	1	3	2	2	3	2	3	4	4	5	5	4	3	1	4	-1	-1	-1	-1	5	1	5	-1	-1	-1	-1	5	5	5	5	3	5	5	5	5	-1	-1	-1	-1	-1	-1	-1	-1	-1	-1
	1	2	17	0	2	3	2	2	4	1	2	5	4	4	5	3	1	5	4	-1	-1	-1	-1	4	2	4	-1	-1	-1	-1	4	4	3	4	3	5	4	2	2	-1	-1	-1	-1	-1	-1	-1	-1	-1	-1
	1	3	17	0	1	3	2	1	3	1	2	4	4	4	4	3	2	3	3	-1	-1	-1	-1	5	2	4	-1	-1	-1	-1	5	3	4	5	4	4	3	4	3	-1	-1	-1	-1	-1	-1	-1	-1	-1	-1
	2	3	34	3	1	2	2	1	3	4	3	4	4	4	4	3	3	3	3	-1	-1	-1	-1	2	2	4	-1	-1	-1	-1	2	3	3	2	2	2	2	1	1	-1	-1	-1	-1	-1	-1	-1	-1	-1	-1
	1	3	17	2	1	3	2	2	3	2	3	3	3	3	3	4	4	3	3	-1	-1	-1	-1	5	1	5	-1	-1	-1	-1	5	2	5	5	5	5	5	1	1	-1	-1	-1	-1	-1	-1	-1	-1	-1	-1
	1	4	29	2	2	3	2	1	3	2	3	2	3	3	4	4	2	4	4	-1	-1	-1	-1	2	1	2	-1	-1	-1	-1	4	4	3	3	4	5	4	2	3	-1	-1	-1	-1	-1	-1	-1	-1	-1	-1
	1	5	17	4	1	3	2	2	1	1	3	4	4	4	4	4	2	5	5	-1	-1	-1	-1	4	2	4	-1	-1	-1	-1	4	3	3	4	4	5	4	2	2	-1	-1	-1	-1	-1	-1	-1	-1	-1	-1
	2	2	3	0	1	3	2	1	4	1	4	3	3	4	5	3	3	3	4	-1	-1	-1	-1	4	2	4	-1	-1	-1	-1	5	3	4	4	4	4	3	4	4	-1	-1	-1	-1	-1	-1	-1	-1	-1	-1
	1	3	17	2	1	3	3	1	2	1	2	2	2	5	4	3	3	3	3	-1	-1	-1	-1	2	2	5	-1	-1	-1	-1	4	5	4	5	4	5	4	4	2	-1	-1	-1	-1	-1	-1	-1	-1	-1	-1
	1	4	26	2	2	3	2	2	4	2	4	4	4	5	5	3	4	3	4	-1	-1	-1	-1	5	5	5	-1	-1	-1	-1	5	5	5	5	5	2	2	2	2	-1	-1	-1	-1	-1	-1	-1	-1	-1	-1
	1	2	3	0	1	3	2	1	2	1	2	4	5	4	5	4	2	4	5	-1	-1	-1	-1	4	3	4	-1	-1	-1	-1	4	2	5	4	5	4	5	4	5	-1	-1	-1	-1	-1	-1	-1	-1	-1	-1
	1	4	17	1	1	3	2	2	1	2	1	3	3	3	3	3	2	3	3	-1	-1	-1	-1	4	1	4	-1	-1	-1	-1	5	4	4	5	4	5	4	1	1	-1	-1	-1	-1	-1	-1	-1	-1	-1	-1
	1	3	29	3	1	3	2	1	4	1	4	4	4	2	2	3	2	4	4	-1	-1	-1	-1	3	2	3	-1	-1	-1	-1	4	4	3	3	3	2	2	1	1	-1	-1	-1	-1	-1	-1	-1	-1	-1	-1
	1	4	17	3	1	3	2	2	3	1	4	2	2	4	4	4	4	4	4	-1	-1	-1	-1	5	2	5	-1	-1	-1	-1	4	5	4	4	4	4	3	1	1	-1	-1	-1	-1	-1	-1	-1	-1	-1	-1
	2	3	17	2	1	3	2	1	4	1	4	2	2	5	5	3	3	3	3	-1	-1	-1	-1	4	1	5	-1	-1	-1	-1	4	5	4	5	4	5	4	1	1	-1	-1	-1	-1	-1	-1	-1	-1	-1	-1
	1	3	17	2	1	3	2	2	1	1	4	4	4	4	4	2	3	3	3	-1	-1	-1	-1	5	3	3	-1	-1	-1	-1	5	4	3	5	4	5	4	5	4	-1	-1	-1	-1	-1	-1	-1	-1	-1	-1
	2	2	17	1	1	3	1	1	4	1	4	4	4	4	4	3	3	3	3	-1	-1	-1	-1	5	1	1	-1	-1	-1	-1	5	4	2	5	2	5	2	3	2	-1	-1	-1	-1	-1	-1	-1	-1	-1	-1
	1	2	17	0	1	3	2	2	3	1	4	4	4	3	4	3	3	4	3	-1	-1	-1	-1	3	2	5	-1	-1	-1	-1	3	4	4	4	2	2	2	1	1	-1	-1	-1	-1	-1	-1	-1	-1	-1	-1
	2	3	29	2	4	3	2	1	2	1	3	4	4	4	4	3	2	3	4	-1	-1	-1	-1	3	4	4	-1	-1	-1	-1	3	4	4	4	4	4	4	4	4	-1	-1	-1	-1	-1	-1	-1	-1	-1	-1
	2	2	3	8	1	3	2	1	4	1	2	3	3	4	4	2	2	2	2	-1	-1	-1	-1	4	3	4	-1	-1	-1	-1	4	4	4	4	4	4	4	4	4	-1	-1	-1	-1	-1	-1	-1	-1	-1	-1
	1	4	15	4	1	3	2	2	3	2	3	3	4	3	4	4	1	2	4	-1	-1	-1	-1	2	1	5	-1	-1	-1	-1	2	-1	5	5	5	5	5	4	4	-1	-1	-1	-1	-1	-1	-1	-1	-1	-1
	1	3	3	4	2	3	1	1	3	1	2	4	3	4	4	3	3	4	4	-1	-1	-1	-1	5	1	5	-1	-1	-1	-1	5	2	5	5	5	5	3	4	4	-1	-1	-1	-1	-1	-1	-1	-1	-1	-1
	1	2	18	0	1	3	2	2	4	1	4	5	5	4	4	4	4	5	5	-1	-1	-1	-1	5	3	5	-1	-1	-1	-1	5	4	5	4	4	4	3	3	3	-1	-1	-1	-1	-1	-1	-1	-1	-1	-1
	2	4	35	2	2	3	2	2	4	2	4	2	2	2	2	3	3	3	3	-1	-1	-1	-1	3	3	3	-1	-1	-1	-1	3	3	3	4	4	2	2	2	2	-1	-1	-1	-1	-1	-1	-1	-1	-1	-1
	2	2	17	8	1	3	2	1	4	1	4	4	4	4	4	4	4	4	4	-1	-1	-1	-1	4	1	4	-1	-1	-1	-1	4	-1	4	3	3	2	2	1	1	-1	-1	-1	-1	-1	-1	-1	-1	-1	-1
	2	4	18	4	1	3	2	2	3	2	1	3	3	3	2	3	2	2	3	-1	-1	-1	-1	4	3	3	-1	-1	-1	-1	4	3	3	4	4	4	4	3	3	-1	-1	-1	-1	-1	-1	-1	-1	-1	-1
	1	3	34	3	1	3	2	2	1	2	4	3	3	3	3	4	1	3	4	-1	-1	-1	-1	4	1	4	-1	-1	-1	-1	4	3	3	2	2	2	2	4	4	-1	-1	-1	-1	-1	-1	-1	-1	-1	-1
	2	4	17	4	1	3	2	1	2	1	4	4	5	3	4	2	3	4	5	-1	-1	-1	-1	5	2	5	-1	-1	-1	-1	5	5	4	4	5	4	5	3	4	-1	-1	-1	-1	-1	-1	-1	-1	-1	-1
	2	3	15	3	1	2	2	4	3	4	2	4	4	4	4	3	4	4	3	-1	-1	-1	-1	5	3	5	-1	-1	-1	-1	5	5	5	5	5	4	4	2	2	-1	-1	-1	-1	-1	-1	-1	-1	-1	-1
	2	4	17	1	3	3	2	2	1	2	1	1	1	1	1	3	3	3	3	-1	-1	-1	-1	1	1	1	-1	-1	-1	-1	-1	-1	-1	1	1	1	1	1	1	-1	-1	-1	-1	-1	-1	-1	-1	-1	-1
	1	2	17	0	1	3	2	2	1	1	4	4	4	4	4	3	2	3	3	-1	-1	-1	-1	5	1	4	-1	-1	-1	-1	5	4	4	5	5	5	4	5	4	-1	-1	-1	-1	-1	-1	-1	-1	-1	-1
	2	3	3	3	1	3	2	4	2	2	1	5	4	5	5	4	3	3	5	-1	-1	-1	-1	5	5	4	-1	-1	-1	-1	5	3	4	5	4	5	4	3	4	-1	-1	-1	-1	-1	-1	-1	-1	-1	-1
	1	3	3	3	1	3	2	2	3	1	2	2	3	4	4	4	2	2	4	-1	-1	-1	-1	3	3	4	-1	-1	-1	-1	4	4	4	4	4	5	4	4	4	-1	-1	-1	-1	-1	-1	-1	-1	-1	-1
	1	2	3	1	3	3	2	1	2	1	3	4	4	4	4	3	3	3	3	-1	-1	-1	-1	4	2	5	-1	-1	-1	-1	4	4	4	5	4	5	4	5	4	-1	-1	-1	-1	-1	-1	-1	-1	-1	-1
	1	2	35	2	2	3	1	2	1	2	4	3	3	4	4	3	3	3	3	-1	-1	-1	-1	5	1	5	-1	-1	-1	-1	5	4	4	5	4	1	1	3	3	-1	-1	-1	-1	-1	-1	-1	-1	-1	-1
	1	2	17	0	1	3	2	1	2	2	3	5	4	3	4	3	3	3	3	-1	-1	-1	-1	3	3	5	-1	-1	-1	-1	4	4	3	4	3	5	3	2	2	-1	-1	-1	-1	-1	-1	-1	-1	-1	-1
	2	3	17	2	1	3	1	2	3	2	4	3	3	5	5	3	3	3	3	-1	-1	-1	-1	5	1	5	-1	-1	-1	-1	5	5	5	4	4	3	3	2	2	-1	-1	-1	-1	-1	-1	-1	-1	-1	-1
	1	3	3	3	1	3	2	2	3	2	3	2	3	4	5	3	1	3	3	-1	-1	-1	-1	3	1	5	-1	-1	-1	-1	5	5	5	5	3	1	1	3	3	-1	-1	-1	-1	-1	-1	-1	-1	-1	-1
	1	3	17	2	1	3	2	2	4	1	4	2	4	4	5	4	3	4	3	-1	-1	-1	-1	5	5	5	-1	-1	-1	-1	5	5	5	5	5	5	5	5	5	-1	-1	-1	-1	-1	-1	-1	-1	-1	-1
	1	3	35	2	1	3	2	4	3	2	1	1	2	1	3	4	1	1	3	-1	-1	-1	-1	5	3	5	-1	-1	-1	-1	5	4	4	5	4	1	3	1	1	-1	-1	-1	-1	-1	-1	-1	-1	-1	-1
	2	3	17	3	1	3	2	1	4	1	4	3	3	4	4	3	3	3	3	-1	-1	-1	-1	4	1	5	-1	-1	-1	-1	5	4	4	5	4	4	4	4	4	-1	-1	-1	-1	-1	-1	-1	-1	-1	-1
	2	3	6	4	1	3	2	2	4	2	4	2	2	5	5	3	3	3	3	-1	-1	-1	-1	5	1	4	-1	-1	-1	-1	5	4	4	4	4	1	1	4	4	-1	-1	-1	-1	-1	-1	-1	-1	-1	-1
	2	4	17	4	1	3	2	1	4	1	4	2	2	4	4	3	3	2	4	-1	-1	-1	-1	3	3	2	-1	-1	-1	-1	4	5	2	3	2	2	2	1	1	-1	-1	-1	-1	-1	-1	-1	-1	-1	-1
	2	2	9	0	3	3	2	1	3	2	3	3	2	3	5	5	4	5	5	-1	-1	-1	-1	4	4	5	-1	-1	-1	-1	4	4	5	5	4	5	4	5	4	-1	-1	-1	-1	-1	-1	-1	-1	-1	-1
	1	4	17	4	1	3	2	4	1	4	1	2	2	4	4	3	3	3	3	-1	-1	-1	-1	4	1	4	-1	-1	-1	-1	4	4	4	4	3	4	3	3	3	-1	-1	-1	-1	-1	-1	-1	-1	-1	-1
	2	3	13	3	1	3	2	2	3	1	3	1	1	5	5	4	1	1	3	-1	-1	-1	-1	2	2	2	-1	-1	-1	-1	4	4	4	4	4	5	4	5	5	-1	-1	-1	-1	-1	-1	-1	-1	-1	-1
	2	2	17	2	1	3	2	1	4	1	3	4	4	4	4	2	2	3	3	-1	-1	-1	-1	4	2	3	-1	-1	-1	-1	4	2	4	2	2	2	2	1	1	-1	-1	-1	-1	-1	-1	-1	-1	-1	-1
	1	4	25	4	1	3	2	2	1	2	1	2	3	4	4	4	4	4	4	-1	-1	-1	-1	4	3	5	-1	-1	-1	-1	5	3	5	4	5	4	5	4	5	-1	-1	-1	-1	-1	-1	-1	-1	-1	-1
	2	2	17	2	1	3	2	1	4	1	4	1	2	4	4	3	4	3	3	-1	-1	-1	-1	3	1	5	-1	-1	-1	-1	4	3	5	3	3	1	1	1	1	-1	-1	-1	-1	-1	-1	-1	-1	-1	-1
	1	2	18	0	1	3	2	1	2	1	4	4	4	3	3	3	3	4	3	-1	-1	-1	-1	4	2	5	-1	-1	-1	-1	5	5	4	5	4	5	5	2	3	-1	-1	-1	-1	-1	-1	-1	-1	-1	-1
	1	4	17	1	1	3	2	1	3	1	4	3	3	3	3	4	3	3	3	-1	-1	-1	-1	3	4	4	-1	-1	-1	-1	3	4	4	3	3	3	3	2	3	-1	-1	-1	-1	-1	-1	-1	-1	-1	-1
	1	4	37	4	1	3	2	4	3	4	2	4	4	5	5	3	3	3	3	-1	-1	-1	-1	5	3	5	-1	-1	-1	-1	5	4	5	5	5	5	5	1	1	-1	-1	-1	-1	-1	-1	-1	-1	-1	-1
	2	3	17	3	1	3	2	4	2	4	2	5	5	2	2	3	3	3	3	-1	-1	-1	-1	4	2	4	-1	-1	-1	-1	4	3	3	1	1	3	2	1	1	-1	-1	-1	-1	-1	-1	-1	-1	-1	-1
	2	4	43	2	1	3	3	4	1	4	1	5	5	2	2	3	3	3	3	-1	-1	-1	-1	4	1	4	-1	-1	-1	-1	4	2	5	5	5	5	5	4	5	-1	-1	-1	-1	-1	-1	-1	-1	-1	-1
	1	4	43	4	1	3	2	4	2	4	2	4	4	5	5	3	3	3	3	-1	-1	-1	-1	5	4	5	-1	-1	-1	-1	5	5	5	4	4	5	5	3	3	-1	-1	-1	-1	-1	-1	-1	-1	-1	-1
	1	4	43	0	1	3	2	1	4	1	4	4	4	1	4	1	1	1	4	-1	-1	-1	-1	5	5	5	-1	-1	-1	-1	5	5	5	5	5	5	5	3	3	-1	-1	-1	-1	-1	-1	-1	-1	-1	-1
	1	4	43	8	1	3	2	1	3	1	3	2	2	2	2	3	2	2	3	-1	-1	-1	-1	1	3	1	-1	-1	-1	-1	-1	-1	2	5	4	5	4	4	4	-1	-1	-1	-1	-1	-1	-1	-1	-1	-1
	1	3	17	2	1	3	2	1	3	1	3	5	5	3	3	3	3	4	4	-1	-1	-1	-1	4	3	3	-1	-1	-1	-1	4	3	3	5	4	1	1	1	1	-1	-1	-1	-1	-1	-1	-1	-1	-1	-1
	2	4	42	4	1	3	2	2	4	2	1	5	5	5	5	2	4	4	4	-1	-1	-1	-1	5	1	4	-1	-1	-1	-1	5	-1	4	1	2	1	2	1	2	-1	-1	-1	-1	-1	-1	-1	-1	-1	-1
	2	4	42	4	1	3	3	1	4	1	2	2	2	5	5	3	2	3	3	-1	-1	-1	-1	5	1	5	-1	-1	-1	-1	5	-1	5	5	5	5	5	5	5	-1	-1	-1	-1	-1	-1	-1	-1	-1	-1
	1	3	43	2	1	3	2	2	4	2	4	3	3	3	3	3	3	3	3	-1	-1	-1	-1	5	5	5	-1	-1	-1	-1	5	4	3	4	3	5	4	1	1	-1	-1	-1	-1	-1	-1	-1	-1	-1	-1
	1	4	43	2	1	3	2	2	3	1	4	4	4	2	2	2	1	3	3	-1	-1	-1	-1	5	2	5	-1	-1	-1	-1	5	4	4	5	5	5	5	2	3	-1	-1	-1	-1	-1	-1	-1	-1	-1	-1
	1	4	43	3	1	3	2	2	1	1	2	4	5	1	4	4	1	2	4	-1	-1	-1	-1	1	3	5	-1	-1	-1	-1	5	4	5	5	4	5	4	3	3	-1	-1	-1	-1	-1	-1	-1	-1	-1	-1
	2	3	43	2	1	3	2	2	1	2	1	3	3	3	3	3	3	3	3	-1	-1	-1	-1	3	3	3	-1	-1	-1	-1	3	3	3	3	2	3	2	1	1	-1	-1	-1	-1	-1	-1	-1	-1	-1	-1
	2	4	43	2	2	3	2	2	4	2	4	5	5	3	3	3	3	3	3	-1	-1	-1	-1	5	5	5	-1	-1	-1	-1	5	5	5	5	4	4	4	1	1	-1	-1	-1	-1	-1	-1	-1	-1	-1	-1
	1	2	17	0	1	3	2	2	4	2	4	5	5	5	5	3	3	3	3	-1	-1	-1	-1	5	5	5	-1	-1	-1	-1	5	5	5	5	3	5	4	1	1	-1	-1	-1	-1	-1	-1	-1	-1	-1	-1
	1	2	17	2	1	3	2	2	3	1	2	4	4	4	4	4	4	4	4	-1	-1	-1	-1	5	2	4	-1	-1	-1	-1	5	4	4	5	4	1	1	1	1	-1	-1	-1	-1	-1	-1	-1	-1	-1	-1
	1	4	43	2	1	3	2	2	4	2	4	1	2	1	5	3	1	3	4	-1	-1	-1	-1	5	1	4	-1	-1	-1	-1	5	5	4	1	3	5	3	1	1	-1	-1	-1	-1	-1	-1	-1	-1	-1	-1
	1	2	17	1	1	3	2	2	4	2	4	3	3	2	2	3	2	3	3	-1	-1	-1	-1	5	2	2	-1	-1	-1	-1	5	2	2	2	2	2	2	1	1	-1	-1	-1	-1	-1	-1	-1	-1	-1	-1
	1	2	17	0	1	3	2	1	4	1	3	4	4	4	4	3	3	3	3	-1	-1	-1	-1	4	1	5	-1	-1	-1	-1	5	5	5	5	4	5	3	5	4	-1	-1	-1	-1	-1	-1	-1	-1	-1	-1
	1	2	34	1	1	2	2	1	4	1	4	4	4	4	4	4	4	4	4	-1	-1	-1	-1	5	3	3	-1	-1	-1	-1	5	5	3	4	4	4	4	4	4	-1	-1	-1	-1	-1	-1	-1	-1	-1	-1
	2	4	26	4	2	3	2	4	2	4	2	2	2	5	5	3	4	4	3	-1	-1	-1	-1	5	3	5	-1	-1	-1	-1	5	5	3	5	4	5	5	3	3	-1	-1	-1	-1	-1	-1	-1	-1	-1	-1
	2	3	5	2	1	3	2	2	4	2	1	3	3	4	4	3	2	3	3	-1	-1	-1	-1	4	3	4	-1	-1	-1	-1	4	3	4	5	5	5	5	3	3	-1	-1	-1	-1	-1	-1	-1	-1	-1	-1
	1	3	17	1	1	3	3	2	4	2	4	3	3	3	3	3	3	2	2	-1	-1	-1	-1	3	1	5	-1	-1	-1	-1	4	4	4	5	5	5	4	1	1	-1	-1	-1	-1	-1	-1	-1	-1	-1	-1
	2	5	5	4	1	3	2	1	2	1	2	5	5	3	3	3	3	3	3	-1	-1	-1	-1	4	1	1	-1	-1	-1	-1	4	-1	-1	4	4	4	4	1	1	-1	-1	-1	-1	-1	-1	-1	-1	-1	-1
	1	4	17	4	1	3	2	1	4	2	4	3	3	3	3	3	4	3	3	4	3	2	4	3	2	2	4	3	3	4	3	3	3	5	4	5	3	1	1	3	3	1	1	4	4	4	4	4	4
	2	4	17	4	1	3	2	1	2	1	2	4	4	4	4	5	4	4	5	4	4	5	3	4	4	5	4	4	1	3	3	4	5	4	4	4	4	4	5	5	5	5	5	5	2	5	4	4	5
	2	2	26	2	2	3	2	1	3	1	3	5	5	1	1	3	3	2	3	4	4	4	4	4	1	1	4	4	4	4	4	1	1	5	5	5	5	1	1	5	5	2	2	5	5	5	5	5	5
	2	4	17	1	1	3	2	4	1	4	1	4	4	4	4	3	3	3	3	4	4	4	2	4	4	4	4	4	4	2	4	4	4	5	5	5	5	5	5	4	4	4	4	4	4	4	4	4	4
	2	3	17	2	1	3	2	1	2	1	2	4	4	5	5	3	3	3	3	4	4	5	4	4	4	5	4	4	1	3	3	4	4	5	5	5	4	5	5	5	5	5	5	5	5	5	5	5	5
	1	3	17	2	1	3	2	2	1	2	4	2	4	3	4	3	2	3	4	4	4	5	4	4	3	5	4	4	1	4	4	4	5	4	4	5	5	3	3	5	5	5	5	5	3	5	4	5	4
	1	3	17	2	2	3	2	2	3	1	2	1	1	5	5	4	4	4	4	4	4	4	4	4	4	4	4	4	4	4	4	4	4	5	5	5	5	4	4	2	2	1	1	5	1	5	2	5	5
[truncated: 5 more columns]

## Sheet: Dataset476_D_Period 1
Abbreviation of variable	Gender	Age	Country_of_work	Scientific_position	OECD	D_Teaching_model	D_BR	D_AR	D_Qn	D_Qa	D_Comp_pow&softw	D_Trad_conf	D_Online_conf	D_Com_apps	D_E_learn_platf	D_Social_media	D_Research	D_Grant_wr	PL_Abroad
	1	3	17	2	1	3	3	4	0	0	5	3	4	4	4	1	2	3	1
	2	3	17	2	1	3	4	3	0	0	5	3	4	5	5	1	3	4	1
	1	2	17	2	1	3	4	1	0	0	4	2	4	4	1	1	2	4	1
	1	3	17	3	3	3	3	1	0	0	5	3	4	5	5	5	3	4	1
	1	3	17	1	1	3	4	4	0	0	5	5	5	5	3	3	3	2	1
	2	3	24	3	1	3	5	3	1	1	5	3	5	5	4	4	1	2	2
	1	3	17	2	1	3	3	5	0	0	4	4	4	5	5	1	2	4	1
	1	3	17	3	1	3	5	1	0	0	5	1	5	5	5	5	1	3	1
	1	2	17	0	1	3	1	1	0	0	1	4	5	4	4	4	1	3	1
	2	4	17	2	1	2	3	4	0	0	3	1	5	4	3	3	1	4	1
	1	3	17	8	5	3	5	5	1	1	5	4	5	5	5	5	2	4	1
	1	3	17	3	1	3	4	2	0	0	5	1	4	3	2	1	3	4	1
	2	4	17	3	2	3	3	3	0	0	2	2	3	2	2	2	3	4	1
	1	3	17	2	4	3	1	4	0	0	5	2	2	5	1	1	3	2	1
	1	4	26	4	1	3	2	5	0	0	4	1	4	5	1	1	3	4	2
	2	3	17	3	1	3	4	4	0	0	5	1	5	5	5	1	1	4	1
	1	3	17	0	1	2	3	4	0	0	4	2	5	3	2	3	1	3	1
	1	2	17	2	1	3	4	1	0	0	3	2	1	5	5	1	1	4	1
	1	4	34	3	1	3	5	2	0	0	4	2	5	3	5	4	2	4	2
	1	4	17	2	1	3	3	4	0	0	3	4	4	3	5	1	3	4	1
	1	4	17	1	2	3	3	3	0	0	5	4	4	5	4	3	2	3	1
	1	4	17	3	1	3	3	4	0	0	4	4	4	2	1	1	3	4	1
	2	3	17	2	1	3	4	3	0	0	4	5	3	2	2	4	2	1	1
	2	3	23	4	1	3	5	4	1	1	5	1	5	4	5	2	1	4	2
	2	4	23	3	1	3	5	4	0	0	5	4	2	5	5	4	3	4	2
	2	3	17	2	1	3	5	5	0	0	4	4	4	5	5	3	1	4	1
	2	2	17	0	1	3	2	3	0	0	5	1	5	3	2	1	2	4	1
	1	3	17	2	1	3	3	3	0	0	4	1	5	3	1	3	3	4	1
	2	4	13	2	1	3	2	4	1	1	5	2	4	3	4	4	3	4	2
	1	3	17	3	1	3	4	4	0	0	4	2	4	3	3	1	1	4	1
	1	3	17	3	1	3	3	5	0	0	5	4	4	5	5	1	1	3	1
	1	3	17	2	1	3	1	1	0	0	5	3	5	1	1	1	3	4	1
	1	5	17	4	1	3	4	3	0	0	2	2	3	5	3	3	1	4	1
	2	2	17	0	1	3	3	4	0	0	3	4	3	3	4	3	1	4	1
	2	4	17	4	1	3	3	4	0	0	4	3	1	4	1	1	3	4	1
	1	3	17	1	2	3	4	5	0	0	5	5	5	4	4	4	3	4	1
	1	4	17	1	3	3	3	3	0	0	5	2	5	4	5	3	2	4	1
	1	3	17	3	1	3	3	3	0	0	5	1	4	5	5	2	3	4	1
	2	4	23	3	1	3	1	4	0	0	1	1	5	5	5	1	3	4	2
	1	2	9	2	1	3	2	3	1	1	3	4	5	3	4	4	1	3	2
	1	3	17	3	1	3	3	4	0	0	5	1	4	5	4	1	3	4	1
	2	3	17	1	2	3	2	1	0	0	3	4	3	1	1	1	3	4	1
	2	4	23	4	1	3	5	3	1	1	5	2	4	4	5	1	1	4	2
	1	3	17	2	1	3	2	1	0	0	3	3	3	3	1	1	3	4	1
	1	3	17	2	1	3	5	3	0	0	4	4	4	4	4	4	2	4	1
	1	4	12	3	1	3	3	5	0	0	3	4	4	5	5	2	2	4	2
	2	4	17	3	1	3	4	4	0	0	4	2	4	3	5	2	2	4	1
	1	4	17	4	1	3	3	3	0	0	4	2	4	4	3	1	3	4	1
	1	4	17	4	1	3	3	4	0	0	5	4	4	3	4	3	2	4	1
	1	3	17	2	1	3	1	1	0	0	4	4	5	5	5	2	4	3	1
	2	3	17	2	1	3	3	3	0	0	4	2	5	4	2	1	2	3	1
	1	4	23	3	1	3	5	5	0	0	3	3	3	4	5	3	2	4	2
	2	2	17	1	1	3	4	4	0	0	5	1	5	1	1	2	2	3	1
	1	2	17	2	1	3	5	2	0	0	5	1	5	1	1	1	2	4	1
	2	4	17	4	1	3	4	3	1	0	4	4	5	5	4	3	1	2	1
	1	3	17	2	1	3	3	3	0	0	5	3	3	4	3	1	3	4	1
	1	3	17	3	1	3	3	3	0	0	3	4	4	4	3	3	1	3	1
	1	3	17	3	1	3	5	5	0	0	3	3	3	5	5	1	2	4	1
	1	3	17	3	1	3	4	4	0	0	4	4	5	5	4	2	3	4	1
	1	3	24	1	1	3	2	4	0	0	5	1	4	1	5	4	3	4	2
	1	3	17	3	1	3	4	2	0	0	5	4	5	5	5	1	1	3	1
	2	4	17	4	1	3	2	4	0	0	1	4	5	2	3	3	2	3	1
	2	3	29	3	2	3	4	3	0	0	5	1	4	4	1	1	4	3	2
	2	2	17	2	1	3	3	3	0	0	4	1	5	1	1	1	2	4	1
	1	2	6	0	1	3	3	4	0	0	3	3	4	5	2	1	1	2	2
	2	3	17	2	1	3	3	4	0	0	5	2	5	5	2	2	3	4	1
	1	2	17	8	1	3	3	3	0	0	3	1	5	2	1	1	2	4	1
	2	2	17	2	1	2	4	4	1	1	4	1	1	2	1	1	2	4	1
	2	4	17	3	1	3	3	2	0	0	5	1	3	3	2	1	3	4	1
	1	3	29	2	2	2	4	5	0	0	5	2	5	4	4	1	2	3	2
	2	3	17	2	1	3	3	5	0	0	5	2	5	4	4	4	1	4	1
	1	3	6	0	2	3	2	2	0	0	5	5	5	5	5	2	4	3	2
	1	3	17	2	1	3	5	2	0	0	4	1	4	4	1	1	3	2	1
	1	2	17	0	1	3	4	4	0	0	4	3	4	5	4	3	2	4	1
	1	3	17	2	1	3	3	2	0	0	4	4	5	2	1	4	2	4	1
	1	4	29	4	1	3	5	4	0	0	4	4	4	3	3	2	1	3	2
	2	2	17	0	1	3	5	3	0	0	5	1	5	5	5	5	1	3	1
	2	3	17	1	1	3	4	4	0	0	4	4	4	5	5	3	2	4	1
	1	4	17	4	1	3	3	3	0	0	3	5	4	5	5	1	2	3	1
	2	3	29	3	4	3	5	5	0	1	5	3	5	5	5	5	2	3	2
	2	3	24	3	1	2	4	3	0	0	4	4	5	3	4	4	2	3	2
	1	3	4	4	1	3	3	4	0	0	5	1	2	1	1	1	3	4	2
	2	3	4	4	1	3	2	4	0	0	3	3	3	1	1	1	2	4	2
	1	3	17	3	1	3	4	1	0	0	4	1	4	1	1	1	3	4	1
	2	2	4	8	1	3	2	4	0	0	5	5	5	4	4	4	3	4	2
	1	3	4	2	1	3	4	4	0	0	4	1	1	1	2	2	3	4	2
	1	3	4	3	1	3	3	2	0	0	5	2	4	3	5	4	3	4	2
	2	3	29	3	2	3	4	3	0	0	3	2	4	3	1	3	2	3	2
	1	3	29	3	2	3	4	3	1	1	5	1	1	4	3	3	1	3	2
	2	3	29	3	2	3	4	4	0	0	4	4	4	5	1	2	1	4	2
	2	3	29	3	2	3	2	5	0	0	4	2	1	4	1	3	2	3	2
	2	3	17	2	2	3	2	4	0	0	5	3	3	5	1	2	2	4	1
	1	3	29	3	2	3	3	3	1	1	4	3	4	4	4	4	1	3	2
	1	3	18	3	1	3	3	4	1	0	5	2	4	4	5	2	3	4	2
	1	3	18	4	1	3	3	4	0	0	4	4	4	5	5	2	3	4	2
	1	2	9	0	1	3	5	5	0	0	5	4	5	5	5	5	1	3	2
	1	3	17	0	2	3	1	5	0	0	5	1	1	5	1	1	3	4	1
	1	3	29	2	1	3	1	1	0	0	5	3	4	4	4	4	2	3	2
	1	3	17	2	1	3	1	3	0	0	5	1	5	5	4	2	3	4	1
	1	4	29	3	1	3	2	3	0	0	4	2	2	3	5	3	3	2	2
	2	3	4	3	1	3	2	3	0	0	5	1	3	2	2	1	3	4	2
	2	4	29	3	2	3	2	5	1	1	4	3	5	2	4	2	4	2	2
	2	3	17	2	1	2	2	3	0	0	4	4	4	4	3	3	1	4	1
	1	4	29	3	1	3	2	2	0	0	5	1	4	4	4	5	1	4	2
	1	3	4	4	1	3	3	4	1	1	5	4	4	5	5	3	1	3	2
	2	3	29	1	3	2	3	4	0	0	5	3	3	4	4	4	2	3	2
	2	3	29	3	1	3	5	5	1	1	5	2	4	5	5	5	2	3	2
	0	3	17	3	1	3	4	4	0	0	4	3	4	1	1	2	1	4	1
	2	3	17	2	1	3	4	4	0	0	4	5	4	4	5	1	1	2	1
	1	4	29	2	1	3	2	3	0	0	5	3	3	2	2	2	1	3	2
	2	3	17	1	1	2	5	5	0	0	5	2	4	5	5	4	1	4	1
	1	4	17	4	1	3	4	3	1	1	5	2	4	3	1	3	2	4	1
	2	4	17	3	1	3	2	2	0	0	3	4	3	3	3	1	1	3	1
	2	3	17	3	1	3	2	4	0	0	3	4	4	4	5	1	4	3	1
	1	2	17	0	1	3	4	1	0	0	5	1	4	4	4	1	2	3	1
	1	5	17	4	1	3	3	3	0	0	4	4	4	5	4	1	3	4	1
	2	3	29	1	2	3	2	5	0	0	5	1	4	2	3	4	3	1	2
	1	3	17	3	1	3	5	3	1	1	5	1	2	5	4	5	2	4	1
	1	4	29	3	1	3	2	2	0	0	5	1	5	2	2	4	1	4	2
	2	3	17	2	1	3	2	2	1	1	1	1	5	3	1	2	1	4	1
	2	3	26	3	1	3	3	3	0	0	4	2	4	4	4	1	3	4	2
	2	3	17	3	1	3	4	4	1	0	5	1	4	5	5	5	1	3	1
	1	4	17	3	1	3	2	3	0	0	4	4	4	5	5	2	2	4	1
	1	3	17	0	3	3	3	5	0	0	5	1	4	5	5	3	2	4	1
	1	2	17	2	1	3	3	3	1	0	4	2	2	3	2	3	4	2	1
	2	4	29	2	3	3	4	3	1	0	4	4	4	4	4	4	3	2	2
	2	5	37	4	2	3	3	4	0	0	3	3	3	5	5	1	1	2	2
	2	3	4	3	1	3	3	3	1	0	3	3	3	3	4	2	2	4	2
	1	3	39	2	1	3	4	4	0	0	4	1	4	5	3	2	3	4	2
	1	3	13	3	1	3	5	3	1	0	4	1	4	4	4	3	1	4	2
	1	3	6	2	3	3	3	5	0	0	5	1	4	5	5	2	1	3	2
	1	4	29	3	2	3	2	2	0	0	5	2	2	2	2	1	1	3	2
	1	4	29	3	2	3	2	2	0	0	4	1	2	3	3	3	3	4	2
	1	3	34	3	1	3	1	5	0	0	3	1	5	5	5	1	2	4	2
	1	3	17	2	1	3	3	1	0	0	4	3	4	3	5	1	1	4	1
	2	3	17	2	1	3	4	3	1	1	5	4	5	2	4	3	2	4	1
	2	4	29	4	1	3	2	4	1	1	3	2	5	5	5	3	1	2	2
	2	3	29	4	1	3	1	2	1	1	5	5	5	3	3	3	1	2	2
	2	3	17	2	1	2	3	3	0	0	5	3	3	3	2	3	1	3	1
	2	3	6	2	2	3	4	4	0	0	5	1	4	5	5	2	3	2	2
	1	3	34	2	1	3	3	3	0	0	5	1	2	5	5	3	2	3	2
	2	3	17	2	1	3	4	4	0	0	4	4	4	5	5	1	1	4	1
	2	4	2	2	1	3	3	4	0	0	3	1	4	2	1	1	2	4	2
	2	4	13	2	1	3	3	5	0	0	5	1	3	5	5	1	1	3	2
	1	2	40	1	4	3	2	2	0	0	3	3	3	3	3	3	4	2	2
	1	4	5	2	1	3	2	3	0	0	5	4	5	4	4	4	3	4	2
	2	4	29	4	2	2	2	4	0	0	4	2	5	3	3	1	2	4	2
	1	4	10	2	1	3	3	4	1	0	4	4	4	4	4	4	2	4	2
	2	3	17	4	1	3	5	4	1	0	4	1	3	2	3	2	1	3	1
	2	4	12	4	1	2	5	3	1	1	2	4	4	4	3	1	3	4	2
	2	4	8	4	2	2	3	5	0	0	5	1	4	5	3	3	1	2	2
	2	3	31	1	1	3	4	4	1	1	4	3	4	4	4	4	1	4	2
	2	3	3	4	1	3	4	4	1	1	4	4	4	5	5	5	1	4	2
	1	4	17	3	1	3	3	2	0	0	2	1	2	2	3	2	3	4	1
	2	4	3	4	1	2	4	3	0	0	3	4	4	4	4	4	2	3	2
	2	5	42	4	2	3	2	4	0	0	4	1	5	4	5	3	3	4	2
	1	4	42	4	1	3	3	5	0	0	5	1	4	5	5	4	2	4	2
	2	4	26	4	2	2	5	5	0	0	3	3	3	5	5	1	2	3	2
	2	3	5	2	3	3	3	4	0	0	5	3	1	1	1	1	3	4	2
	2	4	6	4	2	3	4	4	0	0	3	1	4	5	5	2	2	4	2
	1	3	29	2	1	3	3	4	0	0	4	1	4	4	1	1	3	4	2
	1	2	17	1	1	3	3	3	1	0	4	4	4	4	1	1	1	3	1
	1	3	4	3	1	3	3	4	1	0	3	3	5	1	1	1	1	4	2
	2	3	26	0	2	3	5	4	0	0	4	4	4	4	5	4	1	4	2
	1	3	17	2	1	3	5	3	0	0	4	2	4	5	1	3	3	4	1
	2	4	26	0	1	3	4	3	0	0	5	3	3	3	2	5	1	3	2
	2	5	26	5	1	1	2	1	0	0	3	1	1	1	3	1	3	4	2
	1	4	32	2	1	3	4	4	0	0	3	1	4	4	4	4	2	4	2
	1	2	3	1	1	3	2	3	0	0	4	3	5	4	3	4	2	4	2
	1	3	3	3	1	3	3	3	0	0	3	3	3	3	3	3	4	3	2
	2	3	3	2	1	3	1	5	1	1	5	1	1	5	2	4	3	2	2
	1	4	29	4	6	3	3	3	1	1	4	4	4	1	1	1	1	3	2
	1	2	17	2	3	3	3	3	0	0	5	3	3	5	5	5	3	4	1
	1	2	29	8	1	3	5	5	1	0	5	2	5	5	5	5	2	3	2
	2	4	29	3	2	3	2	5	1	1	5	5	5	5	5	5	4	2	2
	2	4	6	4	2	3	2	3	0	0	4	1	5	4	4	3	1	4	2
	2	2	3	3	1	3	2	3	0	0	3	3	3	4	4	4	1	2	2
	1	2	3	0	1	3	2	4	0	0	5	4	4	5	3	2	1	2	2
	2	2	3	2	1	2	3	3	1	1	2	2	2	4	3	4	1	3	2
	1	3	17	3	1	3	2	1	0	0	4	1	4	3	5	1	3	4	1
	2	2	3	0	1	3	2	1	1	1	5	2	4	5	5	5	1	4	2
	1	2	17	2	1	3	4	3	1	1	4	1	4	4	3	4	2	3	1
	2	2	17	2	1	3	3	4	0	0	5	3	3	3	3	1	2	4	1
	1	2	17	2	1	3	4	3	0	0	3	4	4	2	2	2	1	4	1
	1	3	17	2	1	3	4	2	0	0	5	1	4	4	5	2	3	4	1
	1	2	17	8	1	3	5	5	0	0	5	5	4	3	3	2	2	4	1
	2	3	15	4	1	3	4	4	1	0	4	2	5	5	5	4	1	4	2
	2	3	41	3	1	3	3	5	0	0	4	3	3	4	4	4	2	1	2
	2	2	17	1	1	3	3	1	0	0	4	5	4	5	5	1	2	4	1
	2	4	13	4	1	3	4	1	0	0	5	1	2	5	2	2	3	4	2
	2	2	3	0	1	3	3	4	0	0	5	2	4	5	5	5	2	1	2
	2	2	3	0	1	3	3	4	0	1	4	3	3	3	2	4	1	2	2
	2	3	3	4	1	3	4	4	1	1	5	4	5	5	5	5	1	3	2
	1	2	3	0	1	2	2	4	0	0	5	5	5	4	4	4	1	3	2
	1	2	3	0	1	3	2	5	0	0	5	1	5	5	5	5	1	2	2
	2	3	31	1	1	3	4	4	0	0	5	1	5	5	5	5	1	2	2
	1	3	17	0	1	3	4	4	0	0	5	2	5	5	5	3	1	3	1
	2	2	17	2	2	3	5	5	0	0	5	2	5	5	5	5	1	3	1
	2	3	17	2	1	3	3	5	1	1	5	4	5	4	5	5	4	2	1
	1	3	18	3	1	3	4	5	0	0	5	1	5	5	5	5	2	3	2
	1	2	17	0	2	3	5	4	0	1	5	2	4	4	5	2	2	4	1
	1	3	17	0	1	3	4	4	0	0	5	2	4	5	4	4	1	3	1
	2	3	34	3	1	2	4	4	0	0	2	2	4	2	2	1	1	3	2
	1	3	17	2	1	3	3	3	1	0	3	1	5	5	5	1	2	3	1
	1	4	29	2	2	3	2	3	0	1	4	1	2	3	5	2	1	3	2
	1	5	17	4	1	3	4	4	0	1	4	2	4	4	5	2	3	4	1
	2	2	3	0	1	3	3	4	0	0	5	2	4	4	4	4	1	2	2
	1	3	17	2	1	3	2	5	0	0	5	2	5	5	5	4	1	2	1
	1	4	26	2	2	3	4	5	1	0	5	5	5	5	2	2	2	4	2
	1	2	3	0	1	3	4	4	0	1	4	3	4	4	4	4	1	2	2
	1	4	17	1	1	3	3	3	0	0	3	1	4	5	5	1	3	4	1
	1	3	29	3	1	3	4	2	0	1	5	2	3	3	2	1	1	4	2
	1	4	17	3	1	3	2	4	1	1	5	2	5	4	4	1	2	3	1
	2	3	17	2	1	3	2	5	0	0	4	1	5	5	5	1	1	4	1
	1	3	17	2	1	3	4	4	0	0	2	3	3	5	5	5	3	4	1
	2	2	17	1	1	3	4	4	0	0	3	1	1	5	5	3	1	4	1
	1	2	17	0	1	3	4	3	0	1	5	2	5	4	2	1	2	3	1
	2	3	29	2	4	3	4	4	0	0	4	4	4	4	4	4	1	2	2
	2	2	3	8	1	3	3	4	0	0	5	3	4	4	4	4	1	2	2
	1	4	15	4	1	3	3	3	0	0	5	1	5	5	5	4	4	3	2
	1	3	3	4	2	3	4	4	0	1	5	1	5	5	5	4	1	3	2
	1	2	18	0	1	3	5	4	1	1	5	3	5	4	4	3	2	4	2
	2	4	35	2	2	3	2	2	0	0	3	3	3	4	2	2	2	4	2
	2	2	17	8	1	3	4	4	1	1	5	1	4	3	2	1	1	4	1
	2	4	18	4	1	3	3	3	0	0	4	3	3	4	4	3	4	3	2
	1	3	34	3	1	3	3	3	0	0	3	1	4	2	2	4	3	4	2
	2	4	17	4	1	3	4	3	0	1	5	2	5	4	4	3	1	4	1
	2	3	15	3	1	2	4	4	1	1	4	3	5	5	4	2	4	3	2
	2	4	17	1	3	3	1	1	0	0	1	1	1	1	1	1	3	4	1
	1	2	17	0	1	3	4	4	0	0	5	1	4	5	5	5	3	4	1
	2	3	3	3	1	3	5	5	0	0	4	5	4	5	5	3	4	2	2
	1	3	3	3	1	3	2	4	0	0	3	3	4	4	5	4	2	3	2
	1	2	3	1	3	3	4	4	0	0	4	2	5	5	5	5	1	2	2
	1	2	35	2	2	3	3	4	0	0	4	1	5	5	1	3	3	4	2
	1	2	17	0	1	3	5	3	0	0	5	3	5	4	5	2	1	2	1
	2	3	17	2	1	3	3	5	0	0	5	1	5	4	3	2	4	3	1
	1	3	3	3	1	3	2	4	0	0	4	1	5	5	1	3	4	3	2
	1	3	17	2	1	3	2	4	0	1	5	5	5	5	5	5	2	4	1
	1	3	35	2	1	3	1	1	0	0	4	3	5	5	1	1	4	3	2
	2	3	17	3	1	3	3	4	0	0	5	1	5	5	4	4	1	4	1
	2	3	6	4	1	3	2	5	0	0	4	1	4	4	1	4	2	4	2
	2	4	17	4	1	3	2	4	0	0	4	3	2	3	2	1	1	4	1
	2	2	9	0	3	3	3	3	1	1	5	4	5	5	5	5	1	3	2
	1	4	17	4	1	3	2	4	0	0	4	1	4	4	4	3	3	4	1
	2	3	13	3	1	3	1	5	0	0	2	2	2	4	5	5	2	3	2
	2	2	17	2	1	3	4	4	0	0	4	2	3	2	2	1	1	4	1
	1	4	25	4	1	3	2	4	1	1	5	3	5	4	4	4	3	2	2
	2	2	17	2	1	3	1	4	1	0	1	1	5	3	1	1	1	4	1
	1	2	18	0	1	3	4	3	0	1	5	2	5	5	5	2	1	4	2
	1	4	17	1	1	3	3	3	0	0	4	4	4	3	3	2	1	3	1
	1	4	37	4	1	3	4	5	0	0	5	3	5	5	5	1	4	3	2
	2	3	17	3	1	3	5	2	0	0	5	2	4	1	3	1	2	4	1
	2	4	43	2	1	3	5	2	0	0	4	1	4	5	5	4	3	4	2
	1	4	43	4	1	3	4	5	0	0	5	4	5	4	5	3	2	4	2
	1	4	43	0	1	3	4	1	0	0	5	5	5	5	5	3	1	2	2
	1	4	43	8	1	3	2	2	0	0	1	3	1	5	5	4	1	3	2
	1	3	17	2	1	3	5	3	0	1	3	3	3	5	1	1	1	3	1
	2	4	42	4	1	3	5	5	1	1	5	1	4	1	1	1	2	4	2
	2	4	42	4	1	3	2	5	0	0	5	1	5	5	5	5	1	2	2
	1	3	43	2	1	3	3	3	0	0	4	5	5	4	5	1	2	4	2
	1	4	43	2	1	3	4	2	0	0	5	2	5	5	5	2	4	3	2
	1	4	43	3	1	3	4	1	0	0	2	3	5	5	5	3	3	4	2
	2	3	43	2	1	3	3	3	0	0	3	3	3	3	3	1	3	4	2
	2	4	43	2	2	3	5	3	0	0	5	5	5	5	4	1	2	4	2
	1	2	17	0	1	3	5	5	0	0	5	5	5	5	5	1	2	4	1
	1	2	17	2	1	3	4	4	1	1	5	2	4	5	1	1	2	3	1
	1	4	43	2	1	3	1	1	0	0	5	1	4	1	5	1	2	4	2
	1	2	17	1	1	3	3	2	0	0	4	2	2	2	2	1	2	4	1
	1	2	17	0	1	3	4	4	0	0	5	1	5	5	5	5	1	4	1
	1	2	34	1	1	2	4	4	1	1	5	3	3	4	4	4	1	4	2
	2	4	26	4	2	3	2	5	1	1	2	3	5	5	5	3	2	4	2
	2	3	5	2	1	3	3	4	0	0	4	3	4	5	5	3	2	4	2
	1	3	17	1	1	3	3	3	0	0	5	1	5	5	5	1	2	4	1
	2	5	5	4	1	3	5	3	0	0	3	1	1	4	4	1	1	4	2
	2	4	19	1	1	3	5	5	0	0	4	2	5	5	5	5	1	4	2
	2	2	17	2	1	2	4	2	0	0	4	1	4	2	4	1	1	3	1
	1	3	17	2	1	3	4	2	0	0	5	3	3	4	4	2	1	3	1
	1	3	13	2	1	3	1	5	0	0	4	2	5	3	1	1	4	3	2
	2	5	6	5	1	3	4	4	0	0	4	4	4	4	4	3	1	3	2
	2	3	10	2	1	3	5	4	1	1	5	4	4	4	4	4	1	4	2
	2	3	21	1	1	3	5	5	1	1	5	3	5	5	4	5	2	4	2
	2	3	13	2	1	3	2	4	0	0	3	3	3	5	5	2	2	4	2
	2	3	27	1	1	3	4	4	0	0	5	2	4	5	5	5	2	1	2
	2	4	26	4	2	3	2	5	0	0	3	1	3	5	5	1	3	4	2
	2	4	17	4	1	3	3	3	0	0	3	2	4	4	3	2	1	4	1
	1	3	17	3	2	3	4	2	0	0	3	1	3	5	4	3	1	2	1
	1	3	17	2	1	3	5	5	1	1	1	1	4	5	5	5	3	4	1
	1	4	29	4	1	3	4	3	0	0	5	3	3	5	5	3	2	3	2
	0	3	16	1	1	3	1	4	1	1	2	2	2	1	1	1	2	4	2
	2	3	22	3	1	3	3	3	1	1	4	5	4	5	5	5	1	4	2
	2	3	22	4	1	3	4	3	0	0	5	1	3	5	4	4	2	3	2
	2	4	17	1	2	3	2	4	0	0	5	4	5	5	5	1	2	4	1
	1	3	5	2	1	3	2	4	0	0	5	1	5	5	5	4	2	4	2
	1	4	17	3	1	3	4	4	0	0	3	1	4	4	1	2	2	4	1
	2	3	5	3	1	3	2	4	1	0	5	1	5	4	3	1	1	4	2
	2	4	5	2	1	3	2	5	1	1	5	1	1	2	5	1	1	4	2
	1	4	17	3	2	3	2	4	0	0	4	4	2	4	4	2	3	4	1
	2	4	17	2	1	3	3	3	0	0	2	1	3	4	5	1	1	4	1
	2	5	5	4	2	3	2	4	0	0	1	1	2	5	5	2	2	4	2
	2	2	5	2	1	1	2	4	0	0	3	1	1	4	2	1	4	1	2
	2	3	17	3	1	3	3	4	1	1	4	4	4	5	5	4	1	3	1
	1	4	22	8	2	3	1	5	0	0	5	3	3	5	5	5	1	4	2
	2	4	29	2	1	3	2	2	0	0	1	1	1	3	5	2	3	1	2
	2	5	17	5	4	2	3	3	0	0	5	3	5	5	5	4	3	2	1
	1	4	32	2	1	3	4	4	0	0	3	3	4	5	5	5	2	4	2
	1	4	17	3	1	3	1	2	0	0	5	1	4	5	5	3	3	4	1
	2	3	17	3	1	3	2	4	1	0	3	3	4	5	5	5	1	4	1
	2	5	17	4	2	3	3	4	0	0	1	2	5	5	5	2	1	3	1
	1	4	17	3	1	3	4	5	0	1	5	3	3	5	4	4	1	4	1
	2	4	17	3	1	3	3	4	0	0	3	2	4	5	4	3	1	4	1
	2	4	17	4	1	3	2	4	1	1	4	4	4	4	4	4	3	4	1
	1	4	17	4	1	3	3	4	0	0	4	3	5	5	5	1	1	4	1
	2	4	17	3	1	3	2	5	0	0	5	1	4	2	5	3	3	4	1
	2	5	6	5	1	3	4	4	0	0	5	1	4	5	2	1	1	4	2
	1	4	17	4	1	3	2	4	0	1	1	3	4	5	5	1	2	4	1
	2	4	17	3	1	3	3	4	0	0	5	1	4	5	5	2	2	4	1
	1	4	17	3	1	3	2	5	0	0	5	1	5	5	5	1	3	4	1
	2	3	17	3	1	3	2	5	0	0	4	1	4	5	5	2	2	4	1
	0	4	17	4	1	3	4	1	0	0	2	4	3	4	4	3	1	3	1
	2	4	17	4	1	3	3	3	0	0	5	5	5	5	4	4	3	4	1
	2	4	13	8	1	3	1	5	0	0	2	1	5	5	4	5	1	2	2
	1	3	17	3	1	3	5	2	0	0	4	1	4	5	5	2	3	4	1
	2	4	17	4	1	3	4	2	0	0	4	2	4	2	5	2	2	4	1
	2	4	31	3	1	3	3	4	0	0	5	1	5	5	4	4	3	4	2
	2	3	19	8	4	3	4	4	1	1	4	3	3	5	4	4	1	4	2
	1	3	17	1	1	3	3	4	0	0	5	2	5	4	4	1	2	4	1
	1	2	17	2	1	3	3	4	0	0	2	2	2	5	5	4	2	4	1
	2	4	17	1	1	3	4	2	0	0	5	2	4	5	5	1	3	4	1
	1	4	17	3	1	3	5	3	0	0	5	2	5	5	5	1	1	3	1
	1	3	33	8	2	3	3	4	0	0	3	2	2	5	4	3	1	2	2
	1	3	17	1	1	3	1	1	0	0	4	4	4	5	2	1	3	4	1
	2	3	22	3	1	3	3	1	0	0	3	4	4	3	3	4	1	4	2
	1	4	17	4	1	3	2	4	0	0	4	2	5	5	5	3	3	4	1
	2	3	22	3	4	3	3	3	0	0	2	2	2	5	5	5	4	3	2
	2	4	17	3	1	3	3	5	0	0	5	1	5	5	5	1	2	4	1
	2	2	17	2	1	3	2	4	0	0	4	4	5	5	5	3	1	4	1
	2	4	17	4	1	3	2	3	0	0	5	1	4	4	4	1	1	3	1
	2	3	17	1	1	3	2	5	0	0	3	3	3	1	5	1	1	4	1
	1	3	17	2	1	2	3	2	0	0	5	2	4	4	4	1	3	4	1
	1	4	17	4	1	3	4	4	1	0	2	1	4	5	5	4	1	4	1
	1	3	17	2	2	3	3	3	0	0	2	2	1	3	5	2	3	4	1
	2	3	17	2	1	3	3	4	1	1	3	2	4	5	5	2	1	4	1
	2	3	17	2	1	3	2	5	0	0	2	2	3	4	3	1	1	3	1
	1	3	17	2	1	3	3	1	0	0	4	1	4	5	5	1	3	4	1
	1	3	6	4	1	3	3	5	0	0	4	1	3	5	5	3	3	4	2
	1	2	26	1	1	3	1	5	0	0	3	3	4	5	5	5	1	4	2
	1	3	24	8	1	3	4	4	0	0	4	1	4	5	5	5	1	4	2
	2	4	6	4	1	3	4	3	1	1	5	2	5	5	5	2	1	4	2
	2	4	6	4	1	3	2	5	0	0	3	2	4	5	5	5	2	4	2
	2	3	24	3	1	3	4	2	0	0	4	4	4	4	2	3	1	2	2
	1	3	17	2	1	3	4	2	0	1	5	2	5	5	1	4	1	3	1
	1	5	5	4	1	3	3	4	0	0	3	2	4	5	4	2	1	2	2
	1	3	17	2	1	3	4	5	0	0	4	1	5	5	5	5	1	3	1
	1	3	17	1	1	2	2	1	0	0	3	3	3	3	3	1	3	4	1
	2	4	25	3	2	3	5	3	0	0	5	5	5	5	5	5	3	4	2
	2	3	17	2	1	3	3	2	0	0	5	1	4	4	4	1	1	4	1
	2	5	5	3	1	3	5	5	0	0	4	1	2	3	4	3	1	4	2
	1	3	17	4	1	3	4	4	0	0	4	2	4	4	5	3	1	3	1
	2	2	17	2	1	3	2	3	0	0	4	2	5	4	5	3	3	4	1
	1	3	17	0	1	3	1	1	0	0	4	4	4	5	5	3	2	3	1
	2	4	17	3	1	3	4	3	0	0	4	5	5	4	5	5	1	4	1
	2	2	17	0	1	3	4	4	0	0	4	4	5	4	5	1	2	4	1
	2	3	18	4	1	3	2	3	0	0	5	5	5	5	5	5	2	3	2
	2	4	17	4	2	3	2	2	0	0	3	1	5	5	5	3	2	4	1
	1	4	17	3	1	3	2	4	0	0	4	3	5	3	4	2	3	4	1
	2	2	20	2	1	3	3	4	0	0	3	3	4	5	5	3	3	2	2
	2	3	11	2	2	3	4	5	1	1	5	3	5	5	5	5	2	4	2
	2	3	17	3	1	3	5	2	0	1	5	1	5	5	4	2	2	1	1
	2	3	49	3	1	3	5	5	0	0	5	3	5	4	4	4	2	4	2
	2	2	6	0	1	3	2	4	0	0	2	2	4	5	5	3	1	4	2
	2	3	13	4	1	3	4	3	0	0	1	3	3	5	4	2	2	4	2
	2	3	1	3	2	3	4	5	0	0	4	2	5	5	5	4	1	3	2
	1	3	17	3	1	1	4	5	1	0	5	5	5	5	5	1	1	3	1
	2	3	6	4	2	3	1	3	0	0	5	1	5	5	5	1	3	4	2
	2	3	6	4	2	3	2	5	0	0	1	3	4	5	5	4	2	4	2
	2	4	17	3	1	3	4	2	0	0	4	4	4	5	5	1	2	4	1
	1	3	17	2	1	3	4	3	0	0	3	1	5	5	5	3	1	4	1
	1	3	17	0	1	3	3	4	0	0	5	4	4	5	5	4	1	3	1
	2	3	17	2	1	3	4	3	0	0	4	3	4	5	5	3	3	2	1
	2	3	5	2	1	3	3	3	0	0	3	3	3	3	4	1	2	3	2
	1	3	17	1	2	2	4	4	0	0	5	3	4	5	5	4	3	4	1
	1	3	17	2	1	3	3	3	0	0	5	2	4	2	5	3	3	4	1
	1	3	17	2	2	3	3	2	0	0	3	3	3	4	5	4	3	4	1
	1	3	17	2	1	3	5	3	0	0	5	1	4	5	4	1	3	4	1
	2	4	17	1	2	3	3	4	0	0	4	4	4	5	2	4	1	3	1
	1	3	17	3	1	3	3	3	1	1	5	3	5	5	5	1	2	4	1
	2	3	17	2	1	3	3	4	0	1	2	3	4	4	4	3	1	3	1
	1	3	17	2	2	3	4	4	0	0	5	5	4	5	5	4	3	4	1
	2	2	17	2	1	3	2	4	1	0	2	2	4	1	1	1	2	4	1
	2	4	17	3	1	3	2	2	0	0	3	3	3	4	5	2	2	4	1
	1	3	17	3	1	3	2	2	0	0	5	2	4	4	5	4	3	4	1
	1	5	7	3	2	3	3	3	0	0	4	4	4	3	5	3	2	3	2
	2	2	5	2	1	3	1	1	0	0	1	1	1	1	1	1	3	4	2
	2	3	17	3	1	3	1	1	0	0	1	1	1	4	4	1	3	4	1
	2	4	17	3	1	3	2	4	0	0	3	1	4	5	5	4	2	4	1
	1	3	17	2	1	3	4	3	0	0	2	2	2	4	5	1	1	2	1
	2	3	17	3	1	3	2	5	0	0	1	1	5	5	5	2	4	3	1
	2	3	17	2	1	3	2	4	1	1	4	4	4	5	3	3	1	3	1
	1	4	17	1	1	3	4	5	0	0	5	4	5	5	5	4	2	4	1
	1	3	17	2	1	3	4	2	1	1	5	3	3	2	5	1	1	4	1
	1	3	17	2	1	3	2	4	0	0	5	4	5	4	3	1	2	4	1
	2	4	17	2	2	3	2	1	0	0	5	1	5	4	5	1	2	4	1
	2	4	36	4	2	3	2	3	0	0	5	3	4	4	4	5	4	3	2
	1	2	17	0	1	3	4	4	0	0	4	3	3	5	5	1	2	4	1
	1	2	17	2	1	1	2	4	0	0	5	4	5	4	5	3	1	4	1
	2	2	17	0	4	3	4	4	0	0	4	1	5	5	4	4	1	4	1
	1	2	17	0	1	3	5	5	1	1	5	3	5	5	5	5	1	4	1
	1	2	17	0	4	3	5	3	0	1	5	4	4	5	2	5	1	4	1
	2	2	17	0	4	3	5	1	0	0	5	1	4	3	1	1	1	4	1
	2	2	17	0	4	3	5	1	0	0	1	2	5	4	4	1	2	4	1
	2	2	17	0	4	3	5	1	1	1	5	3	5	4	4	3	1	3	1
	2	2	17	0	4	3	4	2	0	0	5	2	2	5	4	2	1	2	1
	1	4	17	4	1	3	5	2	0	0	5	5	5	5	5	1	3	2	1
	1	3	17	1	1	3	4	3	0	0	5	3	5	5	5	4	2	4	1
	1	2	17	0	1	2	3	3	0	0	2	2	4	5	5	4	2	4	1
	2	4	17	4	1	3	2	3	0	0	5	3	5	4	4	1	2	4	1
	2	3	17	1	1	3	3	2	0	0	5	2	2	1	1	1	2	4	1
	1	3	17	3	1	3	4	3	0	0	5	2	5	5	5	3	2	4	1
	2	4	17	1	1	3	4	2	0	0	3	2	3	3	3	1	1	4	1
	1	4	17	4	1	3	3	3	1	0	4	2	2	5	5	1	1	4	1
	2	4	17	4	1	3	4	4	1	1	4	4	5	4	4	4	1	2	1
	2	2	26	2	2	3	5	1	0	0	5	1	1	5	5	1	1	3	2
	2	4	17	1	1	3	4	4	0	0	5	4	4	5	5	5	3	4	1
	2	3	17	2	1	3	4	5	0	0	5	4	5	5	5	5	1	4	1
	1	3	17	2	1	3	2	3	0	0	5	3	5	4	5	3	3	4	1
	1	3	17	2	2	3	1	5	1	1	4	4	4	5	5	4	2	3	1
	1	3	17	8	1	3	2	2	0	0	3	3	3	5	5	5	3	4	1
	0	5	17	4	1	3	4	4	0	0	4	2	4	1	4	1	3	4	1
	2	3	17	1	1	3	1	1	0	0	4	1	5	5	5	5	3	4	1
	2	4	17	4	1	3	3	3	0	0	5	1	2	5	5	1	3	4	1
	2	2	17	0	1	3	4	3	0	0	5	1	5	3	3	4	2	4	1
	2	4	28	4	2	3	1	2	0	0	5	1	4	5	3	1	3	4	2
	2	2	17	2	1	3	2	1	0	0	5	3	3	2	1	1	3	4	1
	2	4	17	3	1	3	5	2	0	0	4	1	4	4	1	2	1	4	1
	2	3	17	0	1	3	3	4	1	0	5	5	5	5	4	2	2	4	1
	1	4	17	1	1	3	4	4	0	0	4	1	4	3	2	1	2	4	1
	1	3	17	3	1	3	5	3	1	1	5	3	5	5	1	2	1	4	1
	1	4	12	3	1	3	4	1	0	0	5	1	4	3	1	1	2	4	2
	0	4	17	3	1	3	3	3	0	0	3	3	3	3	5	3	3	4	1
	1	3	26	0	1	3	5	4	0	0	5	2	5	5	5	3	1	4	2
	1	3	17	3	1	3	2	2	0	0	4	4	4	4	2	1	3	4	1
	2	4	17	3	2	3	3	3	0	0	5	3	5	3	1	3	3	4	1
	2	4	17	4	1	3	5	2	0	0	4	2	4	2	5	1	2	4	1
	1	3	17	2	1	3	5	2	0	0	5	5	5	5	1	1	2	4	1
	1	3	17	1	1	3	2	1	0	0	4	2	4	1	1	1	2	4	1
	1	3	17	0	1	3	3	3	0	0	4	4	4	5	5	5	1	3	1
	1	4	17	1	3	3	3	2	0	0	5	3	4	5	5	3	3	4	1
	1	3	17	1	1	3	4	4	0	0	5	2	4	4	4	3	2	4	1
	1	3	17	2	1	3	3	4	0	0	4	4	4	5	5	2	3	4	1
	1	3	17	2	1	3	4	3	0	0	4	1	4	4	1	1	3	4	1
	2	3	17	2	2	3	4	5	0	0	2	1	4	5	2	1	1	2	1
	2	4	5	4	1	3	5	3	0	1	4	4	4	5	5	3	1	4	2
	1	3	17	3	1	2	3	4	0	0	4	1	4	3	2	1	3	4	1
	0	3	17	3	1	3	2	1	0	0	5	4	4	4	3	4	3	4	1
	2	4	17	2	1	3	3	5	0	0	2	1	5	5	1	5	1	2	1
	2	3	17	2	2	3	3	4	0	0	5	3	3	5	5	3	1	4	1
	2	3	31	1	4	3	2	3	1	1	5	1	5	2	1	1	1	4	2
	1	4	17	1	1	3	4	4	0	0	5	1	4	5	5	2	3	4	1
	2	3	17	3	1	3	3	4	0	0	4	5	4	4	4	4	3	4	1
	1	4	17	1	1	3	2	5	0	0	5	1	4	4	2	1	2	4	1
	1	3	17	2	1	3	4	2	0	0	5	1	5	5	5	1	3	4	1
	1	3	17	2	1	3	4	4	0	0	5	3	3	4	2	2	3	4	1
	0	3	17	3	1	3	4	3	0	0	4	2	4	4	5	3	3	4	1
	1	4	17	3	1	3	3	2	0	0	3	1	1	1	1	1	2	4	1
	2	2	17	2	1	3	4	4	0	0	3	5	4	3	3	1	2	4	1
	1	3	17	2	1	3	4	4	0	0	5	1	5	4	2	1	2	3	1
	1	2	17	3	1	3	2	2	0	0	4	4	4	3	1	1	3	4	1
	1	4	17	1	3	3	1	1	0	0	3	2	4	1	5	4	3	4	1
	2	2	17	0	1	3	3	2	0	0	4	2	2	3	3	1	3	4	1
	2	3	17	3	1	3	3	3	0	0	4	1	4	3	5	1	3	4	1
	1	4	17	3	1	3	4	4	1	0	4	1	1	2	3	4	3	4	1
	2	4	17	4	1	3	2	2	0	0	5	1	4	1	1	1	2	4	1
	2	3	17	2	1	3	5	3	1	0	3	1	1	3	1	3	1	2	1
	1	3	17	8	1	3	4	4	0	1	5	3	5	5	3	3	1	4	1
	1	2	17	2	1	3	4	4	0	0	1	1	1	1	1	1	1	4	1
	2	3	17	1	1	3	4	4	0	0	4	1	5	5	5	4	3	4	1

## Sheet: Dataset454_A_Period 2
Abbreviation of variable	Gender	Age	Country_of_work	Scientific_position	OECD	A_teaching_model	A_BR	A_AR	A_Qn	A_Qa	A_Comp_pow&softw	A_Trad_conf	A_Online_conf	A_Com_apps	A_E_learn_platf	A_Social_media	A_Research	A_Grant_wr	PL_Abroad
	1	3	17	2	1	2	3	4	0	0	5	3	4	4	4	1	1	3	1
	2	3	17	2	1	1	4	3	1	1	5	4	3	5	4	1	1	4	1
	1	2	17	2	1	2	4	2	0	0	4	4	4	3	1	1	2	4	1
	1	3	17	3	3	2	3	1	0	0	5	4	4	4	4	4	3	4	1
	1	3	17	1	1	2	4	3	0	0	5	5	5	5	3	3	1	3	1
	2	3	24	3	1	2	5	3	1	1	5	5	3	4	3	4	1	4	2
	1	3	17	2	1	2	3	5	0	0	4	4	4	5	5	1	3	4	1
	1	3	17	3	1	2	4	2	0	0	5	5	4	5	4	5	1	4	1
	1	2	17	0	1	2	3	3	1	1	-1	4	5	5	5	5	1	2	1
	2	4	17	2	1	2	3	4	0	0	3	2	4	3	3	3	1	3	1
	1	3	17	8	5	3	5	5	1	1	5	4	5	5	5	5	2	4	1
	1	3	17	3	1	2	4	2	0	0	5	3	4	3	2	1	3	4	1
	2	4	17	3	2	2	3	3	0	0	3	4	2	2	2	2	1	4	1
	1	3	17	2	4	2	2	4	0	0	5	3	3	5	1	1	2	3	1
	1	4	26	4	1	2	2	5	0	0	4	3	4	4	1	1	2	4	2
	2	3	17	3	1	2	4	4	1	1	5	2	4	4	4	1	1	2	1
	1	3	17	0	1	1	4	4	0	0	4	2	5	3	2	3	1	3	1
	1	4	34	3	1	2	4	3	1	0	4	5	2	3	5	4	1	3	2
	1	4	17	2	1	2	3	4	1	0	3	3	3	3	5	1	1	4	1
	1	4	17	1	2	2	3	3	0	0	5	4	4	5	4	3	2	4	1
	1	4	17	3	1	2	3	4	0	0	4	4	4	2	1	1	1	4	1
	2	3	17	2	1	1	4	3	0	0	3	3	3	1	3	5	4	3	1
	2	3	23	4	1	2	5	4	1	1	5	3	5	4	5	2	1	3	2
	2	4	23	3	1	2	5	4	0	0	4	4	2	4	4	3	2	4	2
	2	3	17	2	1	2	5	5	1	0	4	4	4	3	3	3	1	4	1
	2	2	17	0	1	2	2	3	0	0	4	4	4	3	2	2	2	3	1
	1	3	17	2	1	2	3	3	0	1	4	4	5	3	2	3	3	4	1
	2	4	13	2	1	2	3	4	1	1	5	2	4	3	4	4	2	4	2
	1	3	17	3	1	3	4	4	1	1	4	2	5	3	3	1	1	4	1
	1	3	17	3	1	2	3	5	0	0	5	4	4	4	4	1	1	4	1
	1	3	17	2	1	2	3	3	0	0	5	5	4	3	3	3	2	4	1
	1	5	17	4	1	2	4	3	1	0	2	5	3	3	2	3	1	4	1
	2	2	17	0	1	1	3	4	0	0	4	4	4	3	3	3	2	4	1
	1	3	17	1	2	2	4	5	0	0	5	5	5	4	4	4	1	4	1
	1	4	17	1	3	2	2	3	0	0	4	4	4	3	4	3	2	4	1
	1	3	17	3	1	2	3	3	1	1	5	3	4	4	4	3	2	3	1
	2	4	23	3	1	2	1	4	0	0	-1	5	4	3	3	1	2	4	2
	1	2	9	2	1	2	1	4	1	1	2	3	4	4	4	4	1	3	2
	1	3	17	3	1	1	3	4	0	0	4	2	4	3	3	1	1	4	1
	2	3	17	1	2	2	3	2	0	0	3	4	3	2	1	1	3	4	1
	2	4	23	4	1	1	5	4	1	1	5	5	4	4	5	2	1	4	2
	1	3	17	2	1	2	4	3	0	0	3	3	3	3	2	2	1	4	1
	1	3	17	2	1	2	5	3	0	0	4	4	4	4	4	4	1	4	1
	1	4	12	3	1	2	3	5	0	0	3	4	4	5	5	2	2	4	2
	2	4	17	3	1	2	4	4	0	0	4	5	3	3	4	2	2	3	1
	1	4	17	4	1	2	4	3	1	0	4	4	4	4	3	1	1	3	1
	1	4	17	4	1	2	3	4	0	0	5	4	4	3	4	3	1	4	1
	1	3	17	2	1	2	5	5	1	1	4	5	5	5	5	2	2	4	1
	2	3	17	2	1	2	3	3	0	0	4	3	4	4	2	1	2	4	1
	1	4	23	3	1	2	4	5	0	0	3	3	3	4	5	3	2	4	2
	2	2	17	1	1	2	3	3	0	0	4	4	2	1	1	2	2	4	1
	1	2	17	2	1	2	5	2	1	0	5	5	5	1	1	1	1	4	1
	2	4	17	4	1	2	4	3	1	0	4	4	5	5	5	3	1	2	1
	1	3	17	2	1	2	3	3	0	0	5	4	4	3	3	1	2	4	1
	1	3	17	3	1	2	3	3	0	0	3	5	4	3	3	3	1	3	1
	1	3	17	3	1	2	5	5	0	0	3	3	3	4	5	3	2	4	1
	1	3	17	3	1	2	4	4	0	0	4	4	4	4	4	2	1	4	1
	1	3	17	3	1	2	4	2	0	0	5	5	5	3	3	1	1	4	1
	2	3	29	3	2	2	4	4	1	1	5	4	4	4	2	1	3	2	2
	2	2	17	2	1	2	3	3	0	0	4	4	5	3	2	2	3	2	1
	1	2	6	0	1	2	3	4	0	0	4	4	4	4	2	1	1	4	2
	2	3	17	2	1	2	3	4	0	0	5	5	4	4	3	2	1	3	1
	1	2	17	8	1	2	3	3	0	0	3	4	5	2	1	1	1	4	1
	2	4	17	3	1	2	3	2	0	0	5	3	5	3	2	1	3	4	1
	1	3	29	2	2	2	4	5	0	0	5	2	4	4	4	2	2	3	2
	2	3	17	2	1	2	3	5	0	0	5	5	5	4	4	4	1	4	1
	1	3	6	0	2	2	5	5	1	1	5	5	5	5	5	2	1	3	2
	1	3	17	2	1	2	5	2	0	0	4	3	3	3	1	2	2	3	1
	1	3	17	2	1	2	3	3	1	0	4	4	5	2	1	4	2	4	1
	1	4	29	4	1	2	3	3	0	0	4	4	4	3	3	2	1	2	2
	2	2	17	0	1	2	5	3	0	0	5	4	4	3	2	2	1	3	1
	2	3	17	1	1	3	4	4	0	0	4	5	4	4	4	3	1	4	1
	1	4	17	4	1	2	3	3	0	0	3	5	4	4	4	2	1	3	1
	2	3	29	3	4	3	4	4	1	1	5	3	4	4	4	4	1	2	2
	2	3	24	3	1	3	4	5	1	1	2	3	4	3	4	4	2	3	2
	2	3	4	4	1	2	2	4	0	0	3	3	3	1	1	1	2	4	2
	1	3	17	3	1	2	4	1	0	0	4	4	4	2	1	1	2	4	1
	2	2	4	8	1	2	4	5	1	1	5	5	5	4	4	4	1	3	2
	1	3	4	2	1	2	4	4	0	0	5	2	4	3	3	3	2	4	2
	1	3	4	3	1	2	4	4	0	0	5	4	4	3	4	4	2	4	2
	2	3	29	3	2	2	4	3	0	0	4	4	2	3	3	2	1	3	2
	1	3	29	3	2	2	4	3	0	1	5	5	5	4	3	3	1	3	2
	2	3	29	3	2	2	4	4	0	0	4	4	4	3	1	2	1	4	2
	2	3	17	2	2	2	2	4	0	0	5	3	4	4	1	2	2	4	1
	1	3	29	3	2	2	3	3	0	1	4	4	4	4	4	4	1	3	2
	1	3	18	3	1	2	3	4	0	0	5	4	4	4	4	2	3	4	2
	1	3	18	4	1	2	3	4	0	0	5	4	5	4	4	2	2	3	2
	1	2	9	0	1	2	5	5	1	1	5	3	5	5	3	5	1	3	2
	1	3	29	2	1	2	3	2	0	0	5	4	5	4	4	4	3	4	2
	1	3	17	2	1	3	2	5	0	0	5	3	5	5	4	2	3	4	1
	1	4	29	3	1	2	4	3	1	0	4	4	3	2	3	2	1	2	2
	2	3	4	3	1	3	4	4	1	1	5	2	4	4	4	3	2	4	2
	2	4	29	3	2	2	2	5	1	1	5	4	4	2	4	2	3	2	2
	2	3	17	2	1	2	2	3	0	0	3	3	3	3	2	2	2	4	1
	1	4	29	3	1	2	4	4	1	1	5	3	4	4	4	4	1	3	2
	1	3	4	4	1	2	3	4	0	1	4	4	4	4	5	3	1	3	2
	2	3	29	1	3	2	3	4	0	0	4	5	5	4	4	4	1	2	2
	2	3	29	3	1	2	4	4	1	1	5	4	4	4	4	4	1	3	2
	0	3	17	3	1	1	4	4	1	1	5	5	5	2	2	3	1	4	1
	2	3	17	2	1	2	4	4	0	0	5	4	4	4	4	1	1	3	1
	1	4	29	2	1	2	2	4	0	0	4	2	4	2	2	2	1	2	2
	2	3	17	1	1	2	5	5	1	1	5	2	3	4	5	4	1	4	1
	1	4	17	4	1	2	2	4	0	1	4	5	4	2	1	3	1	3	1
	2	4	17	3	1	2	2	2	0	0	3	3	3	3	3	1	1	3	1
	2	3	17	3	1	2	3	4	0	0	4	3	4	4	4	1	3	4	1
	1	2	17	0	1	1	4	2	1	0	5	4	4	4	4	1	1	3	1
	1	5	17	4	1	2	3	3	0	0	4	4	4	4	4	1	3	4	1
	2	3	29	1	2	2	3	3	0	1	4	3	4	2	3	4	2	3	2
	1	3	17	3	1	2	5	3	0	0	5	3	4	5	4	5	1	4	1
	1	4	29	3	1	2	4	5	0	0	5	3	4	3	3	5	2	4	2
	2	3	17	2	1	2	2	2	1	1	3	4	4	3	1	2	1	4	1
	2	3	26	3	1	2	3	3	0	0	4	4	4	4	5	1	3	4	2
	2	3	17	3	1	2	4	4	1	0	4	5	4	4	4	5	1	3	1
	1	4	17	3	1	2	2	4	0	1	5	4	3	3	2	2	1	3	1
	1	3	17	0	3	2	2	5	1	0	5	4	4	4	4	3	3	4	1
	1	2	17	2	1	3	2	3	0	1	2	3	2	3	2	3	4	3	1
	2	4	29	2	3	2	4	4	1	0	4	4	5	4	4	4	1	3	2
	2	5	37	4	2	2	3	4	0	0	3	5	3	3	5	1	1	3	2
	2	3	4	3	1	1	3	3	0	0	4	4	3	2	4	1	2	4	2
	1	3	39	2	1	2	4	4	0	0	4	4	4	5	3	2	3	4	2
	1	3	13	3	1	2	5	3	0	0	4	4	4	4	3	3	1	4	2
	1	3	6	2	3	3	3	4	0	0	5	3	4	5	5	1	1	4	2
	1	4	29	3	2	2	3	2	0	0	5	2	2	2	2	1	1	3	2
	1	4	29	3	2	2	3	4	1	1	4	3	3	3	3	3	1	4	2
	1	3	34	3	1	2	1	5	0	0	3	4	4	4	4	1	2	4	2
	1	3	17	2	1	2	3	2	1	0	4	4	4	4	5	1	1	4	1
	2	3	17	2	1	2	4	3	1	1	5	5	5	4	5	4	1	4	1
	2	4	29	4	1	2	2	4	1	1	4	5	4	5	4	3	2	4	2
	2	3	29	4	1	2	2	2	1	1	5	4	5	3	3	3	3	1	2
	2	3	17	2	1	2	3	3	1	0	5	4	4	3	2	3	1	3	1
	2	3	6	2	2	2	4	4	0	0	5	5	3	4	4	2	3	2	2
	1	3	34	2	1	2	3	3	0	0	4	4	2	4	4	2	2	4	2
	2	3	17	2	1	2	4	4	0	0	4	4	4	4	4	1	1	3	1
	2	4	2	2	1	2	3	4	1	0	3	4	4	3	2	1	1	4	2
	2	4	13	2	1	3	2	5	0	0	5	2	3	4	4	1	1	3	2
	1	2	40	1	4	2	2	2	0	0	3	3	3	3	3	3	2	3	2
	1	4	5	2	1	2	2	4	0	0	5	4	5	4	4	4	3	4	2
	2	4	29	4	2	3	3	4	0	0	5	3	5	4	4	1	4	2	2
	1	4	10	2	1	2	4	4	1	1	4	4	4	4	4	4	1	3	2
	2	4	12	4	1	2	5	3	1	1	2	4	4	4	3	1	2	3	2
	2	4	8	4	2	2	3	4	0	0	5	4	4	4	3	2	1	2	2
	2	3	31	1	1	2	4	5	1	1	4	4	5	5	4	5	1	4	2
	2	3	3	4	1	2	4	4	1	1	4	4	4	4	4	4	1	4	2
	1	4	17	3	1	2	4	2	1	1	5	5	5	2	3	2	2	3	1
	2	4	3	4	1	2	4	4	1	0	3	3	4	4	4	4	2	4	2
	2	5	42	4	2	2	2	4	0	0	4	4	4	4	5	3	2	4	2
	1	4	42	4	1	2	3	5	0	0	5	4	2	5	4	4	2	3	2
	2	4	26	4	2	2	5	5	0	0	3	3	3	5	4	1	2	3	2
	2	4	6	4	2	2	4	4	0	0	3	2	4	5	5	2	3	2	2
	1	3	29	2	1	2	3	4	1	0	4	3	4	4	2	1	1	4	2
	1	2	17	1	1	2	3	3	1	0	4	4	4	3	1	1	2	1	1
	1	3	4	3	1	2	3	4	0	1	5	5	5	1	1	1	2	4	2
	2	3	26	0	2	2	5	4	1	1	4	4	4	2	5	3	2	4	2
	1	3	17	2	1	2	5	3	1	1	5	4	4	4	1	4	1	4	1
	2	4	26	0	1	3	4	4	0	0	5	4	4	3	2	4	1	4	2
	2	5	26	5	1	2	4	3	0	0	4	4	4	3	3	3	2	4	2
	1	4	32	2	1	2	4	4	0	0	3	4	4	4	4	4	2	4	2
	1	2	3	1	1	2	2	3	0	0	4	5	4	3	3	4	2	4	2
	1	3	3	3	1	2	3	3	0	0	3	3	3	3	3	3	4	3	2
	1	4	29	4	6	2	3	3	1	1	4	4	4	1	1	1	1	2	2
	1	2	17	2	3	2	3	3	0	0	5	3	3	4	4	4	3	4	1
	1	2	29	8	1	2	5	5	1	0	5	5	5	4	3	5	2	3	2
	2	4	29	3	2	2	1	5	1	1	5	5	5	5	5	5	1	4	2
	2	4	6	4	2	2	2	4	0	0	4	4	3	4	4	3	1	3	2
	2	2	3	3	1	3	2	3	0	0	3	3	3	4	5	4	2	3	2
	1	2	3	0	1	2	2	5	0	1	5	4	4	4	3	2	1	2	2
	2	2	3	2	1	2	3	3	1	1	2	2	2	3	2	4	1	3	2
	1	3	17	3	1	2	5	1	0	0	4	4	3	3	5	1	1	3	1
	2	2	3	0	1	2	2	1	1	0	5	2	4	4	4	4	1	4	2
	1	2	17	2	1	2	4	3	1	1	4	4	4	4	3	4	1	2	1
	2	2	17	2	1	2	3	4	0	1	5	3	3	3	3	1	1	4	1
	1	2	17	2	1	2	4	4	0	1	4	4	4	2	2	2	1	3	1
	1	3	17	2	1	2	4	2	0	0	5	5	5	4	5	2	3	4	1
	1	2	17	8	1	2	5	5	1	0	5	4	4	3	3	2	2	4	1
	2	3	15	4	1	2	4	4	0	0	5	2	5	5	5	4	1	4	2
	2	3	41	3	1	2	3	5	0	0	4	3	3	4	4	4	1	2	2
	2	2	17	1	1	2	3	1	0	0	5	3	5	3	3	1	2	4	1
	2	4	13	4	1	2	4	2	0	0	5	4	4	4	2	2	1	4	2
	2	2	3	0	1	2	2	4	0	0	5	4	4	3	2	3	1	2	2
	2	2	3	0	1	2	3	3	0	1	4	3	3	1	2	4	1	4	2
	2	3	3	4	1	2	4	4	1	1	5	5	5	5	4	4	1	3	2
	1	2	3	0	1	2	3	4	0	1	5	5	5	5	4	4	1	3	2
	1	2	3	0	1	2	2	5	0	0	5	3	5	3	3	4	1	2	2
	2	3	31	1	1	2	5	5	1	1	5	2	5	5	5	5	2	3	2
	1	3	17	0	1	2	3	3	0	0	5	3	4	4	4	2	1	3	1
	2	2	17	2	2	2	5	5	0	0	4	4	4	4	5	5	1	3	1
	2	3	17	2	1	2	3	5	1	1	5	4	5	4	5	5	4	2	1
	1	3	18	3	1	2	4	5	1	1	5	5	5	3	5	5	2	3	2
	1	2	17	0	2	2	4	5	0	1	4	4	3	3	4	2	1	2	1
	1	3	17	0	1	2	4	4	0	0	4	3	4	4	3	3	1	2	1
	2	3	34	3	1	2	4	4	0	0	2	3	3	2	2	1	4	3	2
	1	3	17	2	1	2	3	3	1	0	4	2	5	5	5	1	2	3	1
	1	4	29	2	2	2	3	4	1	1	4	4	3	4	4	3	2	3	2
	1	5	17	4	1	2	4	4	1	1	4	3	3	4	4	2	1	3	1
	2	2	3	0	1	2	3	5	0	1	5	3	4	4	3	4	1	2	2
	1	3	17	2	1	3	2	4	0	0	4	5	4	4	4	2	1	2	1
	1	4	26	2	2	2	4	5	0	1	5	5	5	5	2	2	2	4	2
	1	2	3	0	1	2	5	5	1	1	4	2	5	5	5	5	1	2	2
	1	4	17	1	1	2	3	3	0	0	3	4	4	4	4	1	3	4	1
	1	3	29	3	1	2	4	2	0	1	4	4	3	3	2	1	1	4	2
	1	4	17	3	1	2	2	4	1	1	4	5	4	4	3	1	1	4	1
	2	3	17	2	1	2	2	5	0	0	4	5	4	4	4	1	1	4	1
	1	3	17	2	1	2	4	4	0	0	2	4	3	4	4	4	1	4	1
	2	2	17	1	1	1	4	4	0	0	5	4	2	2	2	2	1	4	1
	1	2	17	0	1	2	4	4	0	0	5	4	4	2	2	1	1	4	1
	2	3	29	2	4	2	4	4	0	1	4	4	4	4	4	4	1	3	2
	2	2	3	8	1	2	3	4	0	0	5	4	4	4	4	4	1	2	2
	1	3	3	4	2	1	3	4	0	1	5	2	5	5	3	4	1	2	2
	1	2	18	0	1	2	5	4	1	1	5	4	5	4	3	3	1	4	2
	2	4	35	2	2	2	2	2	0	0	3	3	3	4	2	2	2	4	2
	2	4	18	4	1	2	3	2	0	0	4	3	3	4	4	3	3	4	2
	1	3	34	3	1	2	3	3	1	1	3	3	3	2	2	4	2	4	2
	2	4	17	4	1	2	5	4	0	1	5	5	4	5	5	4	1	4	1
	2	3	15	3	1	2	4	4	0	0	4	5	5	5	4	2	4	2	2
	1	2	17	0	1	2	4	4	0	0	5	4	4	5	4	4	1	4	1
	2	3	3	3	1	2	4	5	1	1	5	3	4	4	4	4	3	2	2
	1	3	3	3	1	2	3	4	1	1	4	4	4	4	4	4	1	2	2
	1	2	3	1	3	2	4	4	0	0	4	4	4	4	4	4	1	3	2
	1	2	35	2	2	1	3	4	0	0	4	4	4	4	1	3	2	4	2
	1	2	17	0	1	2	4	4	0	0	4	4	3	3	3	2	2	3	1
	2	3	17	2	1	1	3	5	0	0	5	5	5	4	3	2	2	4	1
	1	3	3	3	1	2	3	5	0	0	5	5	5	3	1	3	2	3	2
	1	3	17	2	1	2	4	5	1	0	5	5	5	5	5	5	1	4	1
	1	3	35	2	1	2	2	3	1	0	4	4	4	4	3	1	3	4	2
	2	3	17	3	1	2	3	4	0	0	5	4	4	4	4	4	1	4	1
	2	3	6	4	1	2	2	5	0	0	4	4	4	4	1	4	2	4	2
	2	4	17	4	1	2	2	4	0	1	4	5	2	2	2	1	1	4	1
	2	2	9	0	3	2	2	5	1	1	5	4	5	4	4	4	2	3	2
	1	4	17	4	1	2	2	4	0	0	4	4	4	3	3	3	3	4	1
	2	3	13	3	1	2	1	5	1	0	4	4	4	4	4	5	1	3	2
	2	2	17	2	1	2	4	4	0	0	4	2	4	2	2	1	1	3	1
	1	4	25	4	1	2	3	4	1	1	5	3	5	5	5	5	3	2	2
	2	2	17	2	1	2	2	4	0	0	-1	3	5	3	1	1	1	4	1
	1	2	18	0	1	2	4	3	0	0	3	5	4	4	5	3	1	2	2
	1	4	17	1	1	2	3	3	1	0	4	4	4	3	3	3	1	4	1
	1	4	37	4	1	2	4	5	0	0	5	4	5	5	5	1	4	2	2
	2	3	17	3	1	2	5	2	0	0	5	3	3	1	2	1	2	4	1
	2	4	43	2	1	3	5	2	0	0	5	2	5	5	5	5	3	4	2
	1	4	43	4	1	2	4	5	0	0	5	5	5	4	5	3	2	4	2
	1	4	43	0	1	2	4	4	0	1	5	5	5	5	5	3	1	2	2
	1	3	17	2	1	2	5	3	0	1	3	3	3	4	1	1	1	3	1
	1	3	43	2	1	2	3	3	0	0	4	4	3	3	4	1	2	4	2
	1	4	43	2	1	2	4	2	0	0	5	4	4	5	5	3	1	4	2
	1	4	43	3	1	2	5	4	1	1	3	4	5	4	4	3	1	4	2
	2	3	43	2	1	2	3	3	0	0	3	3	3	2	2	1	3	4	2
	2	4	43	2	2	2	5	3	0	0	5	5	5	4	4	1	2	4	2
	1	2	17	0	1	2	5	5	0	0	4	5	5	3	4	1	2	4	1
	1	2	17	2	1	2	4	4	1	1	5	4	4	4	1	1	1	2	1
	1	4	43	2	1	2	2	5	0	1	5	5	4	3	3	1	2	4	2
	1	2	17	1	1	2	3	2	0	0	4	2	2	2	2	1	2	4	1
	1	2	17	0	1	2	4	4	0	0	5	5	5	4	3	4	1	3	1
	1	2	34	1	1	2	4	4	1	1	5	5	3	4	4	4	1	4	2
	2	4	26	4	2	2	2	5	0	0	2	5	3	4	5	3	2	4	2
	2	3	5	2	1	2	3	4	0	0	4	3	4	5	5	3	3	4	2
	1	3	17	1	1	3	3	3	0	0	4	4	4	5	4	1	2	4	1
	2	4	19	1	1	2	5	5	1	1	4	4	4	5	5	5	1	3	2
	2	2	17	2	1	2	4	2	0	0	4	4	2	2	2	1	1	4	1
	1	3	17	2	1	2	3	4	1	1	5	5	3	4	3	2	1	3	1
	1	3	13	2	1	2	1	5	0	0	5	5	4	3	1	1	3	4	2
	2	5	6	5	1	2	3	4	0	0	4	4	4	3	3	3	1	3	2
	2	3	10	2	1	2	5	4	1	1	5	4	4	4	4	4	1	4	2
	2	3	21	1	1	2	4	4	1	1	4	3	5	4	3	4	1	4	2
	2	3	13	2	1	2	2	4	0	0	3	4	3	3	3	2	2	4	2
	2	3	27	1	1	2	4	5	1	1	5	5	5	5	5	4	1	2	2
	2	4	26	4	2	2	2	5	0	0	3	3	3	4	5	3	2	4	2
	2	4	17	4	1	1	3	3	1	1	4	5	3	3	2	2	2	4	1
	1	3	17	3	2	2	4	2	0	0	4	3	4	4	4	3	1	3	1
	1	3	17	2	1	2	5	5	1	1	2	4	4	5	5	5	2	1	1
	1	4	29	4	1	2	4	3	0	0	5	3	3	4	5	3	1	3	2
	0	3	16	1	1	2	1	4	0	0	4	4	4	3	1	3	2	4	2
	2	3	22	3	1	2	3	3	0	0	4	5	4	4	4	5	1	4	2
	2	3	22	4	1	2	4	4	0	0	5	3	5	5	5	4	1	2	2
	2	4	17	1	2	1	2	4	0	0	5	4	2	4	3	1	3	4	1
	1	3	5	2	1	1	2	4	0	0	5	4	4	3	3	3	2	3	2
	1	4	17	3	1	2	4	4	0	0	3	4	4	4	1	2	2	4	1
	2	3	5	3	1	1	2	4	0	0	5	4	4	3	2	1	3	4	2
	2	4	5	2	1	1	2	5	0	0	5	1	1	2	5	1	2	4	2
	1	4	17	3	2	2	2	4	0	0	4	4	2	3	3	2	3	4	1
	2	4	17	2	1	1	3	3	0	0	2	4	3	3	3	1	1	4	1
	2	5	5	4	2	1	2	5	0	1	1	1	2	4	4	3	2	3	2
	2	2	5	2	1	1	3	4	0	0	5	3	3	4	2	1	2	4	2
	2	3	17	3	1	2	3	4	0	0	4	4	4	4	4	3	1	3	1
	1	4	22	8	2	2	1	5	0	0	5	3	4	4	4	5	1	2	2
	2	4	29	2	1	2	4	4	0	0	2	2	2	4	4	2	2	3	2
	2	5	17	5	4	2	3	3	0	0	5	4	3	4	5	3	3	1	1
	1	4	32	2	1	1	4	4	0	0	3	4	4	4	4	4	2	3	2
	1	4	17	3	1	2	3	4	1	0	5	4	4	4	4	3	1	4	1
	2	3	17	3	1	1	2	4	0	0	3	3	3	4	3	4	1	3	1
	2	5	17	4	2	2	3	4	0	0	1	5	5	5	5	2	1	3	1
	1	4	17	3	1	2	4	5	0	1	5	5	5	5	4	4	1	4	1
	2	4	17	3	1	1	3	5	0	0	3	4	3	5	4	3	1	4	1
	2	4	17	4	1	1	2	4	1	1	4	4	4	4	4	4	3	4	1
	1	4	17	4	1	2	3	4	1	0	4	4	3	5	4	2	1	4	1
	2	4	17	3	1	2	2	5	0	0	5	5	3	3	4	4	2	4	1
	2	5	6	5	1	2	4	4	0	0	5	4	3	4	2	1	1	4	2
	1	4	17	4	1	2	2	4	0	1	1	3	4	5	4	1	2	4	1
	2	4	17	3	1	2	3	4	0	0	5	4	4	4	4	2	2	4	1
	1	4	17	3	1	2	2	5	0	0	5	4	4	4	4	1	1	2	1
	2	3	17	3	1	2	2	5	0	0	4	4	4	4	5	2	2	4	1
	0	4	17	4	1	2	4	1	0	0	2	2	3	4	4	3	2	3	1
	2	4	17	4	1	2	5	5	1	1	5	5	3	4	4	4	1	4	1
	2	4	13	8	1	2	1	5	0	0	3	5	4	5	3	5	1	3	2
	1	3	17	3	1	2	5	2	1	1	5	3	5	4	4	2	1	2	1
	2	4	17	4	1	2	4	3	1	1	4	4	4	3	4	3	2	3	1
	2	4	31	3	1	2	4	5	1	1	5	3	5	5	4	4	3	4	2
	2	3	19	8	4	3	5	4	1	1	4	3	3	3	4	4	1	4	2
	1	3	17	1	1	1	3	4	0	0	5	5	4	4	3	3	2	4	1
	1	2	17	2	1	2	3	4	0	0	3	4	5	5	5	4	2	3	1
	2	4	17	1	1	2	4	2	0	0	5	2	4	5	5	2	3	4	1
	1	4	17	3	1	1	5	3	0	0	5	5	5	4	3	1	1	4	1
	1	3	33	8	2	2	3	4	0	0	3	2	2	3	4	3	1	3	2
	1	3	17	1	1	1	4	5	1	0	4	4	4	3	2	1	1	4	1
	2	3	22	3	1	2	4	2	0	0	4	4	4	3	3	4	1	2	2
	1	4	17	4	1	2	2	4	0	1	4	5	5	4	4	3	1	3	1
	2	3	22	3	4	2	4	4	1	1	2	2	2	5	5	5	4	3	2
	2	4	17	3	1	2	3	5	1	0	5	5	5	5	5	1	1	3	1
	2	2	17	2	1	2	2	4	0	0	4	4	4	4	4	3	1	4	1
	2	4	17	4	1	2	2	3	1	1	4	2	4	4	4	1	1	4	1
	2	3	17	1	1	2	2	5	0	0	3	3	3	1	5	1	1	4	1
	1	3	17	2	1	1	3	4	0	0	5	1	4	3	3	1	2	3	1
	1	4	17	4	1	2	5	5	0	1	2	4	4	4	4	3	1	2	1
	1	3	17	2	2	1	4	4	1	1	3	2	2	4	5	1	1	3	1
	2	3	17	2	1	2	3	4	1	1	3	4	4	5	5	2	2	3	1
	2	3	17	2	1	2	2	5	0	0	2	2	3	4	4	1	1	3	1
	1	3	17	2	1	2	3	4	0	0	4	4	4	3	3	1	1	4	1
	1	3	6	4	1	2	3	5	0	0	5	4	5	5	5	4	3	4	2
	1	2	26	1	1	2	1	5	0	0	4	4	4	5	5	5	1	4	2
	1	3	24	8	1	2	4	4	0	0	4	2	4	4	4	4	1	2	2
	2	4	6	4	1	2	4	3	0	0	5	5	3	4	4	2	1	4	2
	2	4	6	4	1	2	2	5	0	0	3	4	3	4	5	5	1	3	2
	2	3	24	3	1	2	4	2	0	0	4	4	4	4	2	3	1	2	2
	1	3	17	2	1	2	4	2	0	1	5	2	5	4	1	5	1	4	1
	1	5	5	4	1	2	2	4	0	0	3	2	4	4	3	2	2	3	2
	1	3	17	2	1	2	4	5	0	0	3	3	4	5	5	5	1	3	1
	1	3	17	1	1	2	2	2	0	0	5	4	4	4	4	3	3	4	1
	2	4	25	3	2	2	5	4	1	1	5	5	5	5	5	5	3	4	2
	2	3	17	2	1	2	3	2	0	0	5	4	4	3	3	1	1	4	1
	2	5	5	3	1	2	5	5	1	1	4	2	3	4	4	4	1	4	2
	1	3	17	4	1	2	4	4	0	0	4	4	4	3	3	3	1	3	1
	2	2	17	2	1	1	4	3	1	0	4	4	5	3	3	2	2	3	1
	1	3	17	0	1	2	4	3	0	0	4	4	4	5	5	4	2	3	1
	2	4	17	3	1	2	4	3	0	0	4	5	3	3	4	4	1	2	1
	2	2	17	0	1	2	4	4	0	0	4	4	4	4	5	1	2	4	1
	2	3	18	4	1	2	2	3	0	0	5	5	5	5	5	5	2	3	2
	2	4	17	4	2	1	4	5	1	0	3	4	2	3	3	2	1	3	1
	1	4	17	3	1	2	2	5	0	0	4	5	5	3	4	1	2	4	1
	2	2	20	2	1	2	3	4	0	0	2	3	4	5	5	3	1	3	2
	2	3	11	2	2	2	4	5	0	1	5	3	5	5	5	5	2	4	2
	2	3	17	3	1	2	5	4	0	0	5	5	4	4	3	2	1	3	1
	2	3	49	3	1	2	5	5	1	1	5	3	5	5	5	5	3	2	2
	2	2	6	0	1	2	2	4	0	0	2	4	3	4	3	3	1	4	2
	2	3	13	4	1	2	4	3	0	0	1	3	3	4	4	2	3	4	2
	2	3	1	3	2	2	5	5	1	1	5	5	5	4	5	4	2	4	2
	1	3	17	3	1	2	4	5	1	0	5	5	5	4	3	1	1	3	1
	2	3	6	4	2	2	2	4	0	0	3	2	4	4	5	1	3	4	2
	2	3	6	4	2	2	2	5	0	0	1	3	3	5	4	4	2	4	2
	2	4	17	3	1	2	4	2	0	0	4	4	4	5	5	3	2	4	1
	1	3	17	2	1	2	4	3	0	0	3	3	5	4	4	3	2	3	1
	1	3	17	0	1	2	3	4	0	0	5	5	5	5	5	4	1	2	1
	2	3	17	2	1	2	4	3	1	1	4	3	4	4	5	3	2	3	1
	2	3	5	2	1	2	3	3	0	0	3	3	3	3	4	1	2	3	2
	1	3	17	1	2	1	4	4	1	1	5	4	4	4	5	4	2	4	1
	1	3	17	2	1	2	3	3	1	0	4	4	4	2	4	3	1	4	1
	1	3	17	2	2	2	4	4	0	0	4	3	3	3	3	4	1	4	1
	1	3	17	2	1	2	5	3	0	0	4	4	4	4	3	1	2	4	1
	2	4	17	1	2	2	3	4	0	0	4	5	4	5	2	4	1	3	1
	1	3	17	3	1	2	3	4	0	0	5	5	4	4	4	1	1	2	1
	2	3	17	2	1	2	3	4	0	0	2	4	4	4	4	3	1	2	1
	1	3	17	2	2	2	4	4	0	0	5	4	4	4	5	4	2	4	1
	2	2	17	2	1	2	2	3	0	0	4	2	4	3	2	2	3	4	1
	2	4	17	3	1	2	3	3	0	0	4	4	4	3	4	2	1	4	1
	1	3	17	3	1	2	3	2	0	0	5	5	5	4	4	4	1	2	1
	1	5	7	3	2	2	3	3	0	0	4	4	4	3	4	3	2	3	2
	2	2	5	2	1	1	2	4	0	0	2	2	2	3	1	1	3	4	2
	2	3	17	3	1	2	2	3	0	0	5	5	5	3	3	1	2	4	1
	2	4	17	3	1	2	2	4	0	0	3	1	4	5	5	4	2	4	1
	1	3	17	2	1	2	4	3	0	0	2	4	2	4	4	3	1	3	1
	2	3	17	3	1	2	2	5	0	0	1	5	4	5	4	2	3	4	1
	2	3	17	2	1	1	2	4	1	1	4	4	4	4	3	3	1	3	1
	1	4	17	1	1	1	4	5	1	0	5	4	5	4	4	4	2	4	1
	1	3	17	2	1	2	4	2	0	1	5	4	4	2	5	1	1	4	1
	1	3	17	2	1	2	2	4	0	0	4	5	4	3	2	2	2	4	1
	2	4	17	2	2	2	3	2	1	1	5	5	4	3	3	2	1	4	1
	2	4	36	4	2	2	4	4	1	1	5	4	5	4	5	5	1	3	2
	1	2	17	0	1	2	4	4	0	0	3	3	3	4	5	2	1	4	1
	1	2	17	2	1	2	2	4	0	0	5	4	5	4	5	4	2	4	1
	2	2	17	0	4	2	4	4	0	0	4	4	5	4	3	4	1	4	1
	1	2	17	0	1	2	5	5	0	1	5	5	5	3	3	4	1	3	1
	1	2	17	0	4	3	4	3	0	0	5	5	5	5	3	5	1	2	1
	2	2	17	0	4	2	5	1	0	0	5	4	2	2	1	1	1	4	1
	2	2	17	0	4	2	5	1	0	1	1	4	5	3	3	1	1	4	1
	2	2	17	0	4	2	5	3	0	1	4	5	4	4	5	3	1	2	1
	2	2	17	0	4	2	4	3	0	0	5	3	3	4	3	1	1	3	1
	1	4	17	4	1	2	5	2	0	0	5	5	5	5	5	1	1	3	1
	1	3	17	1	1	2	4	3	0	0	5	3	4	5	4	4	2	4	1
	1	2	17	0	1	2	3	3	1	0	2	4	4	5	4	4	1	3	1
	2	4	17	4	1	2	3	3	1	1	5	4	5	4	4	1	1	4	1
	2	3	17	1	1	2	3	2	0	0	5	2	2	2	1	1	2	4	1
	1	3	17	3	1	2	4	3	0	0	5	4	4	3	4	3	3	4	1
	2	4	17	1	1	2	4	2	0	0	3	4	4	2	1	1	2	4	1
	1	4	17	4	1	2	3	3	0	0	4	3	3	4	3	1	2	4	1
	2	4	17	4	1	2	4	4	1	1	4	4	5	4	4	5	1	2	1
	2	2	26	2	2	2	5	1	0	0	5	1	1	5	5	1	1	3	2
	2	4	17	1	1	2	4	4	0	0	5	4	4	5	5	5	3	4	1
	2	3	17	2	1	2	4	5	0	0	4	4	4	5	4	5	1	2	1
	1	3	17	2	1	2	4	4	0	1	5	4	5	4	5	3	2	4	1
	1	3	17	2	2	2	1	5	1	1	4	4	4	5	5	4	1	2	1
	1	3	17	8	1	2	5	5	1	1	5	4	4	3	3	3	1	2	1
	0	5	17	4	1	2	4	4	0	0	4	4	4	2	3	1	1	3	1
	2	3	17	1	1	2	4	3	0	1	4	4	4	5	5	5	2	3	1
	2	4	17	4	1	1	3	3	0	0	5	5	4	4	5	1	2	4	1
	2	2	17	0	1	3	4	3	0	0	5	4	4	3	3	4	2	4	1
	2	4	28	4	2	2	3	5	0	0	3	5	3	4	3	2	1	4	2
	2	2	17	2	1	2	3	2	0	0	5	3	3	2	1	1	3	4	1
	2	4	17	3	1	2	5	2	0	0	4	4	4	4	1	2	1	4	1
	2	3	17	0	1	2	4	4	1	1	5	5	5	5	5	4	1	4	1
	1	4	17	1	1	2	4	4	0	0	4	4	4	3	2	1	2	4	1
	1	3	17	3	1	2	5	3	1	1	5	5	5	5	2	2	1	4	1
	1	4	12	3	1	2	4	1	0	0	5	5	5	3	1	1	1	4	2
	0	4	17	3	1	2	4	3	0	0	3	3	3	3	4	3	4	2	1
	1	3	26	0	1	2	5	4	0	0	5	5	3	4	4	2	1	3	2
	1	3	17	3	1	2	3	3	0	0	4	4	4	4	2	1	2	4	1
	2	4	17	3	2	2	3	3	0	0	5	5	4	4	1	3	1	2	1
	2	4	17	4	1	2	5	2	0	0	4	2	3	3	4	1	2	4	1
	1	3	17	2	1	2	5	2	0	1	5	2	5	5	1	1	1	4	1
	1	3	17	1	1	2	4	3	0	0	4	2	4	1	1	1	2	4	1
	1	3	17	0	1	2	3	3	1	1	4	4	4	4	4	4	1	2	1
	1	4	17	1	3	2	4	2	0	0	4	4	4	4	4	2	3	4	1
	1	3	17	1	1	2	4	4	1	1	5	4	4	4	4	4	2	3	1
	1	3	17	2	1	2	3	4	0	0	4	4	4	4	4	2	1	4	1
	1	3	17	2	1	1	4	3	1	1	4	4	4	3	2	2	1	3	1
	2	3	17	2	2	2	4	5	0	0	2	5	3	5	2	1	1	2	1
	2	4	5	4	1	2	4	3	1	1	4	4	4	4	4	3	2	4	2
	1	3	17	3	1	2	3	4	0	0	4	4	4	3	3	2	3	4	1
	0	3	17	3	1	2	4	1	0	0	5	4	4	3	5	3	2	3	1
	2	4	17	2	1	2	3	5	1	0	2	2	5	4	1	5	1	2	1
	2	3	17	2	2	2	3	4	0	0	5	3	3	4	4	3	1	4	1
	2	3	31	1	4	1	3	4	1	1	5	5	5	2	1	1	3	4	2
	1	4	17	1	1	2	4	4	0	0	5	2	4	5	5	2	2	4	1
	2	3	17	3	1	2	3	4	0	0	4	5	4	3	3	3	3	4	1
	1	4	17	1	1	2	2	5	0	0	5	4	4	3	2	1	2	4	1
	1	3	17	2	1	2	4	3	1	1	5	5	5	4	4	1	1	3	1
	1	3	17	2	1	2	4	4	0	0	5	5	4	4	4	2	2	3	1
	0	3	17	3	1	2	4	3	0	0	4	2	4	4	4	3	1	3	1
	2	2	17	2	1	2	4	4	0	0	4	5	5	3	3	1	2	4	1
	1	3	17	2	1	2	4	4	1	1	5	4	4	4	2	1	1	3	1
	1	2	17	3	1	2	3	3	0	0	4	4	4	2	1	1	1	4	1
	1	4	17	1	3	2	1	1	0	0	3	4	4	1	3	4	3	4	1
	2	2	17	0	1	1	3	2	0	0	4	4	4	4	4	1	3	4	1
	2	3	17	3	1	2	3	3	0	0	4	4	4	3	4	1	3	4	1
	1	4	17	3	1	2	4	4	0	0	4	4	2	2	3	4	2	3	1
	2	4	17	4	1	2	3	4	0	0	5	5	3	2	2	1	1	2	1
	1	3	17	8	1	2	4	4	0	1	5	5	5	4	3	3	1	3	1
	2	3	17	1	1	2	4	4	1	1	4	4	4	5	5	4	1	3	1

## Sheet: Dataset152_D_Period 1
Abbreviation of variable	Gender	Age	Country_of_work	Scientific_position	OECD	D_Teaching_model	D_BR	D_AR	D_Qn	D_Qa	D_Collab(w_others)	D_Collab(uni_faculty)	D_Collab(r_outside_uni)	D_Collab(foreign_r)	D_Collab(postdoc_st)	D_Comp_pow&softw	D_Trad_conf	D_Online_conf	D_Com_apps	D_E_learn_platf	D_Social_media	D_Stat_softw	D_Qu_softw	D_E_journ	D_Print_journ	D_E_book	D_Print_book	D_Online_db	D_Research	D_Grant_wr	PL_Abroad
	2	4	19	1	1	3	5	5	0	0	4	3	3	3	3	4	2	5	5	5	5	4	4	4	4	4	3	4	1	4	2
	2	2	17	2	1	2	4	2	0	0	3	5	4	4	2	4	1	4	2	4	1	5	1	5	2	4	4	5	1	3	1
	1	3	17	2	1	3	4	2	0	0	4	4	4	2	3	5	3	3	4	4	2	2	4	4	2	4	2	5	1	3	1
	1	3	13	2	1	3	1	5	0	0	3	3	3	3	1	4	2	5	3	1	1	5	1	5	1	4	1	5	4	3	2
	2	5	6	5	1	3	4	4	0	0	3	4	4	4	3	4	4	4	4	4	3	4	3	3	4	3	4	5	1	3	2
	2	3	10	2	1	3	5	4	1	1	4	4	3	4	2	5	4	4	4	4	4	4	4	4	4	3	3	4	1	4	2
	2	3	21	1	1	3	5	5	1	1	3	3	3	3	3	5	3	5	5	4	5	5	4	1	2	1	2	5	2	4	2
	2	3	13	2	1	3	2	4	0	0	3	3	3	3	3	3	3	3	5	5	2	2	2	5	1	1	1	5	2	4	2
	2	3	27	1	1	3	4	4	0	0	3	5	5	4	4	5	2	4	5	5	5	5	5	5	2	4	2	5	2	1	2
	2	4	26	4	2	3	2	5	0	0	4	3	3	2	1	3	1	3	5	5	1	3	3	5	2	4	3	5	3	4	2
	2	4	17	4	1	3	3	3	0	0	2	5	4	4	3	3	2	4	4	3	2	4	5	5	4	5	3	3	1	4	1
	1	3	17	3	2	3	4	2	0	0	4	4	3	3	2	3	1	3	5	4	3	1	1	5	1	4	1	4	1	2	1
	1	3	17	2	1	3	5	5	1	1	3	5	5	5	1	1	1	4	5	5	5	5	5	5	1	5	1	5	3	4	1
	1	4	29	4	1	3	4	3	0	0	5	5	4	5	4	5	3	3	5	5	3	5	1	5	4	5	4	5	2	3	2
	0	3	16	1	1	3	1	4	1	1	4	2	2	2	2	2	2	2	1	1	1	3	4	3	4	3	3	3	2	4	2
	2	3	22	3	1	3	3	3	1	1	2	4	3	4	4	4	5	4	5	5	5	4	5	5	1	3	1	4	1	4	2
	2	3	22	4	1	3	4	3	0	0	4	5	5	5	3	5	1	3	5	4	4	5	5	5	1	5	1	5	2	3	2
	2	4	17	1	2	3	2	4	0	0	5	4	4	4	3	5	4	5	5	5	1	4	3	3	2	3	2	3	2	4	1
	1	3	5	2	1	3	2	4	0	0	4	5	2	3	5	5	1	5	5	5	4	4	3	5	1	4	3	5	2	4	2
	1	4	17	3	1	3	4	4	0	0	4	3	3	2	3	3	1	4	4	1	2	4	4	5	1	4	4	4	2	4	1
	2	3	5	3	1	3	2	4	1	0	3	4	3	4	3	5	1	5	4	3	1	1	1	4	2	4	5	5	1	4	2
	2	4	5	2	1	3	2	5	1	1	3	3	3	1	1	5	1	1	2	5	1	4	2	3	4	4	4	4	1	4	2
	1	4	17	3	2	3	2	4	0	0	2	2	4	4	1	4	4	2	4	4	2	3	4	4	1	3	4	3	3	4	1
	2	4	17	2	1	3	3	3	0	0	3	3	4	2	2	2	1	3	4	5	1	2	2	5	2	4	3	2	1	4	1
	2	5	5	4	2	3	2	4	0	0	2	1	2	2	2	1	1	2	5	5	2	4	1	4	5	4	4	2	2	4	2
	2	2	5	2	1	1	2	4	0	0	2	4	3	4	2	3	1	1	4	2	1	4	2	4	1	4	1	5	4	1	2
	2	3	17	3	1	3	3	4	1	1	3	4	4	4	4	4	4	4	5	5	4	4	3	5	2	5	2	5	1	3	1
	1	4	22	8	2	3	1	5	0	0	4	4	2	2	2	5	3	3	5	5	5	5	4	5	5	5	5	5	1	4	2
	2	4	29	2	1	3	2	2	0	0	2	4	3	2	1	1	1	1	3	5	2	1	1	3	3	3	4	3	3	1	2
	2	5	17	5	4	2	3	3	0	0	2	3	3	4	5	5	3	5	5	5	4	3	3	5	3	5	3	4	3	2	1
	1	4	32	2	1	3	4	4	0	0	3	4	4	4	4	3	3	4	5	5	5	4	4	5	5	5	5	5	2	4	2
	1	4	17	3	1	3	1	2	0	0	4	4	3	3	3	5	1	4	5	5	3	3	3	5	1	5	1	5	3	4	1
	2	3	17	3	1	3	2	4	1	0	3	3	3	3	3	3	3	4	5	5	5	1	5	5	3	5	4	5	1	4	1
	2	5	17	4	2	3	3	4	0	0	3	4	2	5	2	1	2	5	5	5	2	1	1	5	2	2	3	5	1	3	1
	1	4	17	3	1	3	4	5	0	1	3	4	4	5	3	5	3	3	5	4	4	5	1	5	2	5	2	5	1	4	1
	2	4	17	3	1	3	3	4	0	0	4	5	5	3	2	3	2	4	5	4	3	3	3	5	3	5	3	4	1	4	1
	2	4	17	4	1	3	2	4	1	1	4	4	4	4	4	4	4	4	4	4	4	4	3	3	3	3	3	3	3	4	1
	1	4	17	4	1	3	3	4	0	0	4	1	1	3	1	4	3	5	5	5	1	2	3	4	1	4	3	5	1	4	1
	2	4	17	3	1	3	2	5	0	0	1	4	3	3	2	5	1	4	2	5	3	2	4	5	3	3	5	5	3	4	1
	2	5	6	5	1	3	4	4	0	0	3	2	3	4	1	5	1	4	5	2	1	1	1	4	3	4	5	5	1	4	2
	1	4	17	4	1	3	2	4	0	1	2	5	4	4	4	1	3	4	5	5	1	1	1	4	2	4	2	4	2	4	1
	2	4	17	3	1	3	3	4	0	0	4	2	2	2	3	5	1	4	5	5	2	3	4	4	4	4	4	4	2	4	1
	1	4	17	3	1	3	2	5	0	0	2	5	4	4	4	5	1	5	5	5	1	5	4	5	2	5	2	4	3	4	1
	2	3	17	3	1	3	2	5	0	0	4	5	1	5	3	4	1	4	5	5	2	2	4	5	1	4	2	4	2	4	1
	0	4	17	4	1	3	4	1	0	0	4	3	2	2	2	2	4	3	4	4	3	1	1	4	3	4	3	4	1	3	1
	2	4	17	4	1	3	3	3	0	0	2	5	5	5	5	5	5	5	5	4	4	5	3	5	5	5	5	5	3	4	1
	2	4	13	8	1	3	1	5	0	0	5	4	3	5	2	2	1	5	5	4	5	2	5	5	1	5	3	4	1	2	2
	1	3	17	3	1	3	5	2	0	0	3	3	3	2	2	4	1	4	5	5	2	1	1	5	1	4	3	5	3	4	1
	2	4	17	4	1	3	4	2	0	0	2	4	3	3	4	4	2	4	2	5	2	5	2	4	4	4	3	4	2	4	1
	2	4	31	3	1	3	3	4	0	0	3	3	4	3	5	5	1	5	5	4	4	5	4	4	4	4	4	5	3	4	2
	2	3	19	8	4	3	4	4	1	1	3	5	5	4	4	4	3	3	5	4	4	3	2	4	2	4	2	4	1	4	2
	1	3	17	1	1	3	3	4	0	0	4	4	3	3	2	5	2	5	4	4	1	1	3	5	1	4	1	3	2	4	1
	1	2	17	2	1	3	3	4	0	0	3	2	2	2	2	2	2	2	5	5	4	3	2	5	1	5	1	5	2	4	1
	2	4	17	1	1	3	4	2	0	0	2	3	3	3	3	5	2	4	5	5	1	2	2	4	3	4	4	4	3	4	1
	1	4	17	3	1	3	5	3	0	0	3	5	3	2	2	5	2	5	5	5	1	5	5	5	4	5	5	5	1	3	1
	1	3	33	8	2	3	3	4	0	0	2	4	4	4	3	3	2	2	5	4	3	1	2	5	1	2	2	4	1	2	2
	1	3	17	1	1	3	1	1	0	0	4	4	4	4	4	4	4	4	5	2	1	1	1	3	3	3	3	3	3	4	1
	2	3	22	3	1	3	3	1	0	0	4	2	3	4	4	3	4	4	3	3	4	3	3	4	1	2	1	4	1	4	2
	1	4	17	4	1	3	2	4	0	0	3	4	4	4	3	4	2	5	5	5	3	4	4	5	2	5	3	5	3	4	1
	2	3	22	3	4	3	3	3	0	0	4	2	2	1	1	2	2	2	5	5	5	2	2	5	1	5	1	5	4	3	2
	2	4	17	3	1	3	3	5	0	0	1	5	4	4	3	5	1	5	5	5	1	4	5	5	3	5	5	3	2	4	1
	2	2	17	2	1	3	2	4	0	0	4	3	4	4	3	4	4	5	5	5	3	4	3	4	3	4	4	3	1	4	1
	2	4	17	4	1	3	2	3	0	0	3	2	1	1	1	5	1	4	4	4	1	4	1	4	4	1	4	4	1	3	1
	2	3	17	1	1	3	2	5	0	0	1	3	3	3	3	3	3	3	1	5	1	4	5	5	1	5	2	5	1	4	1
	1	3	17	2	1	2	3	2	0	0	3	1	1	3	1	5	2	4	4	4	1	5	5	5	5	5	1	5	3	4	1
	1	4	17	4	1	3	4	4	1	0	1	5	4	4	2	2	1	4	5	5	4	3	5	5	4	5	4	5	1	4	1
	1	3	17	2	2	3	3	3	0	0	4	2	2	2	1	2	2	1	3	5	2	3	4	5	4	4	3	4	3	4	1
	2	3	17	2	1	3	3	4	1	1	2	4	4	5	3	3	2	4	5	5	2	4	4	5	2	4	2	5	1	4	1
	2	3	17	2	1	3	2	5	0	0	4	5	5	5	2	2	2	3	4	3	1	5	4	5	2	4	4	5	1	3	1
	1	3	17	2	1	3	3	1	0	0	5	5	1	3	1	4	1	4	5	5	1	2	1	3	1	2	2	2	3	4	1
	1	3	6	4	1	3	3	5	0	0	2	4	4	4	3	4	1	3	5	5	3	5	5	5	3	5	4	5	3	4	2
	1	2	26	1	1	3	1	5	0	0	4	4	4	2	4	3	3	4	5	5	5	3	1	4	4	4	4	4	1	4	2
	1	3	24	8	1	3	4	4	0	0	4	4	4	4	3	4	1	4	5	5	5	3	3	4	2	4	3	4	1	4	2
	2	4	6	4	1	3	4	3	1	1	4	3	3	5	5	5	2	5	5	5	2	4	4	5	3	4	2	5	1	4	2
	2	4	6	4	1	3	2	5	0	0	4	3	4	4	2	3	2	4	5	5	5	2	3	4	2	4	2	3	2	4	2
	2	3	24	3	1	3	4	2	0	0	3	4	4	5	4	4	4	4	4	2	3	4	3	5	3	5	5	5	1	2	2
	1	3	17	2	1	3	4	2	0	1	4	5	4	4	4	5	2	5	5	1	4	5	5	5	1	5	4	5	1	3	1
	1	5	5	4	1	3	3	4	0	0	4	4	4	2	4	3	2	4	5	4	2	3	2	2	4	3	5	2	1	2	2
	1	3	17	2	1	3	4	5	0	0	4	4	4	4	3	4	1	5	5	5	5	1	1	5	1	5	1	5	1	3	1
	1	3	17	1	1	2	2	1	0	0	4	3	3	3	3	3	3	3	3	3	1	1	1	2	1	3	4	1	3	4	1
	2	4	25	3	2	3	5	3	0	0	3	5	5	5	5	5	5	5	5	5	5	5	5	5	5	5	5	5	3	4	2
	2	3	17	2	1	3	3	2	0	0	5	5	4	4	4	5	1	4	4	4	1	1	1	5	3	5	4	4	1	4	1
	2	5	5	3	1	3	5	5	0	0	4	3	3	2	1	4	1	2	3	4	3	2	2	4	3	3	2	3	1	4	2
	1	3	17	4	1	3	4	4	0	0	2	4	4	4	4	4	2	4	4	5	3	5	2	5	3	5	3	5	1	3	1
	2	2	17	2	1	3	2	3	0	0	4	3	4	4	3	4	2	5	4	5	3	4	3	5	2	3	3	5	3	4	1
	1	3	17	0	1	3	1	1	0	0	3	4	4	4	4	4	4	4	5	5	3	3	3	5	2	5	2	5	2	3	1
	2	4	17	3	1	3	4	3	0	0	4	5	4	5	4	4	5	5	4	5	5	5	5	5	2	5	2	5	1	4	1
	2	2	17	0	1	3	4	4	0	0	4	5	4	4	4	4	4	5	4	5	1	2	2	5	4	3	4	5	2	4	1
	2	3	18	4	1	3	2	3	0	0	4	5	5	5	5	5	5	5	5	5	5	5	4	5	1	5	2	5	2	3	2
	2	4	17	4	2	3	2	2	0	0	5	1	2	3	1	3	1	5	5	5	3	2	1	4	4	4	4	4	2	4	1
	1	4	17	3	1	3	2	4	0	0	1	5	5	4	4	4	3	5	3	4	2	1	1	5	1	4	2	4	3	4	1
	2	2	20	2	1	3	3	4	0	0	4	5	5	4	3	3	3	4	5	5	3	5	5	5	1	3	3	4	3	2	2
	2	3	11	2	2	3	4	5	1	1	4	4	4	5	5	5	3	5	5	5	5	5	4	5	4	5	4	5	2	4	2
	2	3	17	3	1	3	5	2	0	1	4	5	5	4	3	5	1	5	5	4	2	5	4	5	3	5	3	4	2	1	1
	2	3	49	3	1	3	5	5	0	0	4	5	5	5	5	5	3	5	4	4	4	5	4	4	1	4	2	5	2	4	2
	2	2	6	0	1	3	2	4	0	0	5	2	2	4	2	2	2	4	5	5	3	1	2	5	2	3	2	3	1	4	2
	2	3	13	4	1	3	4	3	0	0	2	4	4	4	4	1	3	3	5	4	2	4	4	5	2	4	2	4	2	4	2
	2	3	1	3	2	3	4	5	0	0	4	4	5	5	4	4	2	5	5	5	4	4	3	4	4	4	4	5	1	3	2
	1	3	17	3	1	1	4	5	1	0	4	5	5	5	5	5	5	5	5	5	1	5	1	4	5	4	2	5	1	3	1
	2	3	6	4	2	3	1	3	0	0	5	2	5	4	4	5	1	5	5	5	1	4	3	5	2	4	4	5	3	4	2
	2	3	6	4	2	3	2	5	0	0	4	1	2	2	2	1	3	4	5	5	4	4	2	5	2	5	2	5	2	4	2
	2	4	17	3	1	3	4	2	0	0	2	4	4	2	4	4	4	4	5	5	1	4	4	4	1	4	2	4	2	4	1
	1	3	17	2	1	3	4	3	0	0	4	4	4	4	3	3	1	5	5	5	3	4	5	5	4	5	4	4	1	4	1
	1	3	17	0	1	3	3	4	0	0	4	5	4	5	3	5	4	4	5	5	4	5	5	5	2	5	4	5	1	3	1
	2	3	17	2	1	3	4	3	0	0	4	5	5	5	3	4	3	4	5	5	3	5	1	3	1	3	4	4	3	2	1
	2	3	5	2	1	3	3	3	0	0	5	3	3	3	3	3	3	3	3	4	1	3	1	3	2	3	2	3	2	3	2
	1	3	17	1	2	2	4	4	0	0	3	4	4	4	4	5	3	4	5	5	4	3	4	3	3	5	5	4	3	4	1
	1	3	17	2	1	3	3	3	0	0	4	4	3	3	3	5	2	4	2	5	3	3	2	5	3	5	3	5	3	4	1
	1	3	17	2	2	3	3	2	0	0	3	3	3	3	3	3	3	3	4	5	4	4	4	5	2	2	2	5	3	4	1
	1	3	17	2	1	3	5	3	0	0	3	4	3	3	3	5	1	4	5	4	1	3	2	5	3	5	3	5	3	4	1
	2	4	17	1	2	3	3	4	0	0	3	2	1	1	1	4	4	4	5	2	4	3	3	3	3	3	4	4	1	3	1
	1	3	17	3	1	3	3	3	1	1	1	4	4	5	4	5	3	5	5	5	1	4	4	5	3	5	3	5	2	4	1
	2	3	17	2	1	3	3	4	0	1	4	5	5	4	2	2	3	4	4	4	3	4	1	4	4	4	5	5	1	3	1
	1	3	17	2	2	3	4	4	0	0	4	5	4	3	4	5	5	4	5	5	4	5	1	4	1	4	4	4	3	4	1
	2	2	17	2	1	3	2	4	1	0	4	2	2	2	2	2	2	4	1	1	1	1	1	5	2	4	2	4	2	4	1
	2	4	17	3	1	3	2	2	0	0	2	3	3	3	3	3	3	3	4	5	2	2	1	4	4	4	4	4	2	4	1
	1	3	17	3	1	3	2	2	0	0	3	3	4	4	3	5	2	4	4	5	4	3	2	5	3	4	4	5	3	4	1
	1	5	7	3	2	3	3	3	0	0	3	4	4	4	4	4	4	4	3	5	3	4	3	4	4	4	3	4	2	3	2
	2	2	5	2	1	3	1	1	0	0	4	1	1	1	1	1	1	1	1	1	1	2	2	1	1	1	1	1	3	4	2
	2	3	17	3	1	3	1	1	0	0	1	1	1	1	1	1	1	1	4	4	1	4	1	5	2	5	2	5	3	4	1
	2	4	17	3	1	3	2	4	0	0	1	4	4	4	3	3	1	4	5	5	4	4	4	4	4	4	3	2	2	4	1
	1	3	17	2	1	3	4	3	0	0	4	4	4	2	2	2	2	2	4	5	1	3	4	3	4	3	4	3	1	2	1
	2	3	17	3	1	3	2	5	0	0	3	5	5	5	1	1	1	5	5	5	2	1	3	5	4	5	4	5	4	3	1
	2	3	17	2	1	3	2	4	1	1	5	4	4	4	4	4	4	4	5	3	3	3	3	4	2	4	2	4	1	3	1
	1	4	17	1	1	3	4	5	0	0	4	4	3	4	5	5	4	5	5	5	4	5	3	5	2	5	3	5	2	4	1
	1	3	17	2	1	3	4	2	1	1	4	5	5	3	3	5	3	3	2	5	1	5	4	4	2	4	4	4	1	4	1
	1	3	17	2	1	3	2	4	0	0	4	5	5	5	3	5	4	5	4	3	1	1	1	5	1	4	4	1	2	4	1
	2	4	17	2	2	3	2	1	0	0	5	5	4	4	2	5	1	5	4	5	1	5	1	4	3	4	4	4	2	4	1
	2	4	36	4	2	3	2	3	0	0	4	3	3	4	4	5	3	4	4	4	5	3	4	4	3	3	3	4	4	3	2
	1	2	17	0	1	3	4	4	0	0	3	3	3	2	2	4	3	3	5	5	1	4	1	4	2	4	4	4	2	4	1
	1	2	17	2	1	1	2	4	0	0	2	2	4	4	4	5	4	5	4	5	3	4	2	4	2	4	3	4	1	4	1
	2	2	17	0	4	3	4	4	0	0	4	5	3	4	4	4	1	5	5	4	4	4	4	5	2	2	2	3	1	4	1
	1	2	17	0	1	3	5	5	1	1	4	3	3	3	3	5	3	5	5	5	5	3	3	5	1	3	1	5	1	4	1
	1	2	17	0	4	3	5	3	0	1	3	2	4	3	2	5	4	4	5	2	5	5	2	5	1	5	4	3	1	4	1
	2	2	17	0	4	3	5	1	0	0	2	5	1	5	4	5	1	4	3	1	1	1	1	4	2	3	3	3	1	4	1
	2	2	17	0	4	3	5	1	0	0	4	5	4	3	3	1	2	5	4	4	1	3	3	4	1	3	1	3	2	4	1
	2	2	17	0	4	3	5	1	1	1	3	3	3	3	5	5	3	5	4	4	3	2	1	5	1	5	1	5	1	3	1
	2	2	17	0	4	3	4	2	0	0	3	3	1	3	1	5	2	2	5	4	2	4	3	3	1	4	1	3	1	2	1
	1	4	17	4	1	3	5	2	0	0	2	5	5	5	1	5	5	5	5	5	1	5	1	5	3	3	5	5	3	2	1
	1	3	17	1	1	3	4	3	0	0	5	4	4	3	3	5	3	5	5	5	4	3	2	5	2	5	2	5	2	4	1
	1	2	17	0	1	2	3	3	0	0	3	2	4	3	4	2	2	4	5	5	4	2	2	3	2	5	5	5	2	4	1
	2	4	17	4	1	3	2	3	0	0	3	3	3	4	4	5	3	5	4	4	1	4	2	4	3	3	2	4	2	4	1
	2	3	17	1	1	3	3	2	0	0	3	4	1	1	2	5	2	2	1	1	1	1	1	5	2	2	2	5	2	4	1
	1	3	17	3	1	3	4	3	0	0	1	4	4	4	4	5	2	5	5	5	3	5	3	5	2	4	2	5	2	4	1
	2	4	17	1	1	3	4	2	0	0	4	4	3	2	2	3	2	3	3	3	1	3	1	2	3	5	5	3	1	4	1
	1	4	17	4	1	3	3	3	1	0	2	4	3	2	4	4	2	2	5	5	1	3	1	4	4	4	4	4	1	4	1
	2	4	17	4	1	3	4	4	1	1	3	4	4	5	3	4	4	5	4	4	4	5	5	5	2	5	4	4	1	2	1
	2	2	26	2	2	3	5	1	0	0	4	4	4	4	4	5	1	1	5	5	1	5	2	5	5	5	5	5	1	3	2
	2	4	17	1	1	3	4	4	0	0	4	4	4	4	2	5	4	4	5	5	5	4	4	4	4	4	4	4	3	4	1
	2	3	17	2	1	3	4	5	0	0	4	4	4	5	4	5	4	5	5	5	5	5	5	5	5	5	5	5	1	4	1
	1	3	17	2	1	3	2	3	0	0	4	4	4	5	4	5	3	5	4	5	3	5	5	5	3	5	4	5	3	4	1
	1	3	17	2	2	3	1	5	1	1	4	4	4	4	4	4	4	4	5	5	4	2	1	5	1	5	2	5	2	3	1

## Sheet: Dataset152_A_Period 2
Abbreviation of variable	Gender	Age	Country_of_work	Scientific_position	OECD	A_Teaching_model	A_BR	A_AR	A_Qn	A_Qa	A_Collab(w_others)	A_Collab(uni_faculty)	A_Collab(r_outside_uni)	A_Collab(foreign_r)	A_Collab(postdoc_st)	A_Comp_pow&softw	A_Trad_conf	A_Online_conf	A_Com_apps	A_E_learn_platf	A_Social_media	A_Stat_softw	A_Qu_softw	A_E_journ	A_Print_journ	A_E_book	A_Print_book	A_Online_db	A_Research	A_Grant_wr	PL_Abroad
	2	3	27	1	1	2	4	5	1	1	1	1	1	1	5	5	5	5	5	5	4	5	4	5	5	5	5	5	1	2	1
	1	4	29	4	1	2	4	3	0	0	2	1	4	1	4	5	3	3	4	5	3	5	1	5	5	5	5	5	1	3	1
	2	3	22	3	1	2	3	3	0	0	2	1	4	1	4	4	5	4	4	4	5	4	4	5	2	3	2	5	1	4	1
	2	3	22	4	1	2	4	4	0	0	1	1	1	1	4	5	3	5	5	5	4	5	5	5	3	5	3	5	1	2	1
	1	3	5	2	1	1	2	4	0	0	3	1	3	4	5	5	4	4	3	3	3	4	2	5	2	3	3	5	2	3	1
	2	3	19	8	4	3	5	4	1	1	2	1	1	4	4	4	3	3	3	4	4	4	2	5	5	5	5	5	1	4	1
	1	3	6	4	1	2	3	5	0	0	1	1	1	1	4	5	4	5	5	5	4	5	5	5	3	5	3	5	3	4	1
	2	4	25	3	2	2	5	4	1	1	1	1	1	1	5	5	5	5	5	5	5	5	5	5	5	5	5	5	3	4	1
	2	3	18	4	1	2	2	3	0	0	1	1	1	1	5	5	5	5	5	5	5	5	4	5	2	5	2	5	2	3	1
	2	2	20	2	1	2	3	4	0	0	1	1	1	1	4	2	3	4	5	5	3	5	5	5	1	3	3	4	1	3	1
	2	3	49	3	1	2	5	5	1	1	1	1	1	1	5	5	3	5	5	5	5	5	5	5	2	5	2	5	3	2	1
	2	3	1	3	2	2	5	5	1	1	1	1	1	1	5	5	5	5	4	5	4	4	4	4	5	4	5	5	2	4	1
	2	2	17	0	4	2	5	1	0	0	2	1	5	1	4	5	4	2	2	1	1	1	1	4	2	3	3	3	1	4	0
	2	2	17	0	4	2	5	1	0	1	3	1	4	3	3	1	4	5	3	3	1	3	3	4	1	3	1	3	1	4	0
	2	3	17	3	1	2	2	3	0	0	1	1	1	1	5	5	5	5	3	3	1	4	1	5	2	5	2	5	2	4	0
	1	3	17	2	1	2	3	4	0	0	2	1	4	4	1	4	4	4	3	3	1	3	4	5	2	3	3	5	1	4	0
	2	2	17	2	1	2	4	2	0	0	3	1	4	4	2	4	4	2	2	2	1	5	1	5	4	4	4	5	1	4	0
	2	4	17	4	1	1	3	3	1	1	1	1	1	1	4	4	5	3	3	2	2	4	5	5	4	5	4	3	2	4	0
	1	3	17	3	2	2	4	2	0	0	3	1	4	4	3	4	3	4	4	4	3	3	3	5	3	4	3	4	1	3	0
	1	3	17	2	1	2	5	5	1	1	1	1	1	1	2	2	4	4	5	5	5	5	5	5	3	5	3	5	2	1	0
	2	4	17	3	1	1	3	5	0	0	1	1	1	3	2	3	4	3	5	4	3	3	3	5	4	5	4	4	1	4	0
	2	4	17	3	1	2	2	5	0	0	4	1	4	4	4	5	5	3	3	4	4	2	4	5	3	3	5	5	2	4	0
	1	4	17	4	1	2	2	4	0	1	4	1	4	4	4	1	3	4	5	4	1	1	2	4	2	4	2	4	2	4	0
	1	4	17	3	1	2	2	5	0	0	4	1	4	4	4	5	4	4	4	4	1	5	4	5	4	5	4	4	1	2	0
	2	3	17	3	1	2	2	5	0	0	2	1	5	1	3	4	4	4	4	5	2	2	4	5	2	4	3	4	2	4	0
	2	4	17	4	1	2	5	5	1	1	1	1	1	1	4	5	5	3	4	4	4	5	3	5	5	5	5	5	1	4	0
	1	3	17	3	1	2	5	2	1	1	4	1	4	4	4	5	3	5	4	4	2	1	3	5	4	5	4	5	1	2	0
	1	4	17	3	1	1	5	3	0	0	3	1	4	4	2	5	5	5	4	3	1	5	5	5	5	5	5	5	1	4	0
	2	4	17	3	1	2	3	5	1	0	1	1	1	1	3	5	5	5	5	5	1	4	5	5	3	5	3	5	1	3	0
	1	4	17	4	1	2	5	5	0	1	3	1	4	4	3	2	4	4	4	4	3	4	4	5	5	5	5	5	1	2	0
	2	3	17	2	1	2	2	5	0	0	1	1	1	1	2	2	2	3	4	4	1	5	4	5	2	4	4	5	1	3	0
	1	3	17	2	1	2	4	2	0	1	4	1	4	4	4	5	2	5	4	1	5	5	5	5	1	5	4	5	1	4	0
	2	3	17	2	1	2	3	2	0	0	4	1	4	4	4	5	4	4	3	3	1	1	1	5	3	5	4	4	1	4	0
	2	4	17	3	1	2	4	3	0	0	2	1	4	1	4	4	5	3	3	4	4	4	5	5	2	5	2	5	1	2	0
	2	2	17	0	1	2	4	4	0	0	4	1	4	4	4	4	4	4	4	5	1	2	2	5	4	3	4	5	2	4	0
	1	4	17	3	1	2	2	5	0	0	2	1	1	4	4	4	5	5	3	4	1	1	1	5	3	4	4	4	2	4	0
	2	3	17	3	1	2	5	4	0	0	2	1	1	4	3	5	5	4	4	3	2	5	4	5	3	5	3	4	1	3	0
	1	3	17	3	1	2	4	5	1	0	1	1	1	1	5	5	5	5	4	3	1	5	1	4	5	4	5	5	1	3	0
	1	3	17	0	1	2	3	4	0	0	1	1	1	1	3	5	5	5	5	5	4	5	5	5	2	5	4	5	1	2	0
	2	3	17	2	1	2	4	3	1	1	1	1	1	1	4	4	3	4	4	5	3	5	3	4	3	4	5	5	2	3	0
	1	3	17	2	2	2	4	4	0	0	3	1	3	3	4	4	3	3	3	3	4	4	4	5	3	3	3	5	1	4	0
	1	3	17	2	2	2	4	4	0	0	3	1	4	3	4	5	4	4	4	5	4	5	1	4	2	4	4	4	2	4	0
	2	3	17	3	1	2	2	5	0	0	1	1	1	1	1	1	5	4	5	4	2	1	3	5	4	5	4	5	3	4	0
	1	3	17	2	1	2	4	2	0	1	2	1	1	4	4	5	4	4	2	5	1	5	4	4	4	4	4	4	1	4	0
	1	3	17	2	1	2	2	4	0	0	1	1	1	1	3	4	5	4	3	2	2	3	1	5	2	4	4	2	2	4	0
	1	2	17	0	1	2	5	5	0	1	1	1	1	1	3	5	5	5	3	3	4	3	3	5	3	3	5	5	1	3	0
	1	4	17	4	1	2	5	2	0	0	1	1	1	1	5	5	5	5	5	5	1	5	1	5	3	3	5	5	1	3	0
	2	4	13	8	1	2	1	5	0	0	2	2	2	1	4	3	5	4	5	3	5	4	4	5	3	5	4	4	1	3	1
	2	3	6	4	2	2	2	4	0	0	3	2	1	4	4	3	2	4	4	5	1	4	3	5	2	4	4	5	3	4	1
	2	3	21	1	1	2	4	4	1	1	2	2	2	2	2	4	3	5	4	3	4	5	4	1	2	2	2	5	1	4	1
	2	5	6	5	1	2	4	4	0	0	2	2	3	4	2	5	4	3	4	2	1	1	1	4	5	4	5	5	1	4	1
	2	3	22	3	4	2	4	4	1	1	2	2	2	5	1	2	2	2	5	5	5	2	2	5	1	5	1	5	4	3	1
	1	4	17	3	2	2	2	4	0	0	3	2	4	4	1	4	4	2	3	3	2	3	3	4	1	3	4	3	3	4	0
	2	4	17	3	1	2	3	4	0	0	2	2	2	2	3	5	4	4	4	4	2	3	4	4	4	4	4	4	2	4	0
	2	4	17	1	2	2	3	4	0	0	3	2	5	5	1	4	5	4	5	2	4	3	3	3	3	3	4	4	1	3	0
	2	2	17	2	1	2	2	3	0	0	4	2	4	4	4	4	2	4	3	2	2	3	3	4	2	4	2	4	3	4	0
	1	2	17	2	1	2	2	4	0	0	4	2	4	4	4	5	4	5	4	5	4	4	2	4	2	4	2	4	2	4	0
	1	2	17	0	4	3	4	3	0	0	3	2	4	1	5	5	5	5	5	3	5	5	2	5	2	5	5	4	1	2	0
	1	3	13	2	1	2	1	5	0	0	3	3	3	3	1	5	5	4	3	1	1	5	1	5	1	5	1	5	3	4	1
	2	3	22	3	1	2	4	2	0	0	3	3	3	4	4	4	4	4	3	3	4	3	3	4	2	2	2	4	1	2	1
	2	3	13	2	1	2	2	4	0	0	3	3	3	4	3	3	4	3	3	3	2	2	3	5	2	4	2	5	2	4	1
	2	4	26	4	2	2	2	5	0	0	3	3	4	3	2	3	3	3	4	5	3	3	3	5	3	3	4	5	2	4	1
	2	4	6	4	1	2	4	3	0	0	3	3	3	1	5	5	5	3	4	4	2	4	4	5	2	4	2	5	1	4	1
	2	4	6	4	1	2	2	5	0	0	3	3	4	4	3	3	4	3	4	5	5	2	3	4	4	4	4	3	1	3	1
	2	2	6	0	1	2	2	4	0	0	2	3	2	4	2	2	4	3	4	3	3	1	1	5	2	3	2	3	1	4	1
	2	3	5	2	1	2	3	3	0	0	3	3	3	3	3	3	3	3	3	4	1	3	1	3	2	3	2	3	2	3	1
	2	4	36	4	2	2	4	4	1	1	4	3	4	4	4	5	4	5	4	5	5	3	4	4	3	4	3	5	1	3	1
	0	4	17	4	1	2	4	1	0	0	3	3	3	3	2	2	2	3	4	4	3	1	1	4	3	4	3	4	2	3	0
	1	4	17	3	1	2	4	4	0	0	4	3	4	4	4	3	4	4	4	1	2	4	4	4	2	4	4	4	2	4	0
	2	4	17	2	1	1	3	3	0	0	2	3	4	2	2	2	4	3	3	3	1	2	2	5	2	4	3	2	1	4	0
	2	3	17	3	1	1	2	4	0	0	3	3	3	3	3	3	3	3	4	3	4	1	5	5	5	5	5	5	1	3	0
	2	4	17	1	1	2	4	2	0	0	3	3	3	3	3	5	2	4	5	5	2	2	3	4	3	4	4	4	3	4	0
	2	2	17	2	1	2	2	4	0	0	3	3	4	4	3	4	4	4	4	4	3	4	3	4	3	4	4	3	1	4	0
	2	3	17	1	1	2	2	5	0	0	3	3	3	3	3	3	3	3	1	5	1	4	5	5	1	5	2	5	1	4	0
	2	2	17	2	1	1	4	3	1	0	3	3	4	4	3	4	4	5	3	3	2	4	3	4	4	4	4	4	2	3	0
	1	2	17	0	1	2	4	4	0	0	3	3	3	3	3	3	3	3	4	5	2	4	1	4	2	4	4	4	1	4	0
	1	2	17	0	1	2	3	3	1	0	4	3	4	4	4	2	4	4	5	4	4	2	3	3	2	5	5	5	1	3	0
	2	4	17	4	1	2	3	3	1	1	3	3	3	4	4	5	4	5	4	4	1	4	2	4	4	4	4	4	1	4	0
	2	2	26	2	2	2	5	1	0	0	4	4	4	4	4	5	1	1	5	5	1	5	2	5	5	5	5	5	1	3	1
	0	3	16	1	1	2	1	4	0	0	4	4	4	4	4	4	4	4	3	1	3	3	4	3	4	3	3	3	2	4	1
	1	4	22	8	2	2	1	5	0	0	3	4	4	3	3	5	3	4	4	4	5	5	4	5	5	5	5	5	1	2	1
	1	2	26	1	1	2	1	5	0	0	4	4	4	4	4	4	4	4	5	5	5	3	1	4	4	4	4	4	1	4	1
	2	2	5	2	1	1	2	4	0	0	3	4	4	2	2	2	2	2	3	1	1	2	2	3	3	2	1	1	3	4	1
	2	4	19	1	1	2	5	5	1	1	4	4	4	4	4	4	4	4	5	5	5	4	4	4	4	4	3	4	1	3	1
	2	5	6	5	1	2	3	4	0	0	4	4	4	4	3	4	4	4	3	3	3	4	3	3	4	3	4	5	1	3	1
	2	3	10	2	1	2	5	4	1	1	4	4	4	4	4	5	4	4	4	4	4	5	4	4	5	3	3	4	1	4	1
	2	3	5	3	1	1	2	4	0	0	3	4	3	4	3	5	4	4	3	2	1	1	1	4	2	4	5	5	3	4	1
	2	4	5	2	1	1	2	5	0	0	3	4	4	3	1	5	1	1	2	5	1	4	2	3	4	4	4	4	2	4	1
	2	2	5	2	1	1	3	4	0	0	2	4	1	1	3	5	3	3	4	2	1	4	2	4	2	4	2	5	2	4	1
	2	4	29	2	1	2	4	4	0	0	3	4	4	1	3	2	2	2	4	4	2	4	1	4	4	4	4	4	2	3	1
	1	4	32	2	1	1	4	4	0	0	4	4	4	4	4	3	4	4	4	4	4	4	4	5	5	5	5	5	2	3	1
	2	4	31	3	1	2	4	5	1	1	4	4	4	4	5	5	3	5	5	4	4	5	4	4	4	4	4	5	3	4	1
	1	3	33	8	2	2	3	4	0	0	4	4	4	4	3	3	2	2	3	4	3	1	2	4	3	3	3	4	1	3	1
	1	3	24	8	1	2	4	4	0	0	4	4	4	4	3	4	2	4	4	4	4	3	3	4	3	4	3	4	1	2	1
	2	3	24	3	1	2	4	2	0	0	4	4	4	1	4	4	4	4	4	2	3	4	3	5	3	5	5	5	1	2	1
	1	5	5	4	1	2	2	4	0	0	4	4	4	2	4	3	2	4	4	3	2	3	2	2	4	3	5	2	2	3	1
	2	5	5	3	1	2	5	5	1	1	3	4	4	3	3	4	2	3	4	4	4	4	4	5	3	4	3	5	1	4	1
	2	3	11	2	2	2	4	5	0	1	4	4	4	1	5	5	3	5	5	5	5	5	4	5	4	5	4	5	2	4	1
	2	3	13	4	1	2	4	3	0	0	4	4	4	4	4	1	3	3	4	4	2	4	4	5	3	4	4	4	3	4	1
	1	5	7	3	2	2	3	3	0	0	4	4	4	4	4	4	4	4	3	4	3	4	3	4	4	4	4	4	2	3	1
	1	3	17	2	2	2	1	5	1	1	4	4	4	4	4	4	4	4	5	5	4	2	1	5	2	5	2	5	1	2	0
	2	2	17	0	4	2	5	3	0	1	4	4	4	1	5	4	5	4	4	5	3	2	1	5	1	5	2	5	1	2	0
	1	3	17	1	1	1	4	5	1	0	4	4	4	4	4	4	4	4	3	2	1	1	1	4	4	4	4	4	1	4	0
	1	3	17	0	1	2	4	3	0	0	4	4	4	4	4	4	4	4	5	5	4	4	4	5	3	5	3	5	2	3	0
	1	3	17	1	1	2	2	2	0	0	4	4	1	4	4	5	4	4	4	4	3	1	3	4	3	4	3	3	3	4	0
	2	4	17	2	2	2	3	2	1	1	1	4	1	1	2	5	5	4	3	3	2	5	2	4	4	4	3	5	1	4	0
	1	4	17	3	1	2	3	4	1	0	3	4	3	3	3	5	4	4	4	4	3	3	3	5	2	5	2	5	1	4	0
	1	3	17	2	1	2	3	4	1	1	4	4	4	4	2	5	5	3	4	3	2	2	3	4	3	4	3	5	1	3	0
	2	4	17	1	2	1	2	4	0	0	4	4	4	4	3	5	4	2	4	3	1	4	2	3	4	3	4	3	3	4	0
	2	3	17	3	1	2	3	4	0	0	4	4	4	4	4	4	4	4	4	4	3	4	3	5	3	5	3	5	1	3	0
	2	5	17	5	4	2	3	3	0	0	4	4	4	1	5	5	4	3	4	5	3	3	3	4	4	4	4	4	3	1	0
	2	5	17	4	2	2	3	4	0	0	2	4	2	1	2	1	5	5	5	5	2	1	1	5	2	2	3	5	1	3	0
	1	4	17	3	1	2	4	5	0	1	3	4	4	1	3	5	5	5	5	4	4	5	1	5	3	5	3	5	1	4	0
	2	4	17	4	1	1	2	4	1	1	4	4	4	4	4	4	4	4	4	4	4	4	3	3	3	3	3	3	3	4	0
	2	4	17	4	1	2	4	3	1	1	4	4	3	4	4	4	4	4	3	4	3	5	3	4	4	5	2	5	2	3	0
	1	3	17	1	1	1	3	4	0	0	3	4	3	3	2	5	5	4	4	3	3	3	3	5	2	4	3	3	2	4	0
	1	2	17	2	1	2	3	4	0	0	2	4	3	2	2	3	4	5	5	5	4	3	2	5	2	5	2	5	2	3	0
	1	4	17	4	1	2	2	4	0	1	4	4	4	4	3	4	5	5	4	4	3	4	4	5	3	5	3	5	1	3	0
	2	4	17	4	1	2	2	3	1	1	4	4	4	4	2	4	2	4	4	4	1	4	1	4	4	1	4	4	1	4	0
	1	3	17	2	2	1	4	4	1	1	3	4	4	3	1	3	2	2	4	5	1	3	4	5	4	4	4	4	1	3	0
	2	3	17	2	1	2	3	4	1	1	3	4	4	1	3	3	4	4	5	5	2	4	4	5	3	5	3	5	2	3	0
	1	3	17	2	1	2	4	5	0	0	4	4	4	4	3	3	3	4	5	5	5	1	1	5	3	5	3	5	1	3	0
	1	3	17	4	1	2	4	4	0	0	4	4	4	4	4	4	4	4	3	3	3	5	2	5	5	5	5	5	1	3	0
	2	4	17	4	2	1	4	5	1	0	1	4	1	1	2	3	4	2	3	3	2	2	1	4	4	4	4	4	1	3	0
	2	4	17	3	1	2	4	2	0	0	4	4	4	2	4	4	4	4	5	5	3	4	4	4	2	4	3	4	2	4	0
	1	3	17	2	1	2	4	3	0	0	4	4	4	4	3	3	3	5	4	4	3	4	5	5	4	5	4	4	2	3	0
	1	3	17	1	2	1	4	4	1	1	4	4	4	4	4	5	4	4	4	5	4	3	3	3	3	5	5	4	2	4	0
	1	3	17	2	1	2	3	3	1	0	4	4	4	4	4	4	4	4	2	4	3	3	2	5	5	5	5	5	1	4	0
	1	3	17	2	1	2	5	3	0	0	4	4	4	4	3	4	4	4	4	3	1	3	2	4	4	4	4	4	2	4	0
	1	3	17	3	1	2	3	4	0	0	4	4	4	1	4	5	5	4	4	4	1	5	4	5	3	5	3	5	1	2	0
	2	3	17	2	1	2	3	4	0	0	3	4	1	4	2	2	4	4	4	4	3	4	1	4	4	4	5	5	1	2	0
	2	4	17	3	1	2	3	3	0	0	4	4	4	4	4	4	4	4	3	4	2	4	1	4	4	4	4	4	1	4	0
	1	3	17	3	1	2	3	2	0	0	3	4	4	1	3	5	5	5	4	4	4	3	2	5	4	4	4	5	1	2	0
	2	4	17	3	1	2	2	4	0	0	4	4	4	4	3	3	1	4	5	5	4	4	4	4	4	4	3	2	2	4	0
	1	3	17	2	1	2	4	3	0	0	4	4	4	4	2	2	4	2	4	4	3	3	4	3	4	3	4	4	1	3	0
	2	3	17	2	1	1	2	4	1	1	4	4	4	4	4	4	4	4	4	3	3	3	3	4	2	4	2	4	1	3	0
	1	4	17	1	1	1	4	5	1	0	4	4	5	4	5	5	4	5	4	4	4	5	3	5	4	5	5	5	2	4	0
	2	2	17	0	4	2	4	4	0	0	4	4	4	4	4	4	4	5	4	3	4	4	4	5	3	5	3	3	1	4	0
	2	2	17	0	4	2	4	3	0	0	3	4	2	4	2	5	3	3	4	3	1	4	2	4	1	4	1	3	1	3	0
	1	3	17	1	1	2	4	3	0	0	4	4	4	1	4	5	3	4	5	4	4	3	3	5	2	5	3	5	2	4	0
	2	3	17	1	1	2	3	2	0	0	4	4	5	5	2	5	2	2	2	1	1	1	1	5	2	3	3	5	2	4	0
	1	3	17	3	1	2	4	3	0	0	4	4	4	4	4	5	4	4	3	4	3	5	3	5	4	4	4	5	3	4	0
	2	4	17	1	1	2	4	2	0	0	3	4	4	3	3	3	4	4	2	1	1	3	1	2	3	5	5	3	2	4	0
	1	4	17	4	1	2	3	3	0	0	3	4	3	3	4	4	3	3	4	3	1	3	1	4	4	4	4	4	2	4	0
	2	4	17	4	1	2	4	4	1	1	3	4	4	1	3	4	4	5	4	4	5	5	5	5	4	5	4	5	1	2	0
	2	4	17	1	1	2	4	4	0	0	4	4	4	4	2	5	4	4	5	5	5	4	4	4	4	4	4	4	3	4	0
	2	3	17	2	1	2	4	5	0	0	3	4	4	1	3	4	4	4	5	4	5	5	5	5	5	5	5	5	1	2	0
	1	3	17	2	1	2	4	4	0	1	4	4	4	1	4	5	4	5	4	5	3	5	5	4	3	5	3	5	2	4	0
	2	5	5	4	2	1	2	5	0	1	2	5	2	2	2	1	1	2	4	4	3	5	1	4	5	4	4	2	2	3	1
	2	3	6	4	2	2	2	5	0	0	5	5	5	5	2	1	3	3	5	4	4	5	2	5	2	5	2	5	2	4	1
	1	4	17	4	1	2	3	4	1	0	4	5	5	1	3	4	4	3	5	4	2	2	4	5	2	4	3	5	1	4	0
	1	3	17	2	1	1	3	4	0	0	4	5	5	4	1	5	1	4	3	3	1	5	5	5	5	5	2	5	2	3	0
